# Supplementary material for: Spatiotemporal formation of glands in plants is modulated by MYB-like transcription factors
Source: Nat Commun. 2024 Mar 15;15:2303. doi: 10.1038/s41467-024-46683-0 (PMC10943084; doi:10.1038/s41467-024-46683-0)
Supplement: Supplementary file 4 — Supplementary Data 1 [file 41467_2024_46683_MOESM4_ESM.xlsx]

## Sheet: index
Table S1. The RNA-seq data of S. pennellii (Related to Fig. S1c).
Table S1-1.The highly expressed genes in glandular trichomes than stem episermis removal of trichomes of S. pennellii.
Table S1-2.The highly expressed transcription factors in glandular trichomes of S. pennellii, LA4024 and LA1777.

## Sheet: Table S1-1
Table S1-1.The highly expressed genes in glandular trichomes than stem episermis removal of trichomes of S. pennellii.
ID	sampleA	sampleB	baseMeanA	baseMeanB	baseMean	log2FoldChange	lfcSE	stat	pvalue	padj
Solyc09g089490	Pe-S	Pe-Tri	0	4070.44	2035.22	-14.4246	1.18181	-12.2055	2.9052e-34	1.08885e-33
Solyc08g076970	Pe-S	Pe-Tri	0	2493.61	1246.81	-13.7176	1.18146	-11.6107	3.63421e-31	1.28579e-30
Solyc08g048507	Pe-S	Pe-Tri	0	2395.33	1197.67	-13.6595	1.18189	-11.5573	6.77705e-31	2.38267e-30
Solyc01g096820	Pe-S	Pe-Tri	0	2156.89	1078.45	-13.5086	1.18241	-11.4246	3.15202e-30	1.09366e-29
Solyc08g007867	Pe-S	Pe-Tri	0	2021.12	1010.56	-13.4147	1.18245	-11.3448	7.87027e-30	2.71249e-29
Solyc05g051750	Pe-S	Pe-Tri	0	1853.47	926.734	-13.2898	1.18289	-11.235	2.74436e-29	9.36286e-29
Solyc06g069710	Pe-S	Pe-Tri	0	1667.96	833.979	-13.1379	1.18307	-11.1049	1.18703e-28	3.99202e-28
Solyc03g098795	Pe-S	Pe-Tri	0	1652.28	826.139	-13.1239	1.18377	-11.0865	1.45822e-28	4.89567e-28
Solyc07g041820	Pe-S	Pe-Tri	0	1614.31	807.153	-13.0903	1.18301	-11.0652	1.84956e-28	6.19037e-28
Solyc03g098790	Pe-S	Pe-Tri	0	1484.68	742.338	-12.9699	1.18369	-10.9572	6.13905e-28	2.03627e-27
Solyc07g066330	Pe-S	Pe-Tri	0	1404.78	702.392	-12.8897	1.18435	-10.8834	1.38294e-27	4.55622e-27
Solyc07g055420	Pe-S	Pe-Tri	0	1234.52	617.26	-12.7038	1.18616	-10.71	9.14029e-27	2.96348e-26
Solyc11g071227	Pe-S	Pe-Tri	0	1233.85	616.925	-12.7021	1.18584	-10.7115	8.99149e-27	2.91669e-26
Solyc01g008720	Pe-S	Pe-Tri	0	1215.47	607.733	-12.6807	1.18505	-10.7005	1.01237e-26	3.27962e-26
Solyc09g150135	Pe-S	Pe-Tri	0	1117.84	558.92	-12.56	1.18515	-10.5979	3.04882e-26	9.7781e-26
Solyc01g104100	Pe-S	Pe-Tri	0	928.617	464.308	-12.2929	1.18714	-10.355	3.97178e-25	1.23597e-24
Solyc02g068660	Pe-S	Pe-Tri	0	788.438	394.219	-12.0566	1.18913	-10.139	3.70986e-24	1.13074e-23
Solyc05g052670	Pe-S	Pe-Tri	0	718.857	359.428	-11.9234	1.18919	-10.0264	1.16637e-23	3.51563e-23
Solyc02g091520	Pe-S	Pe-Tri	0	698.825	349.412	-11.8823	1.18959	-9.98857	1.71023e-23	5.13435e-23
Solyc05g046140	Pe-S	Pe-Tri	0	630.631	315.315	-11.734	1.19823	-9.79281	1.20886e-22	3.55451e-22
Solyc02g062400	Pe-S	Pe-Tri	0	595.427	297.714	-11.6516	1.19149	-9.77905	1.38511e-22	4.06725e-22
Solyc09g005840	Pe-S	Pe-Tri	0	583.159	291.579	-11.6218	1.19208	-9.74921	1.85913e-22	5.44286e-22
Solyc12g056380	Pe-S	Pe-Tri	0	574.746	287.373	-11.6007	1.1916	-9.73542	2.12946e-22	6.22686e-22
Solyc09g008670	Pe-S	Pe-Tri	0	539.442	269.721	-11.509	1.19332	-9.64452	5.18554e-22	1.50064e-21
Solyc05g015850	Pe-S	Pe-Tri	0	536.215	268.108	-11.5001	1.193	-9.6396	5.44004e-22	1.57336e-21
Solyc05g004000	Pe-S	Pe-Tri	0	523.202	261.601	-11.4658	1.19658	-9.5822	9.50003e-22	2.72744e-21
Solyc08g079100	Pe-S	Pe-Tri	0	521.643	260.822	-11.4609	1.19313	-9.60574	7.56147e-22	2.17631e-21
Solyc01g105860	Pe-S	Pe-Tri	0	518.191	259.096	-11.4507	1.19344	-9.59469	8.4168e-22	2.42035e-21
Solyc12g007040	Pe-S	Pe-Tri	0	468.506	234.253	-11.3053	1.19536	-9.45763	3.15015e-21	8.91852e-21
Solyc07g043690	Pe-S	Pe-Tri	0.298537	877.37	438.834	-11.2488	1.1872	-9.47504	2.66661e-21	7.56266e-21
Solyc09g092620	Pe-S	Pe-Tri	0	433.221	216.61	-11.1922	1.19667	-9.35274	8.54057e-21	2.39202e-20
Solyc08g007900	Pe-S	Pe-Tri	0	425.638	212.819	-11.1667	1.19688	-9.32981	1.06059e-20	2.9637e-20
Solyc03g045010	Pe-S	Pe-Tri	0	419.179	209.589	-11.1448	1.19683	-9.31188	1.25588e-20	3.49841e-20
Solyc03g006480	Pe-S	Pe-Tri	0	405.215	202.608	-11.0958	1.19759	-9.26515	1.94805e-20	5.40196e-20
Solyc12g036283	Pe-S	Pe-Tri	0	403.589	201.795	-11.0899	1.19822	-9.25527	2.13681e-20	5.92121e-20
Solyc10g050895	Pe-S	Pe-Tri	0	401.485	200.742	-11.0827	1.19946	-9.23979	2.4697e-20	6.83303e-20
Solyc12g100280	Pe-S	Pe-Tri	0	381.395	190.697	-11.0098	1.20148	-9.16353	5.02284e-20	1.37493e-19
Solyc10g084720	Pe-S	Pe-Tri	0	378.589	189.295	-10.998	1.19962	-9.16789	4.82378e-20	1.32136e-19
Solyc09g092560	Pe-S	Pe-Tri	0	377.715	188.857	-10.9944	1.20373	-9.13362	6.62441e-20	1.80853e-19
Solyc02g094000	Pe-S	Pe-Tri	0	374.823	187.411	-10.9844	1.20027	-9.15167	5.60577e-20	1.533e-19
Solyc05g052650	Pe-S	Pe-Tri	0	362.879	181.44	-10.9372	1.20168	-9.10157	8.90381e-20	2.42205e-19
Solyc09g097800	Pe-S	Pe-Tri	0	361.071	180.535	-10.93	1.19926	-9.11395	7.94394e-20	2.16455e-19
Solyc08g074650	Pe-S	Pe-Tri	0	350.251	175.125	-10.886	1.19986	-9.07271	1.16089e-19	3.14785e-19
Solyc01g091010	Pe-S	Pe-Tri	0	346.188	173.094	-10.8687	1.20083	-9.05097	1.41705e-19	3.83607e-19
Solyc06g072480	Pe-S	Pe-Tri	0	331.282	165.641	-10.806	1.20192	-8.9906	2.45889e-19	6.62344e-19
Solyc06g054685	Pe-S	Pe-Tri	0	331.275	165.638	-10.8056	1.20221	-8.98813	2.51464e-19	6.76989e-19
Solyc03g006040	Pe-S	Pe-Tri	0	327.657	163.828	-10.7892	1.20482	-8.95501	3.3971e-19	9.11058e-19
Solyc06g007860	Pe-S	Pe-Tri	0	326.469	163.234	-10.7839	1.2035	-8.96044	3.23379e-19	8.67854e-19
Solyc06g053870	Pe-S	Pe-Tri	0	316.08	158.04	-10.7376	1.20252	-8.92921	4.29054e-19	1.14737e-18
Solyc11g065540	Pe-S	Pe-Tri	0	314.785	157.392	-10.7316	1.20676	-8.89285	5.95612e-19	1.58692e-18
Solyc04g150164	Pe-S	Pe-Tri	0	309.993	154.997	-10.7104	1.20393	-8.89617	5.78091e-19	1.54108e-18
Solyc05g052680	Pe-S	Pe-Tri	1.78611	2736.54	1369.16	-10.6759	0.651589	-16.3844	2.47155e-60	1.33666e-59
Solyc04g056440	Pe-S	Pe-Tri	0	300.973	150.487	-10.6667	1.2046	-8.85499	8.36921e-19	2.21838e-18
Solyc01g010420	Pe-S	Pe-Tri	0	300.18	150.09	-10.6636	1.20357	-8.86001	8.00064e-19	2.12241e-18
Solyc05g026590	Pe-S	Pe-Tri	0	296.54	148.27	-10.6458	1.20525	-8.83281	1.02077e-18	2.70096e-18
Solyc05g012230	Pe-S	Pe-Tri	0	291.322	145.661	-10.6203	1.20571	-8.8083	1.27055e-18	3.35189e-18
Solyc07g061935	Pe-S	Pe-Tri	0	288.57	144.285	-10.6063	3.90706	-2.71466	0.0066344	0.008726
Solyc06g074020	Pe-S	Pe-Tri	0	280.076	140.038	-10.5624	1.21603	-8.68592	3.75684e-18	9.76121e-18
Solyc12g042520	Pe-S	Pe-Tri	0	278.035	139.018	-10.5526	1.20561	-8.75291	2.07912e-18	5.4447e-18
Solyc01g097240	Pe-S	Pe-Tri	0	270.352	135.176	-10.5121	1.21407	-8.65862	4.77527e-18	1.23729e-17
Solyc08g067340	Pe-S	Pe-Tri	0	263.693	131.846	-10.4761	1.21237	-8.641	5.57216e-18	1.44033e-17
Solyc08g008420	Pe-S	Pe-Tri	0	257.568	128.784	-10.4421	1.20827	-8.64216	5.51593e-18	1.42599e-17
Solyc02g067760	Pe-S	Pe-Tri	0	254.72	127.36	-10.4249	1.22199	-8.53106	1.45011e-17	3.70194e-17
Solyc01g099990	Pe-S	Pe-Tri	0	250.709	125.355	-10.4028	1.21017	-8.59618	8.24123e-18	2.11934e-17
Solyc05g010190	Pe-S	Pe-Tri	0	248.542	124.271	-10.3911	1.20869	-8.59696	8.18577e-18	2.10563e-17
Solyc06g083130	Pe-S	Pe-Tri	0	247.701	123.85	-10.3869	1.2122	-8.56865	1.04702e-17	2.68515e-17
Solyc03g115010	Pe-S	Pe-Tri	0	244.1	122.05	-10.3642	1.21197	-8.55154	1.21454e-17	3.10784e-17
Solyc03g119880	Pe-S	Pe-Tri	0	243.174	121.587	-10.3591	1.21122	-8.55259	1.20356e-17	3.08056e-17
Solyc02g086690	Pe-S	Pe-Tri	0	242.267	121.134	-10.3546	1.21052	-8.55383	1.19067e-17	3.04915e-17
Solyc05g046150	Pe-S	Pe-Tri	0	240.517	120.259	-10.3439	1.21069	-8.54384	1.29835e-17	3.31971e-17
Solyc05g026600	Pe-S	Pe-Tri	0	239.893	119.946	-10.34	1.21039	-8.54274	1.31078e-17	3.351e-17
Solyc05g009640	Pe-S	Pe-Tri	0	238.975	119.487	-10.3359	1.22131	-8.46295	2.60694e-17	6.60008e-17
Solyc09g011140	Pe-S	Pe-Tri	0	238.231	119.115	-10.3302	1.21498	-8.50238	1.85742e-17	4.72694e-17
Solyc09g090970	Pe-S	Pe-Tri	0	234.075	117.038	-10.3045	1.21198	-8.50222	1.86003e-17	4.73298e-17
Solyc06g075090	Pe-S	Pe-Tri	0	233.916	116.958	-10.3044	1.21278	-8.49651	1.95384e-17	4.96781e-17
Solyc01g107460	Pe-S	Pe-Tri	0	232.559	116.279	-10.2962	1.21487	-8.47518	2.34723e-17	5.95027e-17
Solyc09g008810	Pe-S	Pe-Tri	0	232.037	116.018	-10.2927	1.21385	-8.47938	2.26402e-17	5.7438e-17
Solyc07g007240	Pe-S	Pe-Tri	0	229.668	114.834	-10.2772	1.21119	-8.48525	2.15259e-17	5.46819e-17
Solyc08g005680	Pe-S	Pe-Tri	0	228.627	114.313	-10.271	1.21265	-8.46984	2.45737e-17	6.22626e-17
Solyc10g076660	Pe-S	Pe-Tri	0	226.983	113.492	-10.2595	1.21352	-8.45434	2.8068e-17	7.09874e-17
Solyc09g092760	Pe-S	Pe-Tri	2.12289	2516.36	1259.24	-10.2336	1.39225	-7.3504	1.97616e-13	4.41234e-13
Solyc05g046040	Pe-S	Pe-Tri	0	210.243	105.121	-10.1483	1.22114	-8.31048	9.53163e-17	2.36875e-16
Solyc11g056670	Pe-S	Pe-Tri	1.41526	1514.04	757.73	-10.144	0.730329	-13.8897	7.31479e-44	3.19317e-43
Solyc03g118190	Pe-S	Pe-Tri	1.41526	1505.92	753.666	-10.1365	0.729999	-13.8856	7.74084e-44	3.37765e-43
Solyc04g015010	Pe-S	Pe-Tri	0	204.331	102.165	-10.1084	1.21515	-8.31866	8.89624e-17	2.21169e-16
Solyc04g007585	Pe-S	Pe-Tri	0.895611	1099.52	550.209	-10.1006	0.844076	-11.9665	5.32567e-33	1.94903e-32
Solyc07g054900	Pe-S	Pe-Tri	0	201.204	100.602	-10.0853	1.22022	-8.26515	1.39522e-16	3.44851e-16
Solyc11g005480	Pe-S	Pe-Tri	0	192.439	96.2197	-10.0221	1.21779	-8.22978	1.87563e-16	4.61729e-16
Solyc07g043640	Pe-S	Pe-Tri	0	189.198	94.5988	-9.99742	1.2191	-8.20068	2.39023e-16	5.87007e-16
Solyc05g015770	Pe-S	Pe-Tri	0	189.123	94.5615	-9.99617	1.2204	-8.19091	2.59267e-16	6.36163e-16
Solyc10g009270	Pe-S	Pe-Tri	0	187.936	93.9678	-9.98666	1.22831	-8.13043	4.27759e-16	1.04189e-15
Solyc09g091000	Pe-S	Pe-Tri	0	187.753	93.8765	-9.9861	1.22019	-8.18408	2.74395e-16	6.7261e-16
Solyc12g150127	Pe-S	Pe-Tri	3.44974	3714.78	1859.11	-9.98185	0.442026	-22.5821	6.50468e-113	5.6892e-112
Solyc05g054660	Pe-S	Pe-Tri	0	184.965	92.4823	-9.96461	1.22194	-8.15475	3.49909e-16	8.55036e-16
Solyc11g010590	Pe-S	Pe-Tri	0	184.442	92.2212	-9.95988	1.22276	-8.14541	3.78013e-16	9.22675e-16
Solyc03g020080	Pe-S	Pe-Tri	0	181.684	90.8419	-9.93874	1.21989	-8.14724	3.72326e-16	9.09134e-16
Solyc08g077900	Pe-S	Pe-Tri	0	179.53	89.7651	-9.92185	1.22026	-8.13095	4.2594e-16	1.03759e-15
Solyc01g088430	Pe-S	Pe-Tri	32.7666	31294.1	15663.4	-9.88567	0.149693	-66.0395	0	0
Solyc04g005610	Pe-S	Pe-Tri	0	173.886	86.9428	-9.87539	1.22213	-8.08047	6.45157e-16	1.5646e-15
Solyc03g006150	Pe-S	Pe-Tri	3.53816	3287.14	1645.34	-9.86889	1.73674	-5.68242	1.32803e-08	2.44632e-08
Solyc12g017545	Pe-S	Pe-Tri	0	170.64	85.3201	-9.84778	1.22426	-8.04384	8.70691e-16	2.10373e-15
Solyc02g038801	Pe-S	Pe-Tri	0	170.074	85.0368	-9.84487	1.22768	-8.01907	1.06545e-15	2.56449e-15
Solyc09g097760	Pe-S	Pe-Tri	0	167.61	83.8052	-9.82216	1.22452	-8.02121	1.04709e-15	2.52122e-15
Solyc05g052250	Pe-S	Pe-Tri	0	165.645	82.8226	-9.80464	1.22962	-7.97372	1.53974e-15	3.68931e-15
Solyc03g044120	Pe-S	Pe-Tri	0	164.941	82.4704	-9.79923	1.22467	-8.00153	1.22879e-15	2.95038e-15
Solyc01g058540	Pe-S	Pe-Tri	0	164.31	82.1548	-9.79467	1.22914	-7.96874	1.60305e-15	3.83866e-15
Solyc01g104550	Pe-S	Pe-Tri	0	159.697	79.8486	-9.75284	1.22534	-7.95928	1.73039e-15	4.13953e-15
Solyc11g067170	Pe-S	Pe-Tri	21.2512	18128.2	9074.73	-9.72718	0.186307	-52.2106	0	0
Solyc01g006050	Pe-S	Pe-Tri	0	156.581	78.2906	-9.72357	1.23488	-7.87408	3.43273e-15	8.12953e-15
Solyc01g099580	Pe-S	Pe-Tri	0	152.519	76.2593	-9.68667	1.22771	-7.89005	3.02076e-15	7.16777e-15
Solyc02g085630	Pe-S	Pe-Tri	0	152.513	76.2566	-9.68638	1.22914	-7.88063	3.25731e-15	7.71971e-15
Solyc01g014530	Pe-S	Pe-Tri	0	151.94	75.97	-9.68113	1.22792	-7.88416	3.16664e-15	7.50663e-15
Solyc09g061791	Pe-S	Pe-Tri	0	151.553	75.7763	-9.67838	1.23223	-7.85438	4.01765e-15	9.49525e-15
Solyc09g092763	Pe-S	Pe-Tri	0	150.233	75.1163	-9.66441	1.22865	-7.86586	3.66565e-15	8.67486e-15
Solyc10g087015	Pe-S	Pe-Tri	0	149.552	74.7758	-9.65767	1.23073	-7.84708	4.25837e-15	1.00593e-14
Solyc01g009900	Pe-S	Pe-Tri	0	148.796	74.3981	-9.6502	1.23119	-7.83809	4.57469e-15	1.07922e-14
Solyc03g111950	Pe-S	Pe-Tri	0	144.988	72.4942	-9.61232	1.23752	-7.76743	8.00937e-15	1.8737e-14
Solyc07g005380	Pe-S	Pe-Tri	0	143.805	71.9027	-9.60213	1.23571	-7.77057	7.81368e-15	1.82901e-14
Solyc07g063920	Pe-S	Pe-Tri	0	142.429	71.2144	-9.58854	1.2359	-7.75835	8.60391e-15	2.01062e-14
Solyc06g075750	Pe-S	Pe-Tri	0	141.357	70.6785	-9.57798	1.23606	-7.74878	9.27786e-15	2.16657e-14
Solyc01g097280	Pe-S	Pe-Tri	0	141.264	70.6319	-9.57596	1.23882	-7.72993	1.07603e-14	2.50885e-14
Solyc01g009890	Pe-S	Pe-Tri	0.707631	506.065	253.386	-9.56251	1.04134	-9.18285	4.19832e-20	1.15197e-19
Solyc02g067750	Pe-S	Pe-Tri	0	138.981	69.4906	-9.55062	1.24837	-7.65045	2.00283e-14	4.63228e-14
Solyc05g051200	Pe-S	Pe-Tri	0	138.683	69.3413	-9.55001	1.23423	-7.73763	1.0129e-14	2.36279e-14
Solyc09g089620	Pe-S	Pe-Tri	0	136.827	68.4137	-9.53051	1.23451	-7.72004	1.1629e-14	2.70881e-14
Solyc11g012990	Pe-S	Pe-Tri	27.9228	20759.4	10393.7	-9.53045	0.165454	-57.6017	0	0
Solyc01g109275	Pe-S	Pe-Tri	5.7521	4182.03	2093.89	-9.52289	0.35834	-26.575	1.32099e-155	1.54627e-154
Solyc02g083730	Pe-S	Pe-Tri	2.47671	1762.13	882.306	-9.4918	1.49849	-6.33425	2.38493e-10	4.73529e-10
Solyc10g083690	Pe-S	Pe-Tri	4.37849	3057.1	1530.74	-9.45812	0.409889	-23.0748	8.28603e-118	7.53671e-117
Solyc05g150111	Pe-S	Pe-Tri	0	129.916	64.958	-9.45445	1.23777	-7.63831	2.20095e-14	5.08089e-14
Solyc11g065530	Pe-S	Pe-Tri	3.44974	2573.96	1288.7	-9.45355	0.448405	-21.0826	1.1492e-98	9.13344e-98
Solyc10g051120	Pe-S	Pe-Tri	10.3356	7217.27	3613.8	-9.44432	0.265913	-35.5166	2.72837e-276	5.57721e-275
Solyc03g025810	Pe-S	Pe-Tri	1.41526	928.663	465.039	-9.43823	0.735206	-12.8375	1.01038e-37	4.01672e-37
Solyc12g013570	Pe-S	Pe-Tri	14.8076	10137	5075.93	-9.42088	0.648578	-14.5254	8.35993e-48	3.87761e-47
Solyc10g075103	Pe-S	Pe-Tri	92.7457	63105.4	31599.1	-9.40432	0.222571	-42.253	0	0
Solyc04g009305	Pe-S	Pe-Tri	2.85778	1886.16	944.51	-9.38206	1.60725	-5.83733	5.30446e-09	9.94707e-09
Solyc02g093180	Pe-S	Pe-Tri	0	122.883	61.4415	-9.37558	1.24394	-7.53703	4.80784e-14	1.09952e-13
Solyc10g074750	Pe-S	Pe-Tri	0	122.004	61.002	-9.36547	1.24328	-7.53287	4.96365e-14	1.13423e-13
Solyc12g099140	Pe-S	Pe-Tri	4.97726	3065.24	1535.11	-9.35298	0.39481	-23.6898	4.58966e-124	4.35673e-123
Solyc02g087970	Pe-S	Pe-Tri	0	120.037	60.0186	-9.3425	1.24913	-7.47922	7.47669e-14	1.69935e-13
Solyc03g020070	Pe-S	Pe-Tri	0	118.843	59.4217	-9.32637	1.24173	-7.51076	5.87834e-14	1.34058e-13
Solyc07g052165	Pe-S	Pe-Tri	0	116.014	58.0069	-9.29319	1.24936	-7.43834	1.0196e-13	2.30669e-13
Solyc08g005670	Pe-S	Pe-Tri	0	114.98	57.4902	-9.2783	1.2469	-7.44108	9.98682e-14	2.26016e-13
Solyc06g054670	Pe-S	Pe-Tri	0	113.415	56.7073	-9.25935	1.24563	-7.43345	1.058e-13	2.39164e-13
Solyc10g085500	Pe-S	Pe-Tri	0	113.041	56.5207	-9.2535	1.25512	-7.37261	1.67318e-13	3.74854e-13
Solyc09g092765	Pe-S	Pe-Tri	0	112.393	56.1966	-9.24517	1.24992	-7.39662	1.39692e-13	3.13966e-13
Solyc03g119020	Pe-S	Pe-Tri	0	112.066	56.0331	-9.24183	1.24507	-7.42275	1.14716e-13	2.58782e-13
Solyc01g104850	Pe-S	Pe-Tri	0	111.767	55.8837	-9.23676	1.25042	-7.3869	1.5029e-13	3.37438e-13
Solyc08g007863	Pe-S	Pe-Tri	10.5338	6419.06	3214.8	-9.22979	0.262081	-35.2173	1.08543e-271	2.17786e-270
Solyc11g012600	Pe-S	Pe-Tri	0	110.767	55.3836	-9.22531	1.24622	-7.40266	1.33485e-13	3.00292e-13
Solyc07g043650	Pe-S	Pe-Tri	0	110.256	55.1278	-9.2188	1.2473	-7.39103	1.457e-13	3.27244e-13
Solyc04g079760	Pe-S	Pe-Tri	0	109.077	54.5385	-9.20314	1.25206	-7.35039	1.97624e-13	4.41234e-13
Solyc03g117260	Pe-S	Pe-Tri	0	108.758	54.379	-9.19831	1.24803	-7.37028	1.70275e-13	3.81259e-13
Solyc03g098710	Pe-S	Pe-Tri	0	108.507	54.2536	-9.19489	1.24777	-7.36908	1.71812e-13	3.84613e-13
Solyc02g080110	Pe-S	Pe-Tri	20.5292	12084.9	6052.74	-9.18822	0.190702	-48.1811	0	0
Solyc05g056410	Pe-S	Pe-Tri	0	107.567	53.7836	-9.18294	1.24787	-7.3589	1.85438e-13	4.14404e-13
Solyc08g005673	Pe-S	Pe-Tri	0	106.514	53.2571	-9.16916	1.24953	-7.33807	2.16702e-13	4.83278e-13
Solyc05g049870	Pe-S	Pe-Tri	0	105.338	52.6692	-9.15235	1.25043	-7.31935	2.49174e-13	5.54686e-13
Solyc12g005820	Pe-S	Pe-Tri	0	104.966	52.4832	-9.14579	1.25903	-7.26415	3.75385e-13	8.30735e-13
Solyc10g079870	Pe-S	Pe-Tri	0	104.123	52.0613	-9.13618	1.25131	-7.30128	2.85038e-13	6.33085e-13
Solyc02g084850	Pe-S	Pe-Tri	0	103.751	51.8756	-9.13105	1.25069	-7.30081	2.86046e-13	6.3525e-13
Solyc03g025770	Pe-S	Pe-Tri	0	103.753	51.8765	-9.13005	1.25336	-7.28448	3.22914e-13	7.1599e-13
Solyc10g083750	Pe-S	Pe-Tri	0	102.399	51.1996	-9.11282	1.25486	-7.26202	3.81359e-13	8.43477e-13
Solyc02g092570	Pe-S	Pe-Tri	0	102.243	51.1215	-9.11122	1.26759	-7.18784	6.58242e-13	1.443e-12
Solyc10g084730	Pe-S	Pe-Tri	0	102.152	51.0762	-9.10862	1.25293	-7.26985	3.59897e-13	7.96999e-13
Solyc01g094380	Pe-S	Pe-Tri	0	101.612	50.8061	-9.09981	1.25378	-7.25789	3.93161e-13	8.69287e-13
Solyc12g010920	Pe-S	Pe-Tri	0	101.399	50.6997	-9.0996	1.27208	-7.15332	8.4705e-13	1.84987e-12
Solyc07g043680	Pe-S	Pe-Tri	114.893	61863.2	30989.1	-9.08256	0.0891786	-101.847	0	0
Solyc01g095930	Pe-S	Pe-Tri	31.524	17042.8	8537.16	-9.06848	0.15404	-58.8709	0	0
Solyc01g079670	Pe-S	Pe-Tri	0	99.1624	49.5812	-9.06609	1.25826	-7.20527	5.79269e-13	1.27244e-12
Solyc11g071760	Pe-S	Pe-Tri	0.298537	191.66	95.9795	-9.0544	1.21824	-7.43235	1.06682e-13	2.41075e-13
Solyc04g010285	Pe-S	Pe-Tri	0	98.4042	49.2021	-9.05351	1.26997	-7.12894	1.01148e-12	2.20357e-12
Solyc07g044720	Pe-S	Pe-Tri	0	97.7862	48.8931	-9.04502	1.25762	-7.19215	6.37802e-13	1.39882e-12
Solyc05g013010	Pe-S	Pe-Tri	56.083	29931.7	14993.9	-9.04225	0.118423	-76.3557	0	0
Solyc05g053330	Pe-S	Pe-Tri	21.6637	10915.6	5468.63	-9.01615	0.188624	-47.7995	0	0
Solyc12g089220	Pe-S	Pe-Tri	8.03494	4096.61	2052.32	-8.99619	0.303525	-29.639	4.69755e-193	6.82433e-192
Solyc01g110950	Pe-S	Pe-Tri	0	93.4592	46.7296	-8.98116	1.26442	-7.10302	1.22064e-12	2.65302e-12
Solyc07g017950	Pe-S	Pe-Tri	17.7828	8761.85	4389.81	-8.9762	0.207898	-43.1759	0	0
Solyc04g005230	Pe-S	Pe-Tri	540.056	272311	136426	-8.97416	0.0552451	-162.443	0	0
Solyc10g050970	Pe-S	Pe-Tri	0.714444	335.223	167.969	-8.96731	1.04591	-8.57367	1.00238e-17	2.57169e-17
Solyc01g110180	Pe-S	Pe-Tri	1.42889	669.169	335.299	-8.96472	0.739945	-12.1154	8.75479e-34	3.25632e-33
Solyc10g048030	Pe-S	Pe-Tri	16.4449	8136.29	4076.37	-8.95618	0.215799	-41.5023	0	0
Solyc11g067270	Pe-S	Pe-Tri	54.5766	27362.9	13708.7	-8.95556	0.120032	-74.6099	0	0
Solyc05g053550	Pe-S	Pe-Tri	107.063	52722	26414.5	-8.94505	0.0873348	-102.423	0	0
Solyc07g062670	Pe-S	Pe-Tri	0	91.0177	45.5088	-8.94334	1.27618	-7.00791	2.41912e-12	5.19563e-12
Solyc07g053890	Pe-S	Pe-Tri	18.0362	8695.69	4356.86	-8.93792	0.206356	-43.3131	0	0
Solyc12g056610	Pe-S	Pe-Tri	18.6869	9078.57	4548.63	-8.92204	0.205173	-43.4855	0	0
Solyc04g077240	Pe-S	Pe-Tri	57.1563	27737.1	13897.2	-8.90904	0.177254	-50.2613	0	0
Solyc11g007870	Pe-S	Pe-Tri	4.88204	2379.46	1192.17	-8.89232	0.392505	-22.6553	1.23612e-113	1.08795e-112
Solyc04g077810	Pe-S	Pe-Tri	4.87863	2347.68	1176.28	-8.87262	0.384519	-23.0746	8.33251e-118	7.57546e-117
Solyc06g083450	Pe-S	Pe-Tri	76.5058	35345.6	17711.1	-8.8544	0.335553	-26.3874	1.90959e-153	2.20103e-152
Solyc10g150144	Pe-S	Pe-Tri	0	85.1248	42.5624	-8.8443	1.26846	-6.97247	3.11422e-12	6.66512e-12
Solyc01g098490	Pe-S	Pe-Tri	11.2244	5216.55	2613.89	-8.84303	0.255695	-34.5843	4.34566e-262	8.40919e-261
Solyc12g010570	Pe-S	Pe-Tri	0	84.2784	42.1392	-8.83094	1.26661	-6.97209	3.1227e-12	6.6818e-12
Solyc12g088190	Pe-S	Pe-Tri	0	84.0416	42.0208	-8.82756	1.27136	-6.94337	3.82849e-12	8.17059e-12
Solyc08g007450	Pe-S	Pe-Tri	0	84.0867	42.0433	-8.82666	1.27257	-6.93608	4.0312e-12	8.59383e-12
Solyc10g074730	Pe-S	Pe-Tri	21.8797	9706.33	4864.1	-8.82436	0.18753	-47.0558	0	0
Solyc05g009380	Pe-S	Pe-Tri	0	83.665	41.8325	-8.81951	1.26907	-6.9496	3.66321e-12	7.82213e-12
Solyc11g017390	Pe-S	Pe-Tri	0	83.4485	41.7243	-8.81731	1.26902	-6.94811	3.70207e-12	7.90336e-12
Solyc02g082870	Pe-S	Pe-Tri	38.6088	17385	8711.8	-8.80662	0.339896	-25.9097	5.17333e-148	5.73017e-147
Solyc06g076920	Pe-S	Pe-Tri	0	82.3898	41.1949	-8.79737	1.27558	-6.89678	5.31935e-12	1.12822e-11
Solyc08g014230	Pe-S	Pe-Tri	78.0877	34315	17196.6	-8.7888	0.101773	-86.3573	0	0
Solyc04g077630	Pe-S	Pe-Tri	0	81.4276	40.7138	-8.78162	1.27107	-6.90884	4.88634e-12	1.03852e-11
Solyc03g122150	Pe-S	Pe-Tri	0	81.087	40.5435	-8.77554	1.27335	-6.89172	5.51237e-12	1.16866e-11
Solyc09g008370	Pe-S	Pe-Tri	0	80.8434	40.4217	-8.77025	1.27825	-6.86116	6.83026e-12	1.4415e-11
Solyc09g006005	Pe-S	Pe-Tri	0	80.2319	40.116	-8.76005	1.27866	-6.85099	7.33411e-12	1.54667e-11
Solyc04g007825	Pe-S	Pe-Tri	24.0598	10443.7	5233.86	-8.75306	0.474372	-18.4519	5.03721e-76	3.23316e-75
Solyc03g117150	Pe-S	Pe-Tri	3.45996	1582.29	792.874	-8.75244	0.454174	-19.2711	9.3899e-83	6.41375e-82
Solyc10g075090	Pe-S	Pe-Tri	249.863	107516	53882.8	-8.75136	0.0701356	-124.778	0	0
Solyc02g062960	Pe-S	Pe-Tri	10.3875	4464.85	2237.62	-8.75107	0.270156	-32.3927	3.48153e-230	5.87241e-229
Solyc11g065630	Pe-S	Pe-Tri	0	79.0496	39.5248	-8.73689	1.28202	-6.81496	9.42914e-12	1.98038e-11
Solyc06g082450	Pe-S	Pe-Tri	0	78.7107	39.3553	-8.7316	1.29018	-6.76771	1.30833e-11	2.73407e-11
Solyc12g100190	Pe-S	Pe-Tri	64.1808	27402.9	13733.6	-8.72415	0.110786	-78.7475	0	0
Solyc02g084790	Pe-S	Pe-Tri	0	77.7344	38.8672	-8.71516	1.27949	-6.81142	9.66411e-12	2.02778e-11
Solyc03g032220	Pe-S	Pe-Tri	0	77.8021	38.901	-8.71383	1.28656	-6.77296	1.26174e-11	2.63756e-11
Solyc05g052400	Pe-S	Pe-Tri	0	77.3783	38.6891	-8.70854	1.29227	-6.73894	1.59549e-11	3.32106e-11
Solyc06g074320	Pe-S	Pe-Tri	0	75.9678	37.9839	-8.68134	1.30097	-6.673	2.50633e-11	5.17955e-11
Solyc11g007480	Pe-S	Pe-Tri	30.5238	12550.4	6290.45	-8.67938	0.858129	-10.1143	4.77367e-24	1.45115e-23
Solyc10g007870	Pe-S	Pe-Tri	1.19415	545.988	273.591	-8.67888	0.746279	-11.6295	2.91677e-31	1.03346e-30
Solyc01g106170	Pe-S	Pe-Tri	0	75.7026	37.8513	-8.67406	1.28864	-6.73117	1.68303e-11	3.49881e-11
Solyc05g012955	Pe-S	Pe-Tri	12.5342	5044.33	2528.43	-8.67044	0.253649	-34.1828	4.36201e-256	8.18212e-255
Solyc09g011560	Pe-S	Pe-Tri	0	75.1606	37.5803	-8.66358	1.29204	-6.70533	2.00949e-11	4.1651e-11
Solyc08g013690	Pe-S	Pe-Tri	0	74.6153	37.3076	-8.655	1.27754	-6.77472	1.24651e-11	2.606e-11
Solyc08g080590	Pe-S	Pe-Tri	0	74.2646	37.1323	-8.6487	1.27975	-6.75813	1.39788e-11	2.91689e-11
Solyc06g066240	Pe-S	Pe-Tri	42.5511	16816.3	8429.43	-8.61828	0.378181	-22.7887	5.93e-115	5.26654e-114
Solyc06g061110	Pe-S	Pe-Tri	0	72.4587	36.2293	-8.61199	1.2822	-6.71656	1.86063e-11	3.86227e-11
Solyc07g008690	Pe-S	Pe-Tri	0	72.1031	36.0516	-8.60541	1.28125	-6.71642	1.86246e-11	3.86555e-11
Solyc09g090500	Pe-S	Pe-Tri	9.56417	3741.89	1875.73	-8.60397	1.07235	-8.02345	1.02813e-15	2.47679e-15
Solyc12g013620	Pe-S	Pe-Tri	1.41526	515.549	258.482	-8.58771	0.745823	-11.5144	1.11625e-30	3.90558e-30
Solyc10g080870	Pe-S	Pe-Tri	81.3468	30929.6	15505.5	-8.57389	0.181889	-47.138	0	0
Solyc09g091510	Pe-S	Pe-Tri	135.114	50956.5	25545.8	-8.55267	0.147368	-58.0362	0	0
Solyc07g053030	Pe-S	Pe-Tri	0	69.1068	34.5534	-8.54326	1.2935	-6.60474	3.98203e-11	8.16203e-11
Solyc03g098780	Pe-S	Pe-Tri	0	68.5265	34.2633	-8.53246	1.28661	-6.63172	3.31798e-11	6.82378e-11
Solyc04g011770	Pe-S	Pe-Tri	0	68.5396	34.2698	-8.53065	1.31897	-6.46765	9.95382e-11	2.00685e-10
Solyc10g078760	Pe-S	Pe-Tri	0	68.1585	34.0793	-8.52325	1.29331	-6.59024	4.39112e-11	8.98175e-11
Solyc01g057300	Pe-S	Pe-Tri	0	67.9519	33.9759	-8.52166	1.2963	-6.57381	4.90429e-11	1.00189e-10
Solyc05g150144	Pe-S	Pe-Tri	0	67.9481	33.974	-8.5201	1.28767	-6.6167	3.67311e-11	7.54068e-11
Solyc02g080890	Pe-S	Pe-Tri	49.0771	17836.2	8942.64	-8.5141	0.275865	-30.8633	3.71423e-209	5.75442e-208
Solyc01g067295	Pe-S	Pe-Tri	19.4269	6965.8	3492.61	-8.50342	0.281805	-30.1749	5.06212e-200	7.57306e-199
Solyc06g036440	Pe-S	Pe-Tri	0	67.0544	33.5272	-8.50041	1.29666	-6.55565	5.5401e-11	1.12859e-10
Solyc07g055750	Pe-S	Pe-Tri	17.0717	6107.89	3062.48	-8.48667	1.32825	-6.38937	1.66567e-10	3.33015e-10
Solyc05g007770	Pe-S	Pe-Tri	2.83052	997.491	500.161	-8.47451	1.59868	-5.30095	1.15203e-07	2.01972e-07
Solyc05g013540	Pe-S	Pe-Tri	7.49145	2712.19	1359.84	-8.4642	0.313073	-27.0359	5.60262e-161	6.81044e-160
Solyc02g079290	Pe-S	Pe-Tri	0	65.2341	32.6171	-8.46149	1.29983	-6.50969	7.53073e-11	1.52649e-10
Solyc01g099170	Pe-S	Pe-Tri	0	65.1548	32.5774	-8.45985	1.29278	-6.54394	5.99192e-11	1.21949e-10
Solyc04g012020	Pe-S	Pe-Tri	67.9792	24054.9	12061.4	-8.45553	0.184421	-45.849	0	0
Solyc07g043630	Pe-S	Pe-Tri	85.4591	29893.5	14989.5	-8.45387	0.0984575	-85.8632	0	0
Solyc12g056600	Pe-S	Pe-Tri	0	64.7011	32.3506	-8.44941	1.29232	-6.53818	6.22723e-11	1.2666e-10
Solyc12g096240	Pe-S	Pe-Tri	1.41526	464.498	232.957	-8.43601	0.752241	-11.2145	3.46126e-29	1.1782e-28
Solyc09g092767	Pe-S	Pe-Tri	0	63.9678	31.9839	-8.432	1.2962	-6.50516	7.76133e-11	1.57242e-10
Solyc12g009770	Pe-S	Pe-Tri	0	63.9517	31.9758	-8.43166	1.29725	-6.49965	8.05082e-11	1.62955e-10
Solyc04g007810	Pe-S	Pe-Tri	0	63.7697	31.8849	-8.42731	1.29837	-6.49071	8.54341e-11	1.72711e-10
Solyc08g082510	Pe-S	Pe-Tri	0	63.7592	31.8796	-8.42709	1.29855	-6.48964	8.60442e-11	1.73909e-10
Solyc08g078160	Pe-S	Pe-Tri	0	63.3973	31.6986	-8.42058	1.2952	-6.50139	7.95825e-11	1.61115e-10
Solyc11g069030	Pe-S	Pe-Tri	0	63.1006	31.5503	-8.41228	1.32664	-6.34103	2.28237e-10	4.53533e-10
Solyc09g075710	Pe-S	Pe-Tri	214.931	73285.9	36750.4	-8.4115	0.280323	-30.0065	8.0755e-198	1.19624e-196
Solyc03g045020	Pe-S	Pe-Tri	3.53816	1186.58	595.057	-8.39886	1.73737	-4.83423	1.33664e-06	2.21675e-06
Solyc01g081340	Pe-S	Pe-Tri	0	62.3987	31.1993	-8.39659	1.29809	-6.46841	9.90416e-11	1.99705e-10
Solyc09g084490	Pe-S	Pe-Tri	3.91241	1237.9	620.905	-8.39155	0.454002	-18.4835	2.80324e-76	1.804e-75
Solyc07g043660	Pe-S	Pe-Tri	130.573	43801.7	21966.1	-8.38881	0.0807888	-103.836	0	0
Solyc07g063470	Pe-S	Pe-Tri	0	62.0483	31.0242	-8.38847	1.29968	-6.45425	1.08756e-10	2.19044e-10
Solyc05g055540	Pe-S	Pe-Tri	0	61.8251	30.9126	-8.3831	1.29881	-6.45446	1.08606e-10	2.18764e-10
Solyc07g055560	Pe-S	Pe-Tri	0	61.609	30.8045	-8.37957	1.29954	-6.44809	1.13269e-10	2.27971e-10
Solyc07g066360	Pe-S	Pe-Tri	0	61.6364	30.8182	-8.379	1.29971	-6.44684	1.14204e-10	2.29829e-10
Solyc06g069460	Pe-S	Pe-Tri	2.83052	916.483	459.657	-8.35223	1.60344	-5.20894	1.89923e-07	3.28993e-07
Solyc12g009050	Pe-S	Pe-Tri	0	60.4807	30.2403	-8.35086	1.305	-6.39913	1.56269e-10	3.12681e-10
Solyc06g034180	Pe-S	Pe-Tri	0	60.3037	30.1519	-8.34757	1.30718	-6.38591	1.70379e-10	3.40357e-10
Solyc06g005465	Pe-S	Pe-Tri	0	59.9049	29.9525	-8.33924	1.30401	-6.39508	1.6046e-10	3.20903e-10
Solyc06g072520	Pe-S	Pe-Tri	3.16142	1073.92	538.539	-8.33265	0.48394	-17.2184	1.93422e-66	1.12065e-65
Solyc10g084900	Pe-S	Pe-Tri	16.9263	5363.2	2690.06	-8.32493	0.214778	-38.7605	0	0
Solyc06g084190	Pe-S	Pe-Tri	2.12289	668.809	335.466	-8.32194	1.3912	-5.98186	2.2061e-09	4.2009e-09
Solyc03g005910	Pe-S	Pe-Tri	8.88116	2779.23	1394.05	-8.31921	0.297218	-27.9903	2.13438e-172	2.7865e-171
Solyc09g092725	Pe-S	Pe-Tri	0	58.3973	29.1987	-8.3028	1.30934	-6.34121	2.27961e-10	4.53077e-10
Solyc03g117800	Pe-S	Pe-Tri	3.68108	1146.82	575.251	-8.28533	0.457222	-18.121	2.17497e-73	1.36122e-72
Solyc04g051244	Pe-S	Pe-Tri	2.08976	674.009	338.05	-8.27879	1.26783	-6.52991	6.58105e-11	1.33731e-10
Solyc02g090340	Pe-S	Pe-Tri	10.9684	3413.65	1712.31	-8.27348	1.39884	-5.91453	3.32832e-09	6.29866e-09
Solyc03g121680	Pe-S	Pe-Tri	190.624	58901.7	29546.2	-8.26921	0.322551	-25.6369	5.91768e-145	6.4274e-144
Solyc03g020060	Pe-S	Pe-Tri	0	56.9826	28.4913	-8.26521	1.3103	-6.30786	2.82927e-10	5.59879e-10
Solyc03g082430	Pe-S	Pe-Tri	1.42889	411.28	206.355	-8.26031	0.762127	-10.8385	2.26178e-27	7.4254e-27
Solyc12g100170	Pe-S	Pe-Tri	10.6553	3235.97	1623.31	-8.25356	1.19801	-6.88942	5.60212e-12	1.18717e-11
Solyc06g059930	Pe-S	Pe-Tri	0	56.4715	28.2358	-8.2532	1.31022	-6.29908	2.99423e-10	5.91983e-10
Solyc08g006560	Pe-S	Pe-Tri	148.896	45461.7	22805.3	-8.25268	0.0765785	-107.767	0	0
Solyc10g009310	Pe-S	Pe-Tri	0	56.4925	28.2463	-8.25247	1.31842	-6.25935	3.86588e-10	7.60324e-10
Solyc01g006580	Pe-S	Pe-Tri	0	56.408	28.204	-8.25231	1.31213	-6.28927	3.18955e-10	6.29647e-10
Solyc02g082880	Pe-S	Pe-Tri	104.862	32122.9	16113.9	-8.24553	0.0894855	-92.1438	0	0
Solyc09g082270	Pe-S	Pe-Tri	0	55.5398	27.7699	-8.23133	1.32916	-6.19286	5.90822e-10	1.15424e-09
Solyc12g009900	Pe-S	Pe-Tri	1.79122	571.097	286.444	-8.23114	1.01794	-8.08607	6.16205e-16	1.49531e-15
Solyc11g013110	Pe-S	Pe-Tri	441.993	131441	65941.3	-8.21484	0.150105	-54.7272	0	0
Solyc04g077250	Pe-S	Pe-Tri	63.0879	18905.1	9484.08	-8.21158	0.114664	-71.6141	0	0
Solyc01g088260	Pe-S	Pe-Tri	5.94518	1722.66	864.305	-8.21008	0.602442	-13.628	2.72926e-42	1.16748e-41
Solyc05g046215	Pe-S	Pe-Tri	0	54.2266	27.1133	-8.194	1.32509	-6.18375	6.25959e-10	1.22154e-09
Solyc03g005570	Pe-S	Pe-Tri	2.14333	611.014	306.579	-8.18189	1.38892	-5.89081	3.84301e-09	7.25514e-09
Solyc09g072610	Pe-S	Pe-Tri	30.2533	8812.36	4421.31	-8.17939	0.476734	-17.1571	5.55929e-66	3.20293e-65
Solyc03g005860	Pe-S	Pe-Tri	329.51	95926.1	48127.8	-8.17713	0.0559743	-146.087	0	0
Solyc01g097950	Pe-S	Pe-Tri	0	53.1378	26.5689	-8.16432	1.33134	-6.13243	8.65481e-10	1.68025e-09
Solyc04g056450	Pe-S	Pe-Tri	16.8268	4735.28	2376.05	-8.14781	0.660039	-12.3444	5.21979e-35	1.97754e-34
Solyc12g042210	Pe-S	Pe-Tri	7.81119	2189.08	1098.45	-8.14199	1.08756	-7.48645	7.07631e-14	1.60966e-13
Solyc08g083520	Pe-S	Pe-Tri	0	51.4378	25.7189	-8.12104	1.38385	-5.86846	4.39853e-09	8.28553e-09
Solyc03g033680	Pe-S	Pe-Tri	1.42548	371.216	186.321	-8.11224	0.755101	-10.7433	6.37517e-27	2.07556e-26
Solyc11g007460	Pe-S	Pe-Tri	2.08976	598.512	300.301	-8.10759	1.27048	-6.38154	1.75319e-10	3.50011e-10
Solyc02g090350	Pe-S	Pe-Tri	9.24349	2509.39	1259.32	-8.08244	1.06088	-7.61864	2.56353e-14	5.90537e-14
Solyc12g009730	Pe-S	Pe-Tri	2.60941	720.886	361.748	-8.07601	0.536416	-15.0555	3.17733e-51	1.53824e-50
Solyc03g007790	Pe-S	Pe-Tri	0	49.7701	24.8851	-8.06992	1.33695	-6.03609	1.57896e-09	3.02774e-09
Solyc06g084170	Pe-S	Pe-Tri	0	49.6257	24.8128	-8.06659	1.3422	-6.00997	1.85562e-09	3.54592e-09
Solyc04g010200	Pe-S	Pe-Tri	89.5714	23563.5	11826.5	-8.05823	0.0998876	-80.673	0	0
Solyc08g076790	Pe-S	Pe-Tri	7.84186	2129.72	1068.78	-8.05497	0.313578	-25.6873	1.61986e-145	1.76722e-144
Solyc08g077410	Pe-S	Pe-Tri	1.41526	352.802	177.109	-8.0398	0.757424	-10.6147	2.54716e-26	8.18528e-26
Solyc04g070960	Pe-S	Pe-Tri	11.5093	2882.56	1447.03	-8.02583	0.266087	-30.1624	7.37745e-200	1.10284e-198
Solyc07g063930	Pe-S	Pe-Tri	0	47.7796	23.8898	-8.01429	1.35632	-5.90886	3.44493e-09	6.51555e-09
Solyc05g052240	Pe-S	Pe-Tri	43.7186	11268.1	5655.93	-8.01039	0.627564	-12.7643	2.59593e-37	1.02513e-36
Solyc04g077620	Pe-S	Pe-Tri	2.08976	520.902	261.496	-7.90784	1.27987	-6.17863	6.4662e-10	1.26098e-09
Solyc01g097470	Pe-S	Pe-Tri	5.87117	1436.32	721.096	-7.90108	0.362238	-21.8119	1.79074e-105	1.49736e-104
Solyc08g074307	Pe-S	Pe-Tri	0	44.0141	22.007	-7.8934	3.90876	-2.01942	0.043444	0.0530766
Solyc03g111510	Pe-S	Pe-Tri	3.51865	869.965	436.742	-7.89014	0.467306	-16.8843	5.86809e-64	3.31071e-63
Solyc09g072630	Pe-S	Pe-Tri	1.41526	315.962	158.689	-7.88023	0.763411	-10.3224	5.58063e-25	1.73194e-24
Solyc01g107370	Pe-S	Pe-Tri	1.78611	392.431	197.108	-7.86955	0.683181	-11.519	1.05848e-30	3.70542e-30
Solyc04g007823	Pe-S	Pe-Tri	38.8155	9033.59	4536.2	-7.864	0.146336	-53.7394	0	0
Solyc01g044365	Pe-S	Pe-Tri	2.62304	621.113	311.868	-7.86144	0.539859	-14.562	4.89781e-48	2.2804e-47
Solyc03g006360	Pe-S	Pe-Tri	81.0534	18762.1	9421.55	-7.85358	0.350321	-22.4182	2.61295e-111	2.26113e-110
Solyc05g053080	Pe-S	Pe-Tri	0	42.8296	21.4148	-7.85324	1.39008	-5.6495	1.60914e-08	2.9547e-08
Solyc12g100180	Pe-S	Pe-Tri	89.9159	20570.2	10330	-7.85225	0.0980452	-80.0881	0	0
Solyc07g008360	Pe-S	Pe-Tri	1.19415	302.822	152.008	-7.8322	0.766693	-10.2156	1.68901e-24	5.18268e-24
Solyc01g105850	Pe-S	Pe-Tri	2.47671	555.717	279.097	-7.82679	1.50366	-5.20515	1.93839e-07	3.35657e-07
Solyc08g014010	Pe-S	Pe-Tri	4.05192	910.014	457.033	-7.82453	0.443046	-17.6607	8.41167e-70	5.06537e-69
Solyc06g059710	Pe-S	Pe-Tri	6.74975	1505.57	756.162	-7.81716	0.986707	-7.92247	2.32838e-15	5.5477e-15
Solyc03g117720	Pe-S	Pe-Tri	40.7088	8928.99	4484.85	-7.78406	0.373372	-20.848	1.5895e-96	1.2431e-95
Solyc09g075700	Pe-S	Pe-Tri	10.0337	2203.76	1106.9	-7.78001	0.282023	-27.5864	1.61986e-167	2.05985e-166
Solyc05g045700	Pe-S	Pe-Tri	5.69511	1230.74	618.219	-7.77683	0.934915	-8.31823	8.92897e-17	2.21955e-16
Solyc04g079890	Pe-S	Pe-Tri	4.02467	871.383	437.704	-7.76327	0.444251	-17.475	2.22305e-68	1.31801e-67
Solyc02g062390	Pe-S	Pe-Tri	1.19415	285.827	143.51	-7.74914	0.768919	-10.078	6.91431e-24	2.0931e-23
Solyc10g050990	Pe-S	Pe-Tri	20.2451	4100.78	2060.51	-7.69662	0.203664	-37.7908	0	0
Solyc04g074470	Pe-S	Pe-Tri	112.755	23415.1	11763.9	-7.69538	0.209665	-36.7032	6.49602e-295	1.41661e-293
Solyc01g066710	Pe-S	Pe-Tri	2.08976	444.721	223.406	-7.67919	1.27174	-6.03836	1.55693e-09	2.98681e-09
Solyc03g122140	Pe-S	Pe-Tri	7.49656	1551.69	779.594	-7.67882	1.06175	-7.23223	4.7512e-13	1.04731e-12
Solyc08g081400	Pe-S	Pe-Tri	10.2319	2110.74	1060.48	-7.67222	0.280242	-27.3771	5.13441e-165	6.42885e-164
Solyc04g057830	Pe-S	Pe-Tri	8.35904	1680.95	844.653	-7.64563	2.09731	-3.64544	0.000266936	0.000389786
Solyc04g014260	Pe-S	Pe-Tri	1.07167	201.488	101.28	-7.64446	0.891275	-8.57699	9.7392e-18	2.49997e-17
Solyc02g069270	Pe-S	Pe-Tri	2.62304	525.415	264.019	-7.62046	0.544499	-13.9954	1.66382e-44	7.33182e-44
Solyc10g083140	Pe-S	Pe-Tri	18.8434	3668.24	1843.54	-7.61951	0.373155	-20.4192	1.12988e-92	8.51343e-92
Solyc09g089990	Pe-S	Pe-Tri	1.41526	263.137	132.276	-7.61502	0.768232	-9.91241	3.67676e-23	1.09442e-22
Solyc01g110890	Pe-S	Pe-Tri	1.19415	260.155	130.675	-7.61441	0.77224	-9.86017	6.19451e-23	1.83521e-22
Solyc01g006540	Pe-S	Pe-Tri	2.62304	522.003	262.313	-7.61043	0.544675	-13.9724	2.29666e-44	1.01023e-43
Solyc10g007800	Pe-S	Pe-Tri	2.50055	478.671	240.586	-7.60049	1.51473	-5.01771	5.22897e-07	8.87186e-07
Solyc02g088180	Pe-S	Pe-Tri	37.822	7341.51	3689.66	-7.59099	0.148886	-50.9853	0	0
Solyc04g007820	Pe-S	Pe-Tri	40.7258	7793.13	3916.93	-7.56759	0.142517	-53.0996	0	0
Solyc02g076670	Pe-S	Pe-Tri	24.6143	4622.17	2323.39	-7.56363	0.191294	-39.5394	0	0
Solyc01g105620	Pe-S	Pe-Tri	3.28391	628.543	315.914	-7.55718	1.65241	-4.57343	4.79808e-06	7.73085e-06
Solyc04g072000	Pe-S	Pe-Tri	8.43382	1540.45	774.44	-7.52491	0.311687	-24.1425	8.95095e-129	8.69045e-128
Solyc08g005940	Pe-S	Pe-Tri	19.8062	3595.87	1807.84	-7.5106	0.744956	-10.0819	6.64058e-24	2.0118e-23
Solyc04g079830	Pe-S	Pe-Tri	3.89197	704.92	354.406	-7.50873	1.80015	-4.17118	3.03029e-05	4.68146e-05
Solyc01g080220	Pe-S	Pe-Tri	5.76062	1061.53	533.644	-7.50169	0.703758	-10.6595	1.5749e-26	5.07925e-26
Solyc12g009910	Pe-S	Pe-Tri	8.54949	1556.96	782.752	-7.48687	0.305279	-24.5247	8.05379e-133	8.07565e-132
Solyc09g082460	Pe-S	Pe-Tri	10.6605	1847.19	928.927	-7.47478	0.280103	-26.6858	6.88044e-157	8.12173e-156
Solyc10g085610	Pe-S	Pe-Tri	14.9734	2617.5	1316.24	-7.45389	0.694487	-10.7329	7.12963e-27	2.31849e-26
Solyc02g085005	Pe-S	Pe-Tri	13.3022	2260.72	1137.01	-7.42289	0.65347	-11.3592	6.6753e-30	2.3051e-29
Solyc06g060760	Pe-S	Pe-Tri	102.896	17604.6	8853.77	-7.42216	0.0925217	-80.2208	0	0
Solyc11g007390	Pe-S	Pe-Tri	2.50055	420.387	211.444	-7.41309	1.518	-4.88345	1.04244e-06	1.74078e-06
Solyc01g105870	Pe-S	Pe-Tri	18.2208	3042.67	1530.44	-7.39581	0.213858	-34.5828	4.57628e-262	8.84672e-261
Solyc05g015910	Pe-S	Pe-Tri	2.83052	465.643	234.237	-7.37542	1.59909	-4.61226	3.98312e-06	6.44587e-06
Solyc08g062220	Pe-S	Pe-Tri	1.19415	219.731	110.462	-7.374	0.79443	-9.28213	1.66129e-20	4.61461e-20
Solyc11g069730	Pe-S	Pe-Tri	45.032	7422.58	3733.81	-7.35262	0.136125	-54.0135	0	0
Solyc08g077080	Pe-S	Pe-Tri	5.40169	873.062	439.232	-7.34944	0.389894	-18.8498	2.94739e-79	1.95326e-78
Solyc02g085010	Pe-S	Pe-Tri	12.1473	2000.95	1006.55	-7.34022	0.259605	-28.2746	7.09912e-176	9.46373e-175
Solyc10g080840	Pe-S	Pe-Tri	53.8953	8541.97	4297.93	-7.31821	0.126475	-57.863	0	0
Solyc06g059840	Pe-S	Pe-Tri	17.0548	2725.8	1371.43	-7.31778	1.27718	-5.72965	1.00637e-08	1.86361e-08
Solyc10g083700	Pe-S	Pe-Tri	4.05192	639.919	321.985	-7.31625	0.456952	-16.011	1.07073e-57	5.61846e-57
Solyc03g005850	Pe-S	Pe-Tri	12.7205	1937.93	975.326	-7.2875	0.261293	-27.8902	3.51293e-171	4.55587e-170
Solyc01g067330	Pe-S	Pe-Tri	123.175	19068.1	9595.64	-7.26925	0.0862786	-84.2532	0	0
Solyc08g048370	Pe-S	Pe-Tri	2.68683	423.049	212.868	-7.26626	1.51722	-4.7892	1.67451e-06	2.76748e-06
Solyc12g010710	Pe-S	Pe-Tri	2.86289	460.424	231.643	-7.26397	0.531726	-13.6611	1.7331e-42	7.44771e-42
Solyc01g066700	Pe-S	Pe-Tri	7.10697	1076.19	541.651	-7.25719	1.00539	-7.21828	5.26492e-13	1.15833e-12
Solyc02g083480	Pe-S	Pe-Tri	3.57222	537.467	270.519	-7.2441	1.74539	-4.15042	3.3187e-05	5.1125e-05
Solyc04g081000	Pe-S	Pe-Tri	2.98537	460.631	231.808	-7.24258	1.59771	-4.53311	5.81215e-06	9.31571e-06
Solyc04g081755	Pe-S	Pe-Tri	13.8925	2123.14	1068.52	-7.2421	0.243174	-29.7815	6.77907e-195	9.90705e-194
Solyc02g071360	Pe-S	Pe-Tri	3.81718	577.108	290.462	-7.1782	0.477398	-15.0361	4.25831e-51	2.05648e-50
Solyc04g078210	Pe-S	Pe-Tri	1.19415	191.487	96.3406	-7.17666	0.80234	-8.94466	3.73102e-19	9.99789e-19
Solyc09g090350	Pe-S	Pe-Tri	22.9251	3266.32	1644.63	-7.166	0.192703	-37.1867	1.11915e-302	2.51334e-301
Solyc05g041920	Pe-S	Pe-Tri	18.3518	2588.47	1303.41	-7.16171	0.215407	-33.2474	2.22864e-242	3.96038e-241
Solyc08g014240	Pe-S	Pe-Tri	2.12289	295.992	149.058	-7.14587	1.39209	-5.13319	2.84866e-07	4.8986e-07
Solyc04g010210	Pe-S	Pe-Tri	1.25283	186.592	93.9224	-7.13269	0.787541	-9.05691	1.34194e-19	3.63324e-19
Solyc02g084980	Pe-S	Pe-Tri	7.34171	1025.54	516.442	-7.12555	1.00005	-7.12522	1.03918e-12	2.2634e-12
Solyc04g082540	Pe-S	Pe-Tri	1.78611	241.058	121.422	-7.1202	1.13691	-6.26276	3.7822e-10	7.44241e-10
Solyc01g091170	Pe-S	Pe-Tri	4.24579	581.968	293.107	-7.10573	1.83835	-3.86529	0.000110959	0.000165757
Solyc01g109310	Pe-S	Pe-Tri	0.597074	90.7276	45.6623	-7.1006	1.12749	-6.29773	3.0204e-10	5.97038e-10
Solyc03g116700	Pe-S	Pe-Tri	11.0586	1476.41	743.734	-7.07933	0.506407	-13.9795	2.07879e-44	9.15013e-44
Solyc01g081060	Pe-S	Pe-Tri	146.663	19509.9	9828.3	-7.05723	0.248484	-28.4011	1.95773e-177	2.63131e-176
Solyc02g079580	Pe-S	Pe-Tri	2.90795	392.902	197.905	-7.03445	0.531481	-13.2356	5.46821e-40	2.25392e-39
Solyc01g010350	Pe-S	Pe-Tri	8.91352	1179.76	594.335	-7.03191	0.305234	-23.0378	1.94991e-117	1.77111e-116
Solyc12g010020	Pe-S	Pe-Tri	8.68048	1134.69	571.685	-7.02858	0.311079	-22.5942	4.93909e-113	4.32568e-112
Solyc09g075740	Pe-S	Pe-Tri	26.4138	3380.4	1703.4	-7.00479	0.841334	-8.32582	8.37496e-17	2.08448e-16
Solyc06g060840	Pe-S	Pe-Tri	4.02467	513.382	258.704	-6.99853	0.469183	-14.9164	2.57769e-50	1.23602e-49
Solyc07g045530	Pe-S	Pe-Tri	40.3703	5154.37	2597.37	-6.98412	0.23485	-29.7387	2.42717e-194	3.53655e-193
Solyc03g114830	Pe-S	Pe-Tri	16.837	2087.29	1052.07	-6.96335	0.229571	-30.3321	4.3331e-202	6.52732e-201
Solyc01g091590	Pe-S	Pe-Tri	5.65176	708.47	357.061	-6.96305	0.386776	-18.0028	1.85205e-72	1.14629e-71
Solyc03g114160	Pe-S	Pe-Tri	9.62456	1187.94	598.783	-6.93807	0.296294	-23.4161	2.92753e-121	2.73259e-120
Solyc02g090290	Pe-S	Pe-Tri	42.8589	5251.92	2647.39	-6.92957	0.143228	-48.3814	0	0
Solyc02g089020	Pe-S	Pe-Tri	17.6807	2117.08	1067.38	-6.92798	0.358239	-19.339	2.52385e-83	1.73602e-82
Solyc01g012760	Pe-S	Pe-Tri	5.37367	641.867	323.62	-6.88909	1.91339	-3.60046	0.000317654	0.000460684
Solyc04g063350	Pe-S	Pe-Tri	413.793	48832.8	24623.3	-6.88628	0.0530774	-129.74	0	0
Solyc12g089230	Pe-S	Pe-Tri	36.1898	4130.82	2083.5	-6.84173	0.529989	-12.9092	3.99417e-38	1.59889e-37
Solyc09g015380	Pe-S	Pe-Tri	0.895611	112.421	56.6584	-6.82546	0.936656	-7.28705	3.16822e-13	7.02641e-13
Solyc09g075770	Pe-S	Pe-Tri	251.142	28122.2	14186.7	-6.81052	0.0660029	-103.185	0	0
Solyc03g117160	Pe-S	Pe-Tri	1.78611	194.901	98.3433	-6.80529	1.28741	-5.28604	1.24995e-07	2.18805e-07
Solyc01g014560	Pe-S	Pe-Tri	6.7225	748.789	377.756	-6.80304	2.04262	-3.33054	0.000866774	0.00122133
Solyc07g045000	Pe-S	Pe-Tri	2.3883	273.892	138.14	-6.801	1.41853	-4.79441	1.63152e-06	2.69849e-06
Solyc02g071710	Pe-S	Pe-Tri	218.714	24092.3	12155.5	-6.78735	0.0707252	-95.9679	0	0
Solyc08g068150	Pe-S	Pe-Tri	3689.87	405531	204610	-6.77982	0.0366298	-185.09	0	0
Solyc03g026040	Pe-S	Pe-Tri	299.338	32807.5	16553.4	-6.76938	0.0604038	-112.069	0	0
Solyc01g099150	Pe-S	Pe-Tri	99.2743	10713.2	5406.22	-6.7593	0.202154	-33.4365	4.0473e-245	7.27141e-244
Solyc01g096510	Pe-S	Pe-Tri	20.6576	2227.92	1124.29	-6.74876	0.206589	-32.6676	4.50956e-234	7.73298e-233
Solyc01g096740	Pe-S	Pe-Tri	1.41526	144.39	72.9028	-6.74414	0.808197	-8.34467	7.14103e-17	1.7803e-16
Solyc08g083110	Pe-S	Pe-Tri	28.4765	3062.37	1545.43	-6.72283	0.177319	-37.9137	0	0
Solyc01g091050	Pe-S	Pe-Tri	139.417	14606.8	7373.1	-6.71701	0.0856067	-78.4636	0	0
Solyc09g008090	Pe-S	Pe-Tri	4.61663	460.491	232.554	-6.71644	0.449955	-14.9269	2.2025e-50	1.05689e-49
Solyc12g009720	Pe-S	Pe-Tri	2.47671	256.656	129.567	-6.71218	1.51129	-4.44135	8.93955e-06	1.41901e-05
Solyc01g097930	Pe-S	Pe-Tri	14.9395	1587.05	800.993	-6.70865	0.496336	-13.5164	1.25235e-41	5.29008e-41
Solyc01g088760	Pe-S	Pe-Tri	4.23309	444.471	224.352	-6.68069	0.454045	-14.7137	5.26273e-49	2.48038e-48
Solyc09g092720	Pe-S	Pe-Tri	1160.56	117536	59348.5	-6.66145	0.0444321	-149.924	0	0
Solyc05g051530	Pe-S	Pe-Tri	30.578	3077.56	1554.07	-6.65887	0.393835	-16.9078	3.9445e-64	2.23059e-63
Solyc01g073880	Pe-S	Pe-Tri	1.42208	134.495	67.9584	-6.64136	0.824284	-8.05712	7.81141e-16	1.89063e-15
Solyc08g062970	Pe-S	Pe-Tri	20.4705	2069.33	1044.9	-6.64123	0.442704	-15.0015	7.17746e-51	3.45772e-50
Solyc01g099160	Pe-S	Pe-Tri	740.398	71872	36306.2	-6.59552	0.0482949	-136.568	0	0
Solyc07g054280	Pe-S	Pe-Tri	1.49268	158.855	80.1741	-6.59096	0.741774	-8.8854	6.36894e-19	1.6953e-18
Solyc04g054258	Pe-S	Pe-Tri	1.90859	186.425	94.1668	-6.54728	0.670727	-9.76146	1.64761e-22	4.83227e-22
Solyc12g015770	Pe-S	Pe-Tri	311.562	29105.1	14708.3	-6.54019	0.0627004	-104.309	0	0
Solyc08g005677	Pe-S	Pe-Tri	4.28666	394.724	199.505	-6.53301	1.85156	-3.52838	0.000418104	0.000601155
Solyc01g088275	Pe-S	Pe-Tri	0.655759	61.2084	30.9321	-6.52112	1.15719	-5.6353	1.74752e-08	3.20187e-08
Solyc04g081770	Pe-S	Pe-Tri	35.9416	3255.84	1645.89	-6.50235	0.478746	-13.5821	5.11732e-42	2.17522e-41
Solyc04g006980	Pe-S	Pe-Tri	60.1518	5428.35	2744.25	-6.48873	0.127487	-50.8971	0	0
Solyc04g078370	Pe-S	Pe-Tri	1.06145	90.015	45.5382	-6.47563	0.951231	-6.80763	9.92175e-12	2.08117e-11
Solyc01g104200	Pe-S	Pe-Tri	27.2602	2370.87	1199.07	-6.46571	0.187818	-34.4254	1.05172e-259	2.01327e-258
Solyc03g097720	Pe-S	Pe-Tri	2.12289	183.59	92.8562	-6.45654	1.40356	-4.60012	4.22255e-06	6.82544e-06
Solyc12g087980	Pe-S	Pe-Tri	5.72578	495.071	250.398	-6.41252	0.813404	-7.88356	3.18186e-15	7.54179e-15
Solyc03g112010	Pe-S	Pe-Tri	1.41526	113.131	57.2731	-6.38941	0.833081	-7.66961	1.72515e-14	3.999e-14
Solyc04g076970	Pe-S	Pe-Tri	6.81695	559.562	283.19	-6.38332	0.372437	-17.1393	7.55038e-66	4.34624e-65
Solyc10g009240	Pe-S	Pe-Tri	263.654	22000	11131.8	-6.38123	0.152898	-41.7351	0	0
Solyc11g010930	Pe-S	Pe-Tri	298.62	24510	12404.3	-6.35902	0.1461	-43.5252	0	0
Solyc10g083770	Pe-S	Pe-Tri	2.84415	217.594	110.219	-6.33353	0.587216	-10.7857	4.02215e-27	1.31364e-26
Solyc05g052280	Pe-S	Pe-Tri	294.078	23259.9	11777	-6.30634	0.0655761	-96.1684	0	0
Solyc11g068700	Pe-S	Pe-Tri	0.707631	53.0144	26.861	-6.29605	1.18157	-5.32855	9.89974e-08	1.74293e-07
Solyc04g054256	Pe-S	Pe-Tri	1.90859	155.318	78.6132	-6.28539	0.686431	-9.15663	5.35417e-20	1.46521e-19
Solyc11g006590	Pe-S	Pe-Tri	19.0662	1462.34	740.703	-6.28193	0.23589	-26.6308	2.98748e-156	3.51163e-155
Solyc10g055800	Pe-S	Pe-Tri	29.4418	2283.03	1156.23	-6.27808	0.179273	-35.0197	1.12736e-268	2.25048e-267
Solyc06g084825	Pe-S	Pe-Tri	10.6553	809.001	409.828	-6.25363	1.19363	-5.23917	1.61296e-07	2.80696e-07
Solyc03g098200	Pe-S	Pe-Tri	195.607	14830.2	7512.91	-6.25227	0.077229	-80.9575	0	0
Solyc07g064600	Pe-S	Pe-Tri	13.2002	1001.62	507.412	-6.24978	1.47626	-4.23352	2.30066e-05	3.57712e-05
Solyc01g079970	Pe-S	Pe-Tri	3.37913	252.513	127.946	-6.23642	0.530583	-11.7539	6.74358e-32	2.41867e-31
Solyc07g006380	Pe-S	Pe-Tri	872.279	65238.6	33055.4	-6.22333	0.042202	-147.465	0	0
Solyc12g056360	Pe-S	Pe-Tri	8.41508	598.396	303.405	-6.20836	0.352163	-17.6292	1.46957e-69	8.82778e-69
Solyc06g084820	Pe-S	Pe-Tri	123.666	9026.3	4574.98	-6.20128	0.0970635	-63.8889	0	0
Solyc12g098930	Pe-S	Pe-Tri	4.59031	343.086	173.838	-6.20045	0.459686	-13.4884	1.82929e-41	7.71049e-41
Solyc06g076160	Pe-S	Pe-Tri	66.5358	4845.57	2456.06	-6.19222	0.12619	-49.0704	0	0
Solyc01g104760	Pe-S	Pe-Tri	48.0164	3483.12	1765.57	-6.18815	0.40207	-15.3907	1.88936e-53	9.4098e-53
Solyc12g088640	Pe-S	Pe-Tri	1.41526	97.8443	49.6298	-6.17594	0.865242	-7.13782	9.48251e-13	2.06788e-12
Solyc03g026370	Pe-S	Pe-Tri	1.96728	142.372	72.1696	-6.15413	0.72206	-8.52301	1.5546e-17	3.96455e-17
Solyc02g090700	Pe-S	Pe-Tri	1.42208	96.1353	48.7787	-6.15311	0.844812	-7.28341	3.25479e-13	7.21595e-13
Solyc01g066520	Pe-S	Pe-Tri	894.91	63024.8	31959.8	-6.1422	0.0514584	-119.363	0	0
Solyc05g007000	Pe-S	Pe-Tri	56.7115	3974.59	2015.65	-6.12882	0.133139	-46.0334	0	0
Solyc07g065860	Pe-S	Pe-Tri	12.8038	864.424	438.614	-6.11525	0.29468	-20.7521	1.17245e-95	9.06079e-95
Solyc12g009420	Pe-S	Pe-Tri	2.3883	169.878	86.1333	-6.11268	1.43378	-4.26334	2.01397e-05	3.14159e-05
Solyc01g007870	Pe-S	Pe-Tri	8.44745	589.382	298.915	-6.11264	1.10169	-5.54845	2.88216e-08	5.22604e-08
Solyc05g014140	Pe-S	Pe-Tri	8.13358	565.475	286.804	-6.08754	0.344982	-17.6459	1.09324e-69	6.57522e-69
Solyc01g079300	Pe-S	Pe-Tri	11.0968	729.268	370.182	-6.08017	0.309489	-19.6458	6.274e-86	4.41162e-85
Solyc12g010030	Pe-S	Pe-Tri	6.11273	405.08	205.596	-6.06948	0.398418	-15.234	2.1048e-52	1.03356e-51
Solyc01g008650	Pe-S	Pe-Tri	76.5041	5193.22	2634.86	-6.06505	0.118902	-51.0088	0	0
Solyc07g007250	Pe-S	Pe-Tri	61.8154	4090.37	2076.09	-6.06038	0.128828	-47.0422	0	0
Solyc02g030460	Pe-S	Pe-Tri	5.78446	390.603	198.194	-6.05585	0.701131	-8.63726	5.75768e-18	1.4875e-17
Solyc09g011490	Pe-S	Pe-Tri	17.5421	1162.35	589.946	-6.03831	0.234933	-25.7023	1.101e-145	1.20183e-144
Solyc02g068510	Pe-S	Pe-Tri	1.19415	85.8344	43.5143	-6.03407	0.87568	-6.89073	5.55076e-12	1.17654e-11
Solyc06g061280	Pe-S	Pe-Tri	166.181	10834.7	5500.43	-6.01504	0.0884235	-68.0254	0	0
Solyc12g100270	Pe-S	Pe-Tri	3.18434	203.523	103.354	-6.00892	1.68949	-3.55664	0.000375628	0.000541872
Solyc06g062300	Pe-S	Pe-Tri	2.98537	194.097	98.5411	-5.99615	1.61066	-3.72279	0.000197034	0.000289918
Solyc04g080920	Pe-S	Pe-Tri	8.19567	519.263	263.729	-5.99521	1.19431	-5.01981	5.17239e-07	8.77738e-07
Solyc12g010170	Pe-S	Pe-Tri	1.19415	83.2602	42.2272	-5.99026	0.878975	-6.81505	9.42286e-12	1.97927e-11
Solyc04g071900	Pe-S	Pe-Tri	551.204	34536.4	17543.8	-5.97475	0.0532573	-112.186	0	0
Solyc01g057910	Pe-S	Pe-Tri	18.3901	1137.95	578.169	-5.97305	0.236139	-25.2946	3.6624e-141	3.89153e-140
Solyc09g090385	Pe-S	Pe-Tri	2.47671	153.183	77.8297	-5.96756	1.51416	-3.94118	8.10827e-05	0.000122226
Solyc08g082440	Pe-S	Pe-Tri	142.964	8914.12	4528.54	-5.95962	0.209209	-28.4864	1.7254e-178	2.33185e-177
Solyc02g089930	Pe-S	Pe-Tri	137.894	8584.09	4360.99	-5.95612	0.0897447	-66.3674	0	0
Solyc07g007800	Pe-S	Pe-Tri	226.975	14042.4	7134.67	-5.95034	0.1671	-35.6095	9.99288e-278	2.05557e-276
Solyc10g076650	Pe-S	Pe-Tri	3.88098	242.16	123.021	-5.94551	1.75355	-3.39057	0.00069748	0.000989477
Solyc07g062980	Pe-S	Pe-Tri	81.6828	5002.51	2542.1	-5.9428	0.114714	-51.8054	0	0
Solyc06g062490	Pe-S	Pe-Tri	2.12289	127.491	64.8071	-5.93066	1.39726	-4.2445	2.19083e-05	3.41068e-05
Solyc07g041920	Pe-S	Pe-Tri	21.8023	1312.28	667.04	-5.9232	0.476953	-12.4188	2.06564e-35	7.88988e-35
Solyc03g026050	Pe-S	Pe-Tri	15.0041	892.967	453.986	-5.91836	0.26449	-22.3765	6.66693e-111	5.75655e-110
Solyc07g066000	Pe-S	Pe-Tri	1.41867	80.5311	40.9749	-5.89515	0.886284	-6.65154	2.9004e-11	5.97878e-11
Solyc05g009230	Pe-S	Pe-Tri	21.9045	1324.54	673.223	-5.89388	0.224979	-26.1974	2.84152e-151	3.23333e-150
Solyc01g096340	Pe-S	Pe-Tri	19.2849	1165	592.141	-5.89114	0.231067	-25.4954	2.21716e-143	2.39221e-142
Solyc07g042230	Pe-S	Pe-Tri	1.31152	78.8104	40.061	-5.88906	0.890773	-6.61118	3.81277e-11	7.8192e-11
Solyc01g108750	Pe-S	Pe-Tri	105.209	6212.21	3158.71	-5.88636	0.104075	-56.5591	0	0
Solyc07g009400	Pe-S	Pe-Tri	1.49268	96.1057	48.7992	-5.87768	0.799321	-7.35333	1.93324e-13	4.31783e-13
Solyc02g085150	Pe-S	Pe-Tri	2.98537	178.404	90.6945	-5.87437	1.60511	-3.6598	0.000252411	0.000368988
Solyc08g080860	Pe-S	Pe-Tri	64.7427	3790.38	1927.56	-5.87352	0.512104	-11.4694	1.87976e-30	6.54775e-30
Solyc10g076280	Pe-S	Pe-Tri	3.88098	229.67	116.775	-5.86902	1.7491	-3.35545	0.000792369	0.00111947
Solyc03g116690	Pe-S	Pe-Tri	3.51865	209.947	106.733	-5.84846	0.547024	-10.6914	1.11643e-26	3.61133e-26
Solyc09g007020	Pe-S	Pe-Tri	1.30471	75.2305	38.2676	-5.82011	0.872175	-6.6731	2.50448e-11	5.17629e-11
Solyc01g079960	Pe-S	Pe-Tri	48.5224	2685.1	1366.81	-5.814	0.154628	-37.5999	0	0
Solyc03g123410	Pe-S	Pe-Tri	45.5032	2525.4	1285.45	-5.80409	0.152378	-38.09	0	0
Solyc02g090410	Pe-S	Pe-Tri	56.9597	3161.8	1609.38	-5.80358	0.141471	-41.0232	0	0
Solyc07g063910	Pe-S	Pe-Tri	21.8653	1218.26	620.06	-5.79016	0.222398	-26.0352	1.98167e-149	2.22262e-148
Solyc05g014560	Pe-S	Pe-Tri	224.717	12325.7	6275.19	-5.77913	0.255725	-22.599	4.42883e-113	3.88226e-112
Solyc12g096790	Pe-S	Pe-Tri	1.96728	109.242	55.6047	-5.77307	0.719505	-8.02367	1.02633e-15	2.47277e-15
Solyc07g053840	Pe-S	Pe-Tri	7.82482	422.236	215.03	-5.76633	1.05473	-5.46713	4.57389e-08	8.2107e-08
Solyc02g089630	Pe-S	Pe-Tri	191.439	10379.4	5285.42	-5.76448	0.204098	-28.2436	1.7038e-175	2.26668e-174
Solyc11g006090	Pe-S	Pe-Tri	1.42889	73.5209	37.4749	-5.76026	0.891887	-6.4585	1.05743e-10	2.13043e-10
Solyc09g005610	Pe-S	Pe-Tri	1.79122	105.464	53.6278	-5.75099	0.746779	-7.70106	1.34943e-14	3.13585e-14
Solyc03g065250	Pe-S	Pe-Tri	2188.95	117806	59997.5	-5.74956	0.0352872	-162.936	0	0
Solyc08g059700	Pe-S	Pe-Tri	25.2147	1350.35	687.783	-5.74907	0.212171	-27.0964	1.08545e-161	1.32521e-160
Solyc06g008890	Pe-S	Pe-Tri	1.76908	90.8608	46.3149	-5.74364	0.813793	-7.05787	1.69076e-12	3.65132e-12
Solyc08g008150	Pe-S	Pe-Tri	17.85	940.005	478.927	-5.72746	0.25109	-22.8104	3.61525e-115	3.21953e-114
Solyc06g083470	Pe-S	Pe-Tri	447.622	23563	12005.3	-5.71666	0.200169	-28.5591	2.16552e-179	2.93883e-178
Solyc09g018020	Pe-S	Pe-Tri	55.6669	2930.63	1493.15	-5.71578	0.334907	-17.0667	2.62447e-65	1.50146e-64
Solyc01g013890	Pe-S	Pe-Tri	36.5931	1896.05	966.319	-5.71052	0.173224	-32.9661	2.48749e-238	4.35321e-237
Solyc07g007350	Pe-S	Pe-Tri	141.735	7466.75	3804.24	-5.70753	0.0947788	-60.2195	0	0
Solyc05g054350	Pe-S	Pe-Tri	5.30723	274.432	139.869	-5.69734	1.95606	-2.91266	0.00358363	0.00481336
Solyc09g091670	Pe-S	Pe-Tri	15.6072	814.791	415.199	-5.69508	0.514805	-11.0626	1.90497e-28	6.37256e-28
Solyc02g090980	Pe-S	Pe-Tri	5.46208	291.692	148.577	-5.69496	0.44495	-12.7991	1.65847e-37	6.56912e-37
Solyc04g006940	Pe-S	Pe-Tri	5.67468	289.04	147.357	-5.68638	1.06357	-5.34653	8.96585e-08	1.58264e-07
Solyc08g021820	Pe-S	Pe-Tri	18.8111	952.132	485.472	-5.67558	0.513421	-11.0544	2.08632e-28	6.97683e-28
Solyc10g078380	Pe-S	Pe-Tri	1.19415	65.9328	33.5635	-5.6582	0.913024	-6.19721	5.74729e-10	1.12291e-09
Solyc06g061100	Pe-S	Pe-Tri	2.14333	105.472	53.8078	-5.64854	1.3635	-4.14267	3.43289e-05	5.28551e-05
Solyc07g043550	Pe-S	Pe-Tri	361.956	18206.1	9284	-5.64372	0.0665698	-84.7791	0	0
Solyc11g066400	Pe-S	Pe-Tri	3.55178	168.606	86.0791	-5.63614	0.569067	-9.90417	3.9926e-23	1.18771e-22
Solyc02g089780	Pe-S	Pe-Tri	9.18063	456.394	232.787	-5.63216	1.04545	-5.38729	7.15287e-08	1.27006e-07
Solyc09g008250	Pe-S	Pe-Tri	30.7874	1531.86	781.323	-5.63056	0.632319	-8.90462	5.35681e-19	1.42938e-18
Solyc01g109610	Pe-S	Pe-Tri	6.09229	300.839	153.466	-5.62884	1.07615	-5.23053	1.69028e-07	2.93733e-07
Solyc07g055640	Pe-S	Pe-Tri	6.0192	296.124	151.072	-5.62088	0.875991	-6.4166	1.39356e-10	2.7941e-10
Solyc05g046340	Pe-S	Pe-Tri	3.50502	178.723	91.1139	-5.61797	0.546112	-10.2872	8.04741e-25	2.48961e-24
Solyc12g150132	Pe-S	Pe-Tri	6.05404	295.851	150.952	-5.61782	0.416894	-13.4754	2.18247e-41	9.18728e-41
Solyc06g072310	Pe-S	Pe-Tri	53.0933	2577.65	1315.37	-5.60041	0.143289	-39.0848	0	0
Solyc12g098500	Pe-S	Pe-Tri	603.007	29273.6	14938.3	-5.59851	0.0575847	-97.2222	0	0
Solyc06g064500	Pe-S	Pe-Tri	10.6444	505.514	258.079	-5.56411	0.322536	-17.2511	1.09805e-66	6.38452e-66
Solyc05g014150	Pe-S	Pe-Tri	24.5563	1122.87	573.712	-5.55059	0.224725	-24.6995	1.08302e-134	1.09606e-133
Solyc07g043110	Pe-S	Pe-Tri	3.28391	152.377	77.8303	-5.51341	1.67986	-3.28208	0.00103046	0.00144304
Solyc03g121140	Pe-S	Pe-Tri	1.19415	59.1558	30.175	-5.50429	0.931426	-5.90953	3.43078e-09	6.48942e-09
Solyc07g056190	Pe-S	Pe-Tri	24.9995	1121.39	573.193	-5.49881	0.211125	-26.0453	1.52172e-149	1.71264e-148
Solyc08g082640	Pe-S	Pe-Tri	1.41526	60.9897	31.2025	-5.49006	0.937047	-5.85889	4.65972e-09	8.7649e-09
Solyc03g033795	Pe-S	Pe-Tri	15.5732	686.771	351.172	-5.47704	0.270672	-20.2349	4.82404e-91	3.57838e-90
Solyc03g082520	Pe-S	Pe-Tri	3.4276	149.571	76.4994	-5.47376	0.594805	-9.20261	3.49369e-20	9.61182e-20
Solyc09g075210	Pe-S	Pe-Tri	131.138	5834.93	2983.04	-5.47111	0.0978584	-55.9084	0	0
Solyc02g032950	Pe-S	Pe-Tri	24.9927	1095.94	560.469	-5.46572	0.216646	-25.2288	1.93453e-140	2.03786e-139
Solyc02g084970	Pe-S	Pe-Tri	4.98067	209.496	107.238	-5.46045	0.496864	-10.9898	4.2771e-28	1.42253e-27
Solyc12g056390	Pe-S	Pe-Tri	17.4664	747.945	382.705	-5.44483	0.269635	-20.1933	1.12083e-90	8.28582e-90
Solyc09g074270	Pe-S	Pe-Tri	34.272	1471.81	753.042	-5.44085	0.184567	-29.479	5.35902e-191	7.67148e-190
Solyc05g052660	Pe-S	Pe-Tri	3.39616	145.32	74.3581	-5.43569	0.620128	-8.76543	1.86063e-18	4.88035e-18
Solyc02g084680	Pe-S	Pe-Tri	42.7092	1825.44	934.075	-5.43266	0.166066	-32.7137	9.95918e-235	1.7123e-233
Solyc02g071380	Pe-S	Pe-Tri	26.6018	1143.02	584.809	-5.43219	0.425175	-12.7764	2.22218e-37	8.78066e-37
Solyc10g081490	Pe-S	Pe-Tri	61.9013	2654.75	1358.33	-5.42354	0.137916	-39.3249	0	0
Solyc01g111950	Pe-S	Pe-Tri	147.488	6260.98	3204.23	-5.41961	0.0945057	-57.3469	0	0
Solyc01g086700	Pe-S	Pe-Tri	1.41526	57.8427	29.629	-5.40513	0.994507	-5.43499	5.48009e-08	9.79614e-08
Solyc04g074080	Pe-S	Pe-Tri	169.148	7161.33	3665.24	-5.40236	0.202046	-26.7382	1.69318e-157	2.00954e-156
Solyc05g015495	Pe-S	Pe-Tri	8.54608	365.219	186.883	-5.3991	0.366966	-14.7128	5.33654e-49	2.51457e-48
Solyc11g008630	Pe-S	Pe-Tri	406.366	16911.7	8659.02	-5.37896	0.0626621	-85.8408	0	0
Solyc04g072760	Pe-S	Pe-Tri	9.4451	397.21	203.328	-5.36575	0.349286	-15.362	2.94164e-53	1.46208e-52
Solyc08g078460	Pe-S	Pe-Tri	153.717	6338.27	3245.99	-5.36182	0.104769	-51.1777	0	0
Solyc04g014750	Pe-S	Pe-Tri	1.42548	55.7047	28.5651	-5.35717	0.917248	-5.84048	5.20491e-09	9.76413e-09
Solyc01g011510	Pe-S	Pe-Tri	185.658	7556.55	3871.11	-5.34075	0.0855224	-62.4486	0	0
Solyc07g008930	Pe-S	Pe-Tri	5.343	216.091	110.717	-5.33709	0.460596	-11.5874	4.77614e-31	1.68434e-30
Solyc12g094390	Pe-S	Pe-Tri	12.9016	515.006	263.954	-5.33584	0.304072	-17.5479	6.16764e-69	3.6801e-68
Solyc01g067300	Pe-S	Pe-Tri	9.23497	364.246	186.741	-5.3235	0.383823	-13.8697	9.6706e-44	4.21592e-43
Solyc01g010020	Pe-S	Pe-Tri	10.1111	411.484	210.797	-5.32041	0.333925	-15.9329	3.7442e-57	1.94904e-56
Solyc05g009550	Pe-S	Pe-Tri	12.8055	506.669	259.737	-5.31188	1.24394	-4.27021	1.95291e-05	3.04877e-05
Solyc04g050570	Pe-S	Pe-Tri	40.5003	1576.68	808.59	-5.30831	0.185806	-28.5692	1.62401e-179	2.20548e-178
Solyc04g064710	Pe-S	Pe-Tri	16.2672	648.097	332.182	-5.30709	0.565578	-9.38349	6.38253e-21	1.79324e-20
Solyc08g081700	Pe-S	Pe-Tri	8.342	339.226	173.784	-5.30295	0.381453	-13.902	6.16117e-44	2.69197e-43
Solyc03g006770	Pe-S	Pe-Tri	23.7357	922.934	473.335	-5.28562	0.859474	-6.14983	7.75667e-10	1.50828e-09
Solyc04g040180	Pe-S	Pe-Tri	17.9478	702.053	360	-5.28327	0.254873	-20.7291	1.89485e-95	1.4586e-94
Solyc12g007060	Pe-S	Pe-Tri	16.7987	648.823	332.811	-5.27594	0.280289	-18.8232	4.87532e-79	3.22436e-78
Solyc02g086530	Pe-S	Pe-Tri	9.04452	351.645	180.345	-5.27013	1.14925	-4.58572	4.52421e-06	7.3016e-06
Solyc03g026280	Pe-S	Pe-Tri	46.2678	1774.27	910.27	-5.26469	0.163511	-32.1977	1.89958e-227	3.16323e-226
Solyc06g036470	Pe-S	Pe-Tri	7.48974	281.452	144.471	-5.24978	0.416056	-12.6179	1.68154e-36	6.54275e-36
Solyc12g089050	Pe-S	Pe-Tri	41.3587	1588.47	814.913	-5.24631	0.184814	-28.387	2.92829e-177	3.9331e-176
Solyc07g063420	Pe-S	Pe-Tri	5.4068	210.49	107.949	-5.23475	0.506105	-10.3432	4.49259e-25	1.39648e-24
Solyc07g053140	Pe-S	Pe-Tri	6.64771	249.062	127.855	-5.22241	0.449372	-11.6216	3.20178e-31	1.13362e-30
Solyc09g007010	Pe-S	Pe-Tri	2.31769	87.1404	44.729	-5.22171	0.723176	-7.22052	5.17876e-13	1.13976e-12
Solyc09g011665	Pe-S	Pe-Tri	1.41526	50.3875	25.9014	-5.2078	0.994821	-5.23491	1.65066e-07	2.87102e-07
Solyc03g120900	Pe-S	Pe-Tri	54.5825	1997.1	1025.84	-5.20157	0.150241	-34.6215	1.19958e-262	2.32587e-261
Solyc08g066310	Pe-S	Pe-Tri	33.2879	1217.24	625.264	-5.19802	0.197403	-26.332	8.24818e-153	9.48469e-152
Solyc05g006920	Pe-S	Pe-Tri	2.98537	111.631	57.3081	-5.19771	1.60156	-3.24541	0.00117281	0.00163607
Solyc08g074490	Pe-S	Pe-Tri	8.59378	317.788	163.191	-5.19711	1.27422	-4.07867	4.52942e-05	6.92534e-05
Solyc02g062710	Pe-S	Pe-Tri	11.8529	435.342	223.597	-5.19703	1.16957	-4.44355	8.84869e-06	1.40538e-05
Solyc07g056280	Pe-S	Pe-Tri	33.1585	1211.16	622.157	-5.19457	0.566317	-9.17255	4.61963e-20	1.26615e-19
Solyc03g006650	Pe-S	Pe-Tri	10.0906	358.679	184.385	-5.19153	0.365685	-14.1967	9.59951e-46	4.30472e-45
Solyc03g033330	Pe-S	Pe-Tri	110.301	4023.42	2066.86	-5.18884	0.105571	-49.1502	0	0
Solyc07g051840	Pe-S	Pe-Tri	104.64	3801.92	1953.28	-5.18672	0.109069	-47.5547	0	0
Solyc04g005380	Pe-S	Pe-Tri	6.50138	235.813	121.157	-5.18522	1.18132	-4.38935	1.13693e-05	1.79639e-05
Solyc01g007010	Pe-S	Pe-Tri	21.4911	770.227	395.859	-5.18404	0.242876	-21.3444	4.39866e-101	3.55212e-100
Solyc02g081690	Pe-S	Pe-Tri	31.3241	1149.95	590.639	-5.18402	0.201304	-25.7523	3.04053e-146	3.33013e-145
Solyc08g066430	Pe-S	Pe-Tri	3.32385	120.102	61.713	-5.16992	0.592833	-8.7207	2.76482e-18	7.21048e-18
Solyc05g010320	Pe-S	Pe-Tri	473.2	17006.5	8739.83	-5.16897	0.0604677	-85.4831	0	0
Solyc01g091000	Pe-S	Pe-Tri	6.78722	243.363	125.075	-5.16839	2.05971	-2.50929	0.0120975	0.01559
Solyc09g014470	Pe-S	Pe-Tri	32.8226	1163.24	598.034	-5.16029	0.195484	-26.3975	1.46502e-153	1.69159e-152
Solyc06g035960	Pe-S	Pe-Tri	71.5736	2547.53	1309.55	-5.15687	0.269669	-19.123	1.6252e-81	1.09822e-80
Solyc05g006730	Pe-S	Pe-Tri	7.4659	262.473	134.969	-5.15182	0.414425	-12.4312	1.76855e-35	6.76302e-35
Solyc02g092460	Pe-S	Pe-Tri	220.643	7836.89	4028.76	-5.15051	0.0788775	-65.2976	0	0
Solyc02g083030	Pe-S	Pe-Tri	2.01234	71.2326	36.6225	-5.1485	0.778123	-6.61657	3.67638e-11	7.5466e-11
Solyc10g080670	Pe-S	Pe-Tri	436.906	15487	7961.93	-5.14457	0.0650217	-79.1207	0	0
Solyc12g008960	Pe-S	Pe-Tri	63.5462	2215.38	1139.46	-5.13082	0.284245	-18.0507	7.79135e-73	4.84682e-72
Solyc12g009490	Pe-S	Pe-Tri	3.20478	106.843	55.0236	-5.12246	0.646132	-7.92788	2.2292e-15	5.31465e-15
Solyc02g090690	Pe-S	Pe-Tri	55.8899	1953.1	1004.49	-5.12226	0.150871	-33.9512	1.1697e-252	2.16505e-251
Solyc10g080540	Pe-S	Pe-Tri	162.104	5641.46	2901.78	-5.12082	0.103432	-49.5091	0	0
Solyc01g109120	Pe-S	Pe-Tri	72.9411	2503.21	1288.08	-5.11827	0.146258	-34.995	2.68475e-268	5.34848e-267
Solyc01g095720	Pe-S	Pe-Tri	123.536	4316.58	2220.06	-5.11822	0.107527	-47.5994	0	0
Solyc05g051970	Pe-S	Pe-Tri	3.58244	124.9	64.241	-5.10337	1.70495	-2.99327	0.00276004	0.0037384
Solyc03g121240	Pe-S	Pe-Tri	3.33748	114.496	58.9167	-5.09825	0.622622	-8.18837	2.64796e-16	6.49406e-16
Solyc07g043100	Pe-S	Pe-Tri	2.96323	102.307	52.635	-5.09435	0.645119	-7.89676	2.86249e-15	6.79304e-15
Solyc05g016060	Pe-S	Pe-Tri	125.717	4295.51	2210.62	-5.08964	0.244825	-20.7888	5.46129e-96	4.2423e-95
Solyc05g006390	Pe-S	Pe-Tri	142.863	4864.42	2503.64	-5.08812	0.106132	-47.9415	0	0
Solyc04g005320	Pe-S	Pe-Tri	32.8465	1098.66	565.752	-5.07706	0.198255	-25.6088	1.21762e-144	1.31957e-143
Solyc02g089540	Pe-S	Pe-Tri	1.78611	57.4901	29.6381	-5.07074	0.899566	-5.63687	1.7317e-08	3.17349e-08
Solyc07g053420	Pe-S	Pe-Tri	8.66175	283.351	146.006	-5.0676	0.394737	-12.8379	1.00539e-37	3.99769e-37
Solyc08g068490	Pe-S	Pe-Tri	4.61323	148.449	76.5312	-5.06522	0.556871	-9.09586	9.38405e-20	2.55092e-19
Solyc05g056400	Pe-S	Pe-Tri	134	4464.13	2299.07	-5.06299	0.213264	-23.7405	1.37857e-124	1.31307e-123
Solyc05g010720	Pe-S	Pe-Tri	15.4643	521.337	268.401	-5.05918	0.283343	-17.8553	2.62893e-71	1.60732e-70
Solyc04g080820	Pe-S	Pe-Tri	9.94771	329.227	169.587	-5.05655	1.16782	-4.3299	1.49174e-05	2.34359e-05
Solyc11g068710	Pe-S	Pe-Tri	15.4881	520.508	267.998	-5.05339	0.601661	-8.39906	4.50053e-17	1.13036e-16
Solyc03g097030	Pe-S	Pe-Tri	340.82	11259.2	5799.99	-5.05252	0.0742533	-68.0444	0	0
Solyc10g007660	Pe-S	Pe-Tri	35.2654	1154.2	594.734	-5.03629	0.209705	-24.0161	1.8861e-127	1.82217e-126
Solyc10g084120	Pe-S	Pe-Tri	2.98537	99.6123	51.2989	-5.03331	1.596	-3.15371	0.00161208	0.00222649
Solyc06g061080	Pe-S	Pe-Tri	3.81718	129.18	66.4988	-5.03202	0.578513	-8.69818	3.37239e-18	8.77396e-18
Solyc03g122130	Pe-S	Pe-Tri	84.5065	2720.37	1402.44	-5.01545	0.129492	-38.7317	0	0
Solyc10g084370	Pe-S	Pe-Tri	7.19291	235.578	121.386	-5.01264	0.443488	-11.3028	1.27153e-29	4.36465e-29
Solyc12g013520	Pe-S	Pe-Tri	37.3433	1213.52	625.433	-5.01076	0.184808	-27.1133	6.86093e-162	8.38686e-161
Solyc02g082240	Pe-S	Pe-Tri	12.8242	400.848	206.836	-5.00105	0.329645	-15.171	5.50121e-52	2.68721e-51
Solyc10g079690	Pe-S	Pe-Tri	3.19456	97.9774	50.586	-4.99682	0.659092	-7.58137	3.41917e-14	7.85243e-14
Solyc01g094910	Pe-S	Pe-Tri	17.4255	556.343	286.884	-4.99558	1.29173	-3.86735	0.000110024	0.000164411
Solyc03g111290	Pe-S	Pe-Tri	2.14333	65.3784	33.7609	-4.99321	0.829948	-6.01629	1.78456e-09	3.41314e-09
Solyc09g091730	Pe-S	Pe-Tri	12.2135	377.059	194.636	-4.98653	0.357223	-13.9592	2.76677e-44	1.21456e-43
Solyc07g056430	Pe-S	Pe-Tri	62.9575	1985.78	1024.37	-4.97895	1.59962	-3.11258	0.00185462	0.00254888
Solyc06g068270	Pe-S	Pe-Tri	3.50502	113.533	58.5188	-4.971	0.607776	-8.17899	2.86237e-16	7.01287e-16
Solyc11g072790	Pe-S	Pe-Tri	39.8624	1239.33	639.597	-4.96872	0.186699	-26.6135	4.74132e-156	5.56317e-155
Solyc11g067180	Pe-S	Pe-Tri	16.8038	529.631	273.217	-4.96383	0.278581	-17.8183	5.0975e-71	3.10786e-70
Solyc12g009300	Pe-S	Pe-Tri	147.61	4633.54	2390.57	-4.96333	0.101897	-48.7094	0	0
Solyc09g014350	Pe-S	Pe-Tri	101.791	3179.9	1640.85	-4.96092	0.12561	-39.4947	0	0
Solyc07g018250	Pe-S	Pe-Tri	14.5687	456.443	235.506	-4.96026	0.294167	-16.8621	8.55235e-64	4.81543e-63
Solyc07g054790	Pe-S	Pe-Tri	7.64025	237.857	122.749	-4.95889	1.04057	-4.76554	1.88347e-06	3.10445e-06
Solyc05g053760	Pe-S	Pe-Tri	537.795	16754.6	8646.22	-4.95649	0.0628004	-78.9245	0	0
Solyc04g078010	Pe-S	Pe-Tri	5.51906	167.38	86.4494	-4.9529	0.491834	-10.0703	7.47776e-24	2.26297e-23
Solyc07g063410	Pe-S	Pe-Tri	27.9788	850.503	439.241	-4.94482	0.232289	-21.2874	1.48611e-100	1.19468e-99
Solyc09g014460	Pe-S	Pe-Tri	25.2598	784.323	404.791	-4.93867	0.240727	-20.5157	1.55936e-93	1.18131e-92
Solyc02g093670	Pe-S	Pe-Tri	7.71767	237.817	122.767	-4.93624	0.978198	-5.04626	4.50544e-07	7.67084e-07
Solyc08g005280	Pe-S	Pe-Tri	2.3883	74.5511	38.4697	-4.92634	1.4731	-3.3442	0.000825192	0.00116408
Solyc06g035700	Pe-S	Pe-Tri	2.50567	79.3539	40.9298	-4.92431	0.759829	-6.48081	9.12296e-11	1.84199e-10
Solyc10g076610	Pe-S	Pe-Tri	10.1349	308.346	159.24	-4.92386	1.09946	-4.47841	7.52003e-06	1.19874e-05
Solyc05g012350	Pe-S	Pe-Tri	2.12289	62.1573	32.1401	-4.92378	0.840871	-5.85557	4.75377e-09	8.93751e-09
Solyc03g118450	Pe-S	Pe-Tri	5.05809	152.622	78.84	-4.9232	0.511544	-9.62419	6.32017e-22	1.82441e-21
Solyc01g006300	Pe-S	Pe-Tri	176.864	5365.26	2771.06	-4.92273	0.265947	-18.5102	1.7099e-76	1.10257e-75
Solyc07g006855	Pe-S	Pe-Tri	69.4064	2103.8	1086.6	-4.92031	0.145458	-33.8263	8.10187e-251	1.48976e-249
Solyc03g020010	Pe-S	Pe-Tri	16.8063	501.81	259.308	-4.90038	1.33363	-3.67446	0.000238357	0.000349094
Solyc06g066540	Pe-S	Pe-Tri	43.3385	1281.54	662.439	-4.89342	0.393892	-12.4233	1.95432e-35	7.46906e-35
Solyc02g082900	Pe-S	Pe-Tri	134.253	3950.67	2042.46	-4.88462	0.10842	-45.0528	0	0
Solyc02g092820	Pe-S	Pe-Tri	4.1021	125.465	64.7837	-4.88068	0.585892	-8.33034	8.06127e-17	2.00794e-16
Solyc05g009270	Pe-S	Pe-Tri	1829.83	53703.7	27766.8	-4.87647	0.0394548	-123.596	0	0
Solyc04g074950	Pe-S	Pe-Tri	886.423	25997.2	13441.8	-4.8736	0.168655	-28.8969	1.30682e-183	1.81371e-182
Solyc05g049990	Pe-S	Pe-Tri	72.5593	2137.39	1104.97	-4.87239	0.14016	-34.763	8.80881e-265	1.72849e-263
Solyc01g111500	Pe-S	Pe-Tri	151.836	4387.63	2269.73	-4.85508	0.104459	-46.4784	0	0
Solyc09g092270	Pe-S	Pe-Tri	234.207	6763.73	3498.97	-4.85155	0.0876156	-55.3731	0	0
Solyc10g005460	Pe-S	Pe-Tri	15.8181	460.405	238.111	-4.849	0.29491	-16.4423	9.51919e-61	5.17674e-60
Solyc01g100460	Pe-S	Pe-Tri	49.7472	1414.82	732.281	-4.84748	0.173148	-27.9961	1.81154e-172	2.36818e-171
Solyc05g053540	Pe-S	Pe-Tri	1279.76	36373.5	18826.6	-4.8284	0.0434775	-111.055	0	0
Solyc02g065290	Pe-S	Pe-Tri	7.60371	209.597	108.601	-4.81658	0.431781	-11.1551	6.75822e-29	2.28262e-28
Solyc05g015480	Pe-S	Pe-Tri	2.83052	78.8523	40.8414	-4.81271	1.6581	-2.90255	0.00370136	0.00496634
Solyc01g007000	Pe-S	Pe-Tri	27.7995	779.765	403.782	-4.81041	0.540485	-8.90017	5.57616e-19	1.4871e-18
Solyc01g107170	Pe-S	Pe-Tri	94.7859	2640.76	1367.77	-4.80471	0.31057	-15.4706	5.47974e-54	2.7473e-53
Solyc02g088130	Pe-S	Pe-Tri	6.17652	173.999	90.0876	-4.78849	0.474482	-10.092	5.99107e-24	1.81587e-23
Solyc10g012050	Pe-S	Pe-Tri	20.4501	570.263	295.356	-4.78807	0.254117	-18.842	3.41691e-79	2.26288e-78
Solyc07g052990	Pe-S	Pe-Tri	13.1245	360.05	186.587	-4.78408	0.322668	-14.8266	9.85702e-50	4.69545e-49
Solyc03g097540	Pe-S	Pe-Tri	1.96046	54.8436	28.4021	-4.78329	0.813853	-5.87734	4.16908e-09	7.85709e-09
Solyc01g104750	Pe-S	Pe-Tri	21.7854	600.867	311.326	-4.77459	0.262758	-18.171	8.75606e-74	5.50112e-73
Solyc06g051320	Pe-S	Pe-Tri	46.249	1245.12	645.683	-4.77175	0.189085	-25.2359	1.61571e-140	1.70293e-139
Solyc03g117170	Pe-S	Pe-Tri	2.83734	74.4484	38.6429	-4.76871	0.723918	-6.58736	4.47708e-11	9.15471e-11
Solyc07g055430	Pe-S	Pe-Tri	45.8808	1234.87	640.374	-4.74527	0.173335	-27.3763	5.24742e-165	6.56614e-164
Solyc04g074420	Pe-S	Pe-Tri	11.4277	303.582	157.505	-4.7366	0.367317	-12.8951	4.79474e-38	1.91702e-37
Solyc01g007040	Pe-S	Pe-Tri	14.9761	393.736	204.356	-4.73379	0.308584	-15.3404	4.10806e-53	2.03511e-52
Solyc08g081680	Pe-S	Pe-Tri	5.35833	141.816	73.5872	-4.73185	1.97202	-2.39949	0.0164178	0.0209085
Solyc11g073060	Pe-S	Pe-Tri	2.49033	62.7121	32.6012	-4.71306	0.781006	-6.0346	1.59357e-09	3.05531e-09
Solyc12g009680	Pe-S	Pe-Tri	455.452	11896.8	6176.13	-4.70797	0.0620134	-75.9187	0	0
Solyc10g085140	Pe-S	Pe-Tri	101.566	2643.99	1372.78	-4.70649	0.329204	-14.2965	2.29939e-46	1.04162e-45
Solyc07g053410	Pe-S	Pe-Tri	2.68683	71.5217	37.1043	-4.70308	1.55474	-3.025	0.00248636	0.00338292
Solyc09g089610	Pe-S	Pe-Tri	87.4697	2254.1	1170.78	-4.69305	0.138163	-33.9674	6.75051e-253	1.25066e-251
Solyc03g114750	Pe-S	Pe-Tri	78.4841	2029.2	1053.84	-4.6875	0.134644	-34.814	1.49535e-265	2.94306e-264
Solyc09g082700	Pe-S	Pe-Tri	12.1455	312.023	162.084	-4.68512	2.27124	-2.06281	0.039131	0.048045
Solyc10g076250	Pe-S	Pe-Tri	99.3237	2566.03	1332.68	-4.6828	0.122918	-38.0969	0	0
Solyc08g067940	Pe-S	Pe-Tri	29.2726	753.203	391.238	-4.68139	0.222113	-21.0766	1.30491e-98	1.03584e-97
Solyc01g150165	Pe-S	Pe-Tri	12.0163	311.942	161.979	-4.67288	0.35514	-13.1579	1.53385e-39	6.27741e-39
Solyc03g097530	Pe-S	Pe-Tri	29.9378	775.479	402.708	-4.67281	0.237491	-19.6757	3.48341e-86	2.45911e-85
Solyc03g118140	Pe-S	Pe-Tri	21.7709	552.81	287.29	-4.66766	0.261896	-17.8226	4.72069e-71	2.87902e-70
Solyc01g066680	Pe-S	Pe-Tri	25.6655	646.837	336.251	-4.66532	0.233568	-19.9741	9.24785e-89	6.71739e-88
Solyc01g094010	Pe-S	Pe-Tri	1120.58	28262.4	14691.5	-4.65681	0.0451297	-103.187	0	0
Solyc05g009900	Pe-S	Pe-Tri	31.6014	801.373	416.487	-4.65135	0.231898	-20.0578	1.72591e-89	1.2602e-88
Solyc10g079050	Pe-S	Pe-Tri	8.63712	215.816	112.227	-4.64749	1.27584	-3.64269	0.000269808	0.000393626
Solyc12g010410	Pe-S	Pe-Tri	9.7777	245.042	127.41	-4.64359	1.09759	-4.23074	2.32927e-05	3.62104e-05
Solyc07g055630	Pe-S	Pe-Tri	5.76232	142.297	74.0295	-4.63862	0.494543	-9.3796	6.62242e-21	1.85984e-20
Solyc09g091700	Pe-S	Pe-Tri	5.57264	140.248	72.9104	-4.63681	0.529129	-8.76309	1.89965e-18	4.98069e-18
Solyc03g096670	Pe-S	Pe-Tri	51.3369	1266.75	659.045	-4.62858	0.170082	-27.2138	4.45762e-163	5.48671e-162
Solyc02g065020	Pe-S	Pe-Tri	10.6239	261.499	136.061	-4.61595	0.36998	-12.4762	1.00667e-35	3.86391e-35
Solyc03g034320	Pe-S	Pe-Tri	64.9904	1603.04	834.014	-4.61267	0.15414	-29.9253	9.22646e-197	1.36158e-195
Solyc10g055550	Pe-S	Pe-Tri	6.40274	150.989	78.6957	-4.6108	0.525766	-8.76968	1.79168e-18	4.70138e-18
Solyc06g083270	Pe-S	Pe-Tri	48.0853	1169.27	608.677	-4.60959	0.172315	-26.751	1.20308e-157	1.43048e-156
Solyc07g054470	Pe-S	Pe-Tri	36.4221	896.317	466.37	-4.60483	0.212301	-21.6901	2.54166e-104	2.11352e-103
Solyc12g096780	Pe-S	Pe-Tri	72.3679	1772.52	922.445	-4.60122	0.152775	-30.1176	2.84915e-199	4.24619e-198
Solyc09g008083	Pe-S	Pe-Tri	4.61663	107.241	55.929	-4.58883	0.60105	-7.6347	2.26347e-14	5.22215e-14
Solyc02g081670	Pe-S	Pe-Tri	3.18434	75.9972	39.5908	-4.58733	1.71399	-2.6764	0.0074417	0.00975114
Solyc03g008015	Pe-S	Pe-Tri	3.10274	78.0088	40.5558	-4.58474	0.690602	-6.63876	3.16338e-11	6.50925e-11
Solyc04g055253	Pe-S	Pe-Tri	2.47671	57.5536	30.0152	-4.58078	0.874152	-5.24026	1.60352e-07	2.79152e-07
Solyc06g069850	Pe-S	Pe-Tri	175.316	4180.09	2177.7	-4.57859	0.272945	-16.7748	3.7334e-63	2.09248e-62
Solyc04g076220	Pe-S	Pe-Tri	18.1884	432.166	225.177	-4.56981	1.30979	-3.48896	0.000484913	0.000694511
Solyc02g077960	Pe-S	Pe-Tri	79.9843	1893.2	986.592	-4.5664	0.139687	-32.6903	2.14495e-234	3.68139e-233
Solyc07g044970	Pe-S	Pe-Tri	19.79	465.385	242.588	-4.55802	0.312941	-14.5651	4.68145e-48	2.1807e-47
Solyc02g063270	Pe-S	Pe-Tri	6.46825	155.15	80.8091	-4.55762	0.529406	-8.60893	7.37445e-18	1.89918e-17
Solyc02g076930	Pe-S	Pe-Tri	19.4907	456.871	238.181	-4.55596	0.274005	-16.6273	4.42379e-62	2.44582e-61
Solyc11g007770	Pe-S	Pe-Tri	1192.58	27812.9	14502.8	-4.54577	0.0466721	-97.3981	0	0
Solyc07g056040	Pe-S	Pe-Tri	404.803	9432.62	4918.71	-4.54304	0.0673118	-67.4925	0	0
Solyc11g006230	Pe-S	Pe-Tri	45.8	1072.52	559.162	-4.53717	0.193925	-23.3965	4.63641e-121	4.32151e-120
Solyc06g075510	Pe-S	Pe-Tri	483.72	11074.6	5779.15	-4.51916	0.140998	-32.0513	2.10246e-225	3.46861e-224
Solyc01g096320	Pe-S	Pe-Tri	5.71555	129.996	67.8557	-4.51274	1.99739	-2.25931	0.0238638	0.0299146
Solyc11g071480	Pe-S	Pe-Tri	12.6082	288.176	150.392	-4.50749	0.344177	-13.0964	3.45087e-39	1.4035e-38
Solyc02g067340	Pe-S	Pe-Tri	214.037	4832.93	2523.48	-4.50579	0.10203	-44.1614	0	0
Solyc02g088090	Pe-S	Pe-Tri	105.583	2388.42	1247	-4.50423	0.128457	-35.0641	2.375e-269	4.75559e-268
Solyc02g064690	Pe-S	Pe-Tri	7.5986	172.855	90.2266	-4.49616	0.440705	-10.2022	1.93832e-24	5.94025e-24
Solyc02g090170	Pe-S	Pe-Tri	8.28409	181.974	95.129	-4.48336	0.459882	-9.74894	1.86402e-22	5.45637e-22
Solyc08g081550	Pe-S	Pe-Tri	563.745	12625.3	6594.52	-4.48155	0.0610069	-73.4598	0	0
Solyc09g011590	Pe-S	Pe-Tri	16.0146	364.43	190.222	-4.47484	0.333857	-13.4035	5.77165e-41	2.412e-40
Solyc09g090470	Pe-S	Pe-Tri	127.271	2821.45	1474.36	-4.4677	0.122442	-36.4882	1.7047e-291	3.67655e-290
Solyc06g065530	Pe-S	Pe-Tri	215.679	4781.88	2498.78	-4.46577	0.0895693	-49.8582	0	0
Solyc01g105900	Pe-S	Pe-Tri	3.28391	73.549	38.4165	-4.46233	1.67564	-2.66306	0.00774332	0.0101328
Solyc05g009610	Pe-S	Pe-Tri	16.3446	367.914	192.129	-4.46143	0.35202	-12.6738	8.26181e-37	3.23194e-36
Solyc01g005140	Pe-S	Pe-Tri	15.8853	354.453	185.169	-4.45354	0.314686	-14.1523	1.807e-45	8.06804e-45
Solyc05g012950	Pe-S	Pe-Tri	37.4521	811.444	424.448	-4.45098	0.230665	-19.2963	5.76614e-83	3.94681e-82
Solyc01g105370	Pe-S	Pe-Tri	83.3339	1841.67	962.504	-4.45009	0.158898	-28.0059	1.3777e-172	1.80585e-171
Solyc01g079620	Pe-S	Pe-Tri	58.8523	1284.67	671.761	-4.44709	0.383491	-11.5963	4.30142e-31	1.51939e-30
Solyc05g015497	Pe-S	Pe-Tri	8.4874	187.797	98.142	-4.44688	0.43293	-10.2716	9.46222e-25	2.92361e-24
Solyc09g097780	Pe-S	Pe-Tri	735.147	16015.7	8375.41	-4.4443	0.0622998	-71.3373	0	0
Solyc10g085110	Pe-S	Pe-Tri	6.41297	142.677	74.5447	-4.44169	0.514453	-8.63382	5.93388e-18	1.53222e-17
Solyc11g065350	Pe-S	Pe-Tri	1310.27	28275.3	14792.8	-4.43086	0.0452353	-97.9514	0	0
Solyc09g010510	Pe-S	Pe-Tri	14.6052	313.129	163.867	-4.4265	1.36101	-3.25236	0.0011445	0.00159806
Solyc02g089860	Pe-S	Pe-Tri	47.7383	1020.96	534.348	-4.42253	0.193464	-22.8597	1.16994e-115	1.04664e-114
Solyc03g124110	Pe-S	Pe-Tri	38.7941	815.71	427.252	-4.41504	0.220365	-20.0352	2.71859e-89	1.9828e-88
Solyc04g010250	Pe-S	Pe-Tri	3628.17	77427	40527.6	-4.41428	0.049605	-88.9886	0	0
Solyc05g046290	Pe-S	Pe-Tri	3.19797	65.9569	34.5774	-4.41315	0.753394	-5.85769	4.69353e-09	8.82523e-09
Solyc06g052010	Pe-S	Pe-Tri	37.7234	804.306	421.015	-4.41266	0.206373	-21.382	1.96534e-101	1.59632e-100
Solyc12g044930	Pe-S	Pe-Tri	9.55318	204.098	106.825	-4.41206	2.15044	-2.0517	0.0401986	0.0492868
Solyc06g007970	Pe-S	Pe-Tri	37.7268	802.868	420.297	-4.41101	0.201502	-21.8907	3.18707e-106	2.67864e-105
Solyc12g096920	Pe-S	Pe-Tri	94.4485	2015.03	1054.74	-4.40759	0.131173	-33.6015	1.59746e-247	2.91006e-246
Solyc11g065940	Pe-S	Pe-Tri	353.85	7524.29	3939.07	-4.40667	0.0774391	-56.9049	0	0
Solyc09g007860	Pe-S	Pe-Tri	40.5793	857.162	448.87	-4.40449	0.480412	-9.16816	4.81175e-20	1.31825e-19
Solyc03g082550	Pe-S	Pe-Tri	3.6947	77.9246	40.8096	-4.40425	0.700451	-6.28773	3.22132e-10	6.35791e-10
Solyc02g071730	Pe-S	Pe-Tri	3.55178	72.4443	37.998	-4.39814	0.722903	-6.084	1.17219e-09	2.25913e-09
Solyc03g112340	Pe-S	Pe-Tri	168.804	3554.14	1861.47	-4.39794	0.097424	-45.1423	0	0
Solyc02g079280	Pe-S	Pe-Tri	49.4589	1031.91	540.684	-4.38805	0.184109	-23.834	1.48229e-125	1.42223e-124
Solyc06g053550	Pe-S	Pe-Tri	20.5572	432.178	226.368	-4.38704	0.286642	-15.3049	7.08936e-53	3.50141e-52
Solyc09g098030	Pe-S	Pe-Tri	14.652	307.005	160.829	-4.38564	0.330604	-13.2655	3.6679e-40	1.51537e-39
Solyc03g082370	Pe-S	Pe-Tri	85.2016	1800.75	942.977	-4.38519	0.159411	-27.5087	1.38e-166	1.74464e-165
Solyc12g011200	Pe-S	Pe-Tri	4.17952	88.1572	46.1684	-4.3827	1.79445	-2.44237	0.0145913	0.0186942
Solyc09g092500	Pe-S	Pe-Tri	6.05063	125.642	65.8465	-4.38034	0.502276	-8.72098	2.75797e-18	7.19357e-18
Solyc02g068680	Pe-S	Pe-Tri	140.982	2930.35	1535.67	-4.37902	0.107485	-40.7407	0	0
Solyc05g005340	Pe-S	Pe-Tri	38.9031	798.969	418.936	-4.36827	0.243547	-17.936	6.16897e-72	3.7918e-71
Solyc04g012050	Pe-S	Pe-Tri	7.72959	158.5	83.1147	-4.36273	0.444912	-9.80583	1.06271e-22	3.12948e-22
Solyc01g067620	Pe-S	Pe-Tri	15.3214	307.785	161.553	-4.35835	0.361301	-12.0629	1.65793e-33	6.12537e-33
Solyc12g009260	Pe-S	Pe-Tri	1120.94	22892.5	12006.7	-4.35454	0.0539734	-80.6795	0	0
Solyc02g079360	Pe-S	Pe-Tri	48.8083	991.783	520.296	-4.3449	0.183252	-23.71	2.84318e-124	2.70281e-123
Solyc10g055810	Pe-S	Pe-Tri	32.9052	670.311	351.608	-4.34351	0.218569	-19.8725	7.03929e-88	5.06803e-87
Solyc05g032680	Pe-S	Pe-Tri	30.5475	618.544	324.546	-4.3429	0.232496	-18.6795	7.27304e-78	4.76348e-77
Solyc09g014990	Pe-S	Pe-Tri	64.2429	1309.8	687.021	-4.33468	0.174921	-24.7808	1.44344e-135	1.473e-134
Solyc01g007020	Pe-S	Pe-Tri	30.4038	616.243	323.323	-4.33211	0.238894	-18.134	1.7177e-73	1.07606e-72
Solyc03g119250	Pe-S	Pe-Tri	265.273	5364.53	2814.9	-4.33149	0.091924	-47.1203	0	0
Solyc04g079300	Pe-S	Pe-Tri	361.836	7275.5	3818.67	-4.32933	0.0828184	-52.275	0	0
Solyc06g073990	Pe-S	Pe-Tri	50.8716	1012.71	531.79	-4.32925	0.20954	-20.6608	7.81303e-95	5.98368e-94
Solyc01g007030	Pe-S	Pe-Tri	48.3074	975.35	511.829	-4.32682	0.180375	-23.9879	3.72268e-127	3.58943e-126
Solyc07g045460	Pe-S	Pe-Tri	154.101	3059.43	1606.77	-4.31731	0.120476	-35.8354	3.10146e-281	6.46816e-280
Solyc06g010060	Pe-S	Pe-Tri	44.6611	880.083	462.372	-4.3145	0.219664	-19.6413	6.85681e-86	4.81797e-85
Solyc04g082500	Pe-S	Pe-Tri	21.1134	411.394	216.254	-4.29983	0.29489	-14.5811	3.70341e-48	1.7284e-47
Solyc06g076740	Pe-S	Pe-Tri	5.12359	99.3481	52.2358	-4.29327	0.61944	-6.9309	4.18179e-12	8.90712e-12
Solyc05g051425	Pe-S	Pe-Tri	143.197	2796.75	1469.98	-4.29067	0.288563	-14.8691	5.2344e-50	2.50379e-49
Solyc10g045480	Pe-S	Pe-Tri	16.0103	306.65	161.33	-4.27573	0.324902	-13.16	1.49024e-39	6.10022e-39
Solyc03g026080	Pe-S	Pe-Tri	42.9159	819.223	431.07	-4.26685	0.231359	-18.4425	5.98724e-76	3.83791e-75
Solyc06g061040	Pe-S	Pe-Tri	5.6722	109.972	57.8222	-4.26681	1.94669	-2.19183	0.0283919	0.0353531
Solyc01g079240	Pe-S	Pe-Tri	2659.4	51197.5	26928.5	-4.26614	0.0374941	-113.782	0	0
Solyc09g011510	Pe-S	Pe-Tri	5.18227	97.2306	51.2064	-4.25189	0.647948	-6.56208	5.30614e-11	1.08228e-10
Solyc10g084880	Pe-S	Pe-Tri	52.5685	982.951	517.76	-4.24179	0.219921	-19.2878	6.80002e-83	4.65286e-82
Solyc12g009240	Pe-S	Pe-Tri	56.5915	1065.57	561.079	-4.24156	0.178097	-23.8161	2.27657e-125	2.18219e-124
Solyc10g075110	Pe-S	Pe-Tri	6939.94	131122	69030.9	-4.23976	0.0890484	-47.6119	0	0
Solyc03g118470	Pe-S	Pe-Tri	642.073	12108.2	6375.15	-4.23657	0.0573232	-73.9068	0	0
Solyc08g014440	Pe-S	Pe-Tri	241.356	4553.45	2397.4	-4.23457	0.0852132	-49.6938	0	0
Solyc03g044625	Pe-S	Pe-Tri	5.60329	106.071	55.8371	-4.23195	0.568705	-7.44138	9.9639e-14	2.25524e-13
Solyc12g099070	Pe-S	Pe-Tri	8.15061	155.255	81.7031	-4.23011	0.440167	-9.61022	7.23929e-22	2.08542e-21
Solyc02g079240	Pe-S	Pe-Tri	3.79845	69.9303	36.8644	-4.22944	0.657336	-6.43421	1.24114e-10	2.49362e-10
Solyc11g020960	Pe-S	Pe-Tri	20.0402	376.453	198.246	-4.22888	1.34804	-3.13706	0.00170654	0.00235048
Solyc08g080290	Pe-S	Pe-Tri	212.048	3957.78	2084.92	-4.22738	0.0949767	-44.5097	0	0
Solyc03g082530	Pe-S	Pe-Tri	14.3476	271.539	142.943	-4.22297	0.353922	-11.9319	8.06696e-33	2.94455e-32
Solyc03g119900	Pe-S	Pe-Tri	16.3531	303.198	159.775	-4.20842	1.30856	-3.21608	0.00129954	0.00180694
Solyc12g005660	Pe-S	Pe-Tri	28.2969	520.647	274.472	-4.20708	0.599734	-7.0149	2.30106e-12	4.94586e-12
Solyc06g062880	Pe-S	Pe-Tri	372.022	6863.03	3617.53	-4.20539	0.0716343	-58.7065	0	0
Solyc01g081210	Pe-S	Pe-Tri	68.5823	1278.13	673.354	-4.20253	0.188157	-22.3352	1.68095e-110	1.44886e-109
Solyc08g008580	Pe-S	Pe-Tri	10.0838	185.991	98.0372	-4.20091	1.10601	-3.79826	0.000145713	0.00021619
Solyc03g111100	Pe-S	Pe-Tri	21.3525	396.676	209.014	-4.20083	0.277766	-15.1237	1.13083e-51	5.50186e-51
Solyc12g049360	Pe-S	Pe-Tri	5.71044	104.407	55.0586	-4.19813	0.560477	-7.49028	6.87291e-14	1.56412e-13
Solyc01g006290	Pe-S	Pe-Tri	19.1283	353.851	186.49	-4.19768	0.312546	-13.4306	4.00129e-41	1.67609e-40
Solyc01g108530	Pe-S	Pe-Tri	418.003	7648.07	4033.04	-4.19216	0.0708302	-59.186	0	0
Solyc04g078640	Pe-S	Pe-Tri	100.466	1830.89	965.676	-4.1894	0.141736	-29.5577	5.2347e-192	7.53758e-191
Solyc03g116100	Pe-S	Pe-Tri	215.508	3937.29	2076.4	-4.18849	0.0901604	-46.456	0	0
Solyc03g121350	Pe-S	Pe-Tri	4.26282	75.2388	39.7508	-4.1884	0.673805	-6.21604	5.09869e-10	9.98477e-10
Solyc02g089150	Pe-S	Pe-Tri	74.3412	1350.56	712.45	-4.18495	0.394801	-10.6001	2.97523e-26	9.54365e-26
Solyc07g054950	Pe-S	Pe-Tri	5.23245	96.382	50.8072	-4.18346	0.57046	-7.33349	2.24231e-13	4.99786e-13
Solyc11g010210	Pe-S	Pe-Tri	73.9235	1333.37	703.648	-4.18124	0.15454	-27.0561	3.23526e-161	3.93761e-160
Solyc01g087050	Pe-S	Pe-Tri	16.4841	301.149	158.817	-4.17966	0.328829	-12.7107	5.15425e-37	2.02235e-36
Solyc08g078730	Pe-S	Pe-Tri	6.89437	126.053	66.4735	-4.17591	0.507196	-8.23333	1.82073e-16	4.48496e-16
Solyc02g083860	Pe-S	Pe-Tri	523.862	9470.95	4997.41	-4.17327	0.0812122	-51.3873	0	0
Solyc07g041000	Pe-S	Pe-Tri	29.424	527.731	278.578	-4.16555	0.247246	-16.8478	1.08951e-63	6.12922e-63
Solyc04g008100	Pe-S	Pe-Tri	18.1928	331.494	174.843	-4.16475	0.312974	-13.307	2.10771e-40	8.7355e-40
Solyc02g081450	Pe-S	Pe-Tri	267.56	4770.62	2519.09	-4.16124	0.0878437	-47.3709	0	0
Solyc02g071920	Pe-S	Pe-Tri	109.774	1955.5	1032.64	-4.15841	0.329456	-12.6221	1.59578e-36	6.21275e-36
Solyc02g085830	Pe-S	Pe-Tri	10.6724	190.675	100.674	-4.15695	0.40894	-10.1652	2.8354e-24	8.6637e-24
Solyc02g082360	Pe-S	Pe-Tri	67.4408	1197.02	632.229	-4.15279	0.158215	-26.2478	7.5726e-152	8.6469e-151
Solyc07g054580	Pe-S	Pe-Tri	11.6759	206.571	109.123	-4.14675	2.25392	-1.83979	0.0657992	0.0789502
Solyc07g005900	Pe-S	Pe-Tri	61.9746	1105.11	583.544	-4.14609	0.180641	-22.9521	1.40311e-116	1.26681e-115
Solyc02g078850	Pe-S	Pe-Tri	454.951	8042.28	4248.61	-4.143	0.0684221	-60.5507	0	0
Solyc05g007950	Pe-S	Pe-Tri	3.93455	69.494	36.7143	-4.12935	0.688085	-6.00122	1.95837e-09	3.73716e-09
Solyc03g007050	Pe-S	Pe-Tri	1181.96	20664.6	10923.3	-4.12866	0.0469343	-87.9667	0	0
Solyc11g006250	Pe-S	Pe-Tri	829.857	14380.2	7605.04	-4.11445	0.0564238	-72.9204	0	0
Solyc07g056200	Pe-S	Pe-Tri	30.5534	524.167	277.36	-4.11212	0.250362	-16.4247	1.27375e-60	6.91539e-60
Solyc08g081220	Pe-S	Pe-Tri	326.053	5618.11	2972.08	-4.10831	0.229646	-17.8897	1.41793e-71	8.68542e-71
Solyc05g012780	Pe-S	Pe-Tri	28.7383	489.197	258.968	-4.10491	0.283004	-14.5047	1.13063e-47	5.22567e-47
Solyc01g066430	Pe-S	Pe-Tri	185.663	3207.51	1696.59	-4.1048	0.106413	-38.5742	0	0
Solyc02g081480	Pe-S	Pe-Tri	716.295	12296.6	6506.45	-4.10083	0.0569921	-71.9544	0	0
Solyc06g061240	Pe-S	Pe-Tri	546.426	9321.59	4934.01	-4.09377	0.0612615	-66.8245	0	0
Solyc07g048060	Pe-S	Pe-Tri	5.34982	91.1658	48.2578	-4.09302	0.566926	-7.21968	5.21108e-13	1.14661e-12
Solyc04g077535	Pe-S	Pe-Tri	3.6947	62.8373	33.266	-4.09134	0.717992	-5.69831	1.20998e-08	2.23538e-08
Solyc10g007360	Pe-S	Pe-Tri	142.111	2414.62	1278.37	-4.0883	0.122957	-33.2498	2.05245e-242	3.65061e-241
Solyc03g118710	Pe-S	Pe-Tri	182.691	3122.8	1652.74	-4.08812	0.120442	-33.9427	1.56309e-252	2.89047e-251
Solyc01g098140	Pe-S	Pe-Tri	9.48939	162.481	85.985	-4.0881	1.34742	-3.03401	0.00241326	0.00328712
Solyc05g018403	Pe-S	Pe-Tri	149.503	2547.22	1348.36	-4.08595	0.113029	-36.1497	3.76675e-286	8.04408e-285
Solyc03g117310	Pe-S	Pe-Tri	61.9822	1057.3	559.643	-4.08142	0.175576	-23.2459	1.56605e-119	1.44117e-118
Solyc05g018413	Pe-S	Pe-Tri	215.135	3600	1907.57	-4.06209	0.100499	-40.4191	0	0
Solyc09g008200	Pe-S	Pe-Tri	462.352	7675.12	4068.74	-4.05493	0.080612	-50.3018	0	0
Solyc09g011870	Pe-S	Pe-Tri	10.9897	180.217	95.6034	-4.05469	0.423225	-9.58047	9.66078e-22	2.77278e-21
Solyc06g069430	Pe-S	Pe-Tri	322.638	5311.53	2817.09	-4.04406	0.0809391	-49.9642	0	0
Solyc09g083050	Pe-S	Pe-Tri	670.677	10968.2	5819.44	-4.03381	0.0568216	-70.9908	0	0
Solyc04g079820	Pe-S	Pe-Tri	21.3048	342.54	181.922	-4.0333	0.348427	-11.5757	5.47115e-31	1.92701e-30
Solyc11g065070	Pe-S	Pe-Tri	1595.8	26086	13840.9	-4.03207	0.0451003	-89.4024	0	0
Solyc11g072990	Pe-S	Pe-Tri	455.254	7459.11	3957.18	-4.03184	0.0806216	-50.0094	0	0
Solyc06g062750	Pe-S	Pe-Tri	15.1896	247.021	131.105	-4.02549	1.41558	-2.84371	0.00445919	0.00594327
Solyc02g083460	Pe-S	Pe-Tri	1350.12	21938.2	11644.1	-4.02398	0.052942	-76.0073	0	0
Solyc09g075890	Pe-S	Pe-Tri	453.111	7366.86	3909.98	-4.02083	0.0690655	-58.2177	0	0
Solyc12g098190	Pe-S	Pe-Tri	18.129	290.168	154.149	-4.01761	0.342982	-11.7138	1.08369e-31	3.87474e-31
Solyc10g083170	Pe-S	Pe-Tri	12.9552	210.02	111.488	-4.01381	0.362605	-11.0694	1.76632e-28	5.91784e-28
Solyc05g007580	Pe-S	Pe-Tri	79.7087	1273.01	676.361	-4.0082	0.160883	-24.9137	5.28415e-137	5.42914e-136
Solyc09g092580	Pe-S	Pe-Tri	213.355	3420.51	1816.93	-4.00334	0.095719	-41.8239	0	0
Solyc02g073580	Pe-S	Pe-Tri	8.4925	134.358	71.4252	-3.99786	0.454132	-8.8033	1.32847e-18	3.50282e-18
Solyc02g085870	Pe-S	Pe-Tri	3259.4	52020.6	27640	-3.99712	0.0363448	-109.978	0	0
Solyc09g090070	Pe-S	Pe-Tri	1398.59	22289.2	11843.9	-3.99467	0.0465065	-85.8948	0	0
Solyc01g066640	Pe-S	Pe-Tri	90.0136	1412.69	751.352	-3.98002	0.158883	-25.05	1.74772e-138	1.81472e-137
Solyc07g055280	Pe-S	Pe-Tri	96.2515	1518.89	807.569	-3.97736	0.142759	-27.8605	8.02736e-171	1.03694e-169
Solyc09g092540	Pe-S	Pe-Tri	34.3723	531.415	282.894	-3.96467	0.238168	-16.6465	3.20652e-62	1.77532e-61
Solyc04g080750	Pe-S	Pe-Tri	624.314	9755.46	5189.89	-3.9619	0.0668334	-59.2802	0	0
Solyc06g066290	Pe-S	Pe-Tri	177.742	2765.36	1471.55	-3.9603	0.111884	-35.3964	1.93936e-274	3.93152e-273
Solyc04g079350	Pe-S	Pe-Tri	270.477	4197.52	2234	-3.95985	0.0949781	-41.6923	0	0
Solyc04g007650	Pe-S	Pe-Tri	2716.45	42167.2	22441.8	-3.95708	0.0381325	-103.772	0	0
Solyc11g031970	Pe-S	Pe-Tri	23.8326	365.565	194.699	-3.95297	0.29464	-13.4163	4.85607e-41	2.03198e-40
Solyc03g113990	Pe-S	Pe-Tri	252.268	3901.29	2076.78	-3.94946	0.0885223	-44.6154	0	0
Solyc07g052950	Pe-S	Pe-Tri	77.1564	1191.74	634.446	-3.94937	0.174055	-22.6904	5.57855e-114	4.92315e-113
Solyc01g091490	Pe-S	Pe-Tri	13.0412	205.612	109.327	-3.94812	0.428037	-9.22377	2.86839e-20	7.91263e-20
Solyc03g026070	Pe-S	Pe-Tri	381.607	5874.86	3128.23	-3.94423	0.0710796	-55.4903	0	0
Solyc01g109860	Pe-S	Pe-Tri	6.11613	93.2928	49.7045	-3.94362	0.535628	-7.36261	1.80346e-13	4.03211e-13
Solyc06g005660	Pe-S	Pe-Tri	17.3634	263.93	140.647	-3.93897	0.355857	-11.0689	1.77483e-28	5.94535e-28
Solyc02g069930	Pe-S	Pe-Tri	66.2834	1021.03	543.659	-3.93703	0.196006	-20.0862	9.73534e-90	7.14034e-89
Solyc06g075550	Pe-S	Pe-Tri	83.4791	1273.01	678.244	-3.93637	0.151713	-25.9462	2.00486e-148	2.23075e-147
Solyc05g007880	Pe-S	Pe-Tri	22.3723	344.955	183.664	-3.93606	0.331879	-11.8599	1.91216e-32	6.93443e-32
Solyc06g066420	Pe-S	Pe-Tri	56.43	859.703	458.066	-3.92842	0.191034	-20.564	5.76662e-94	4.39066e-93
Solyc07g009437	Pe-S	Pe-Tri	27.4058	418.077	222.741	-3.92513	0.633095	-6.1999	5.64995e-10	1.10433e-09
Solyc04g077980	Pe-S	Pe-Tri	726.499	11011.7	5869.11	-3.92156	0.0551605	-71.0937	0	0
Solyc01g111160	Pe-S	Pe-Tri	1449.23	21947.1	11698.2	-3.92067	0.0471004	-83.2407	0	0
Solyc11g056620	Pe-S	Pe-Tri	63.8005	960.295	512.048	-3.9173	0.400493	-9.78118	1.35618e-22	3.98352e-22
Solyc03g080190	Pe-S	Pe-Tri	59.7341	893.465	476.6	-3.9168	0.199144	-19.6681	4.04517e-86	2.85157e-85
Solyc06g074350	Pe-S	Pe-Tri	4.28666	64.2978	34.2922	-3.91462	1.87842	-2.084	0.0371604	0.0457335
Solyc01g100760	Pe-S	Pe-Tri	448.899	6754.37	3601.64	-3.91222	0.0906603	-43.1525	0	0
Solyc04g007580	Pe-S	Pe-Tri	33.9386	511.571	272.755	-3.91113	0.234816	-16.6561	2.7318e-62	1.51464e-61
Solyc06g060230	Pe-S	Pe-Tri	222.378	3348.55	1785.46	-3.90922	0.0944689	-41.381	0	0
Solyc09g092300	Pe-S	Pe-Tri	4.63197	70.0051	37.3185	-3.90774	0.622589	-6.2766	3.46057e-10	6.82461e-10
Solyc01g096380	Pe-S	Pe-Tri	6.50402	100.337	53.4207	-3.90021	0.61547	-6.33696	2.34345e-10	4.65481e-10
Solyc09g092290	Pe-S	Pe-Tri	5.65176	84.4803	45.066	-3.89621	0.571257	-6.82041	9.07809e-12	1.90788e-11
Solyc08g080270	Pe-S	Pe-Tri	55.3454	819.244	437.295	-3.89488	0.18434	-21.1289	4.31938e-99	3.44127e-98
Solyc09g082690	Pe-S	Pe-Tri	51.8465	770.775	411.311	-3.89443	0.198803	-19.5894	1.90502e-85	1.33617e-84
Solyc03g111680	Pe-S	Pe-Tri	96.8256	1438.3	767.564	-3.88705	0.147932	-26.2758	3.62257e-152	4.14616e-151
Solyc07g053280	Pe-S	Pe-Tri	18994	279166	149080	-3.87756	0.031279	-123.967	0	0
Solyc06g009140	Pe-S	Pe-Tri	245.564	3599.82	1922.69	-3.87721	0.0920734	-42.1099	0	0
Solyc07g066570	Pe-S	Pe-Tri	235.323	3440.73	1838.03	-3.87713	0.10274	-37.7371	0	0
Solyc09g072640	Pe-S	Pe-Tri	4.28666	62.3295	33.3081	-3.8702	1.84912	-2.093	0.0363495	0.0447834
Solyc01g086680	Pe-S	Pe-Tri	6.40274	91.0095	48.7061	-3.86846	0.614405	-6.29628	3.0487e-10	6.02449e-10
Solyc03g121540	Pe-S	Pe-Tri	3638.89	53068.7	28353.8	-3.86747	0.0409539	-94.4346	0	0
Solyc03g083400	Pe-S	Pe-Tri	373.149	5441.6	2907.37	-3.86282	0.0777175	-49.7033	0	0
Solyc04g081960	Pe-S	Pe-Tri	87.1484	1264.29	675.72	-3.86275	0.168877	-22.8731	8.60255e-116	7.71707e-115
Solyc04g005540	Pe-S	Pe-Tri	29.219	424.009	226.614	-3.8619	0.274844	-14.0512	7.56873e-45	3.35184e-44
Solyc02g064770	Pe-S	Pe-Tri	1249.01	18101	9675.02	-3.85746	0.0485488	-79.4552	0	0
Solyc08g007080	Pe-S	Pe-Tri	167.498	2417.42	1292.46	-3.85726	0.113431	-34.0053	1.85745e-253	3.44781e-252
Solyc09g092040	Pe-S	Pe-Tri	8.61158	125.354	66.9826	-3.8559	0.453745	-8.49794	1.92979e-17	4.90792e-17
Solyc10g085130	Pe-S	Pe-Tri	136.01	1974.88	1055.45	-3.85485	0.12483	-30.8808	2.16177e-209	3.35717e-208
Solyc10g007580	Pe-S	Pe-Tri	6.12124	90.0849	48.1031	-3.85116	0.55943	-6.88408	5.81637e-12	1.2315e-11
Solyc04g018255	Pe-S	Pe-Tri	14.4896	210.605	112.547	-3.84992	0.359345	-10.7137	8.77865e-27	2.84812e-26
Solyc06g071620	Pe-S	Pe-Tri	8.2926	119.825	64.0587	-3.849	0.559385	-6.88078	5.95274e-12	1.25997e-11
Solyc09g092280	Pe-S	Pe-Tri	8.0111	115.554	61.7825	-3.8486	0.479007	-8.03454	9.39338e-16	2.26764e-15
Solyc11g073075	Pe-S	Pe-Tri	29.1459	418.982	224.064	-3.84649	0.278711	-13.801	2.5131e-43	1.08929e-42
Solyc03g006800	Pe-S	Pe-Tri	16.6142	235.063	125.839	-3.83364	0.342988	-11.1772	5.27507e-29	1.78754e-28
Solyc12g098910	Pe-S	Pe-Tri	231.598	3308.2	1769.9	-3.83337	0.104153	-36.8053	1.51635e-296	3.33649e-295
Solyc07g024020	Pe-S	Pe-Tri	23.2764	332.373	177.825	-3.83319	0.327675	-11.6982	1.30231e-31	4.64876e-31
Solyc08g079060	Pe-S	Pe-Tri	89.6346	1281.23	685.43	-3.83315	0.173004	-22.1564	9.05965e-109	7.72714e-108
Solyc02g081170	Pe-S	Pe-Tri	1371.93	19490.4	10431.2	-3.82886	0.0433007	-88.4249	0	0
Solyc07g049690	Pe-S	Pe-Tri	329.871	4700.42	2515.14	-3.82883	0.0865497	-44.2385	0	0
Solyc06g074390	Pe-S	Pe-Tri	938.536	13325	7131.75	-3.82781	0.0598385	-63.969	0	0
Solyc02g092880	Pe-S	Pe-Tri	26.9055	380.015	203.46	-3.82354	0.318727	-11.9963	3.71499e-33	1.36467e-32
Solyc07g063640	Pe-S	Pe-Tri	37.3654	533.819	285.592	-3.82315	0.243279	-15.7151	1.19206e-55	6.10143e-55
Solyc12g009520	Pe-S	Pe-Tri	6.18163	86.0318	46.1067	-3.81793	0.635682	-6.00604	1.90111e-09	3.63179e-09
Solyc11g005070	Pe-S	Pe-Tri	143.829	2034.43	1089.13	-3.81771	0.129076	-29.5772	2.94001e-192	4.24902e-191
Solyc01g009480	Pe-S	Pe-Tri	10.3748	145.718	78.0463	-3.80757	1.10308	-3.45177	0.00055693	0.000794576
Solyc03g026000	Pe-S	Pe-Tri	81.0323	1135.45	608.243	-3.80733	0.163226	-23.3256	2.44043e-120	2.25748e-119
Solyc06g036130	Pe-S	Pe-Tri	365.76	5121.02	2743.39	-3.80569	0.0750564	-50.7044	0	0
Solyc08g077780	Pe-S	Pe-Tri	833.162	11654.3	6243.75	-3.80521	0.054786	-69.4559	0	0
Solyc12g008650	Pe-S	Pe-Tri	401.376	5600.13	3000.75	-3.80101	0.0928807	-40.9235	0	0
Solyc03g006700	Pe-S	Pe-Tri	35.7238	495.05	265.387	-3.79884	0.23327	-16.2852	1.25744e-59	6.75199e-59
Solyc04g077180	Pe-S	Pe-Tri	304.922	4215.17	2260.05	-3.79335	0.0895407	-42.3646	0	0
Solyc05g052830	Pe-S	Pe-Tri	170.787	2361.15	1265.97	-3.79183	0.109776	-34.5415	1.91311e-261	3.68382e-260
Solyc06g066430	Pe-S	Pe-Tri	321.605	4451.41	2386.51	-3.79143	0.246325	-15.392	1.85287e-53	9.23043e-53
Solyc02g077720	Pe-S	Pe-Tri	231.602	3219.94	1725.77	-3.78915	0.128142	-29.5698	3.65192e-192	5.27012e-191
Solyc04g074535	Pe-S	Pe-Tri	15.1589	209.822	112.49	-3.78042	0.350494	-10.786	4.00973e-27	1.3098e-26
Solyc01g108170	Pe-S	Pe-Tri	40.4119	552.938	296.675	-3.77306	0.231573	-16.2932	1.10388e-59	5.93555e-59
Solyc02g076640	Pe-S	Pe-Tri	7.23967	96.939	52.0894	-3.76583	0.550176	-6.84476	7.66019e-12	1.61353e-11
Solyc07g006300	Pe-S	Pe-Tri	1553.61	21091	11322.3	-3.76215	0.0544401	-69.1063	0	0
Solyc04g007000	Pe-S	Pe-Tri	154.552	2093.94	1124.25	-3.76073	0.114239	-32.92	1.13813e-237	1.98469e-236
Solyc06g008100	Pe-S	Pe-Tri	69.4293	943.065	506.247	-3.75903	0.17902	-20.9978	6.86374e-98	5.41768e-97
Solyc01g009910	Pe-S	Pe-Tri	8.52734	114.213	61.3702	-3.75786	0.503432	-7.46449	8.36242e-14	1.89802e-13
Solyc02g089650	Pe-S	Pe-Tri	289.651	3884.47	2087.06	-3.7432	0.239623	-15.6212	5.21885e-55	2.6525e-54
Solyc02g081570	Pe-S	Pe-Tri	27.643	368.424	198.033	-3.74293	0.300552	-12.4535	1.33785e-35	5.12403e-35
Solyc01g095550	Pe-S	Pe-Tri	8.02813	106.245	57.1368	-3.72664	0.489473	-7.61357	2.66617e-14	6.13966e-14
Solyc02g080080	Pe-S	Pe-Tri	60.8204	807.067	433.944	-3.72593	0.185595	-20.0756	1.20672e-89	8.83082e-89
Solyc06g074120	Pe-S	Pe-Tri	757.326	10032.2	5394.74	-3.72466	0.0726515	-51.2676	0	0
Solyc09g089680	Pe-S	Pe-Tri	6.63408	87.5642	47.0991	-3.71613	0.653953	-5.68257	1.32689e-08	2.44445e-08
Solyc02g084240	Pe-S	Pe-Tri	4659.78	61111.5	32885.7	-3.71232	0.0356259	-104.203	0	0
Solyc12g006860	Pe-S	Pe-Tri	69.7491	908.269	489.009	-3.71075	0.182826	-20.2966	1.37721e-91	1.02625e-90
Solyc01g090840	Pe-S	Pe-Tri	32.0003	421.704	226.852	-3.71069	0.255115	-14.5452	6.26688e-48	2.91506e-47
Solyc02g081500	Pe-S	Pe-Tri	412.755	5387.04	2899.9	-3.70888	0.079026	-46.9324	0	0
Solyc11g012130	Pe-S	Pe-Tri	812.059	10625.1	5718.56	-3.7081	0.0634766	-58.4169	0	0
Solyc11g013120	Pe-S	Pe-Tri	39.16	518.149	278.654	-3.7061	0.289749	-12.7907	1.84696e-37	7.30687e-37
Solyc05g032690	Pe-S	Pe-Tri	54.6709	705.102	379.887	-3.70024	0.198956	-18.5983	3.3167e-77	2.15999e-76
Solyc10g049270	Pe-S	Pe-Tri	84.625	1105.94	595.281	-3.69838	0.168451	-21.9552	7.7156e-107	6.50709e-106
Solyc08g076720	Pe-S	Pe-Tri	416.533	5410.82	2913.68	-3.69829	0.0747718	-49.461	0	0
Solyc06g050860	Pe-S	Pe-Tri	120.427	1562.78	841.605	-3.69661	0.313386	-11.7957	4.10779e-32	1.479e-31
Solyc09g082810	Pe-S	Pe-Tri	1874.32	24254.7	13064.5	-3.69242	0.0568319	-64.9708	0	0
Solyc08g078850	Pe-S	Pe-Tri	48.9402	630.253	339.597	-3.69223	0.240469	-15.3543	3.3138e-53	1.64539e-52
Solyc04g005810	Pe-S	Pe-Tri	5.07513	66.1192	35.5972	-3.69158	1.89498	-1.94809	0.0514046	0.0623587
Solyc08g005655	Pe-S	Pe-Tri	8.77912	114.676	61.7273	-3.69138	0.562008	-6.56819	5.093e-11	1.03978e-10
Solyc01g107900	Pe-S	Pe-Tri	625.187	8047.49	4336.34	-3.68612	0.0748125	-49.2714	0	0
Solyc04g074680	Pe-S	Pe-Tri	60.4929	784.316	422.404	-3.68359	0.211146	-17.4457	3.71143e-68	2.19381e-67
Solyc07g051820	Pe-S	Pe-Tri	6.77189	86.3583	46.5651	-3.68195	0.539118	-6.82958	8.51649e-12	1.79158e-11
Solyc04g079210	Pe-S	Pe-Tri	24.8456	316.091	170.468	-3.68026	0.316055	-11.6444	2.45088e-31	8.69802e-31
Solyc10g087035	Pe-S	Pe-Tri	13.3787	170.61	91.9942	-3.67262	1.25707	-2.92158	0.00348265	0.00468251
Solyc05g050520	Pe-S	Pe-Tri	9.09128	117.534	63.3125	-3.67139	0.492204	-7.45907	8.7136e-14	1.97658e-13
Solyc08g081535	Pe-S	Pe-Tri	424.053	5398.21	2911.13	-3.66965	0.0839054	-43.7355	0	0
Solyc07g054810	Pe-S	Pe-Tri	57.0787	723.356	390.217	-3.66576	0.210213	-17.4383	4.22252e-68	2.49441e-67
Solyc04g008670	Pe-S	Pe-Tri	11.932	152.147	82.0394	-3.66534	0.425441	-8.61538	6.9708e-18	1.79712e-17
Solyc01g091540	Pe-S	Pe-Tri	11.8215	147.55	79.6856	-3.66519	0.463602	-7.90589	2.66017e-15	6.32134e-15
Solyc10g006700	Pe-S	Pe-Tri	269.508	3426.09	1847.8	-3.66385	0.0944336	-38.7982	0	0
Solyc04g078460	Pe-S	Pe-Tri	20.9502	264.235	142.593	-3.66316	0.376637	-9.72597	2.33656e-22	6.82429e-22
Solyc07g063750	Pe-S	Pe-Tri	19.6071	243.909	131.758	-3.65314	0.370934	-9.84849	6.95848e-23	2.05936e-22
Solyc12g045037	Pe-S	Pe-Tri	9.94431	123.533	66.7384	-3.6428	1.17475	-3.10092	0.00192922	0.00264694
Solyc05g055400	Pe-S	Pe-Tri	660.602	8235.85	4448.23	-3.64222	0.0674969	-53.9613	0	0
Solyc03g083100	Pe-S	Pe-Tri	272.738	3388.26	1830.5	-3.63996	0.10132	-35.9255	1.22135e-282	2.56353e-281
Solyc03g118760	Pe-S	Pe-Tri	5.24607	65.6306	35.4383	-3.63175	0.669407	-5.42532	5.78498e-08	1.03279e-07
Solyc12g005940	Pe-S	Pe-Tri	202.315	2508.08	1355.2	-3.63025	0.124106	-29.2513	4.32886e-188	6.12515e-187
Solyc02g078370	Pe-S	Pe-Tri	20.6602	254.901	137.781	-3.62282	0.373239	-9.70643	2.83069e-22	8.24412e-22
Solyc06g009280	Pe-S	Pe-Tri	35.5655	436.414	235.99	-3.61855	1.51447	-2.38931	0.0168798	0.0214759
Solyc09g089930	Pe-S	Pe-Tri	8.91693	110.092	59.5047	-3.61808	0.47335	-7.64356	2.11289e-14	4.88162e-14
Solyc08g036660	Pe-S	Pe-Tri	25.0616	309.693	167.377	-3.6179	0.29127	-12.4211	2.00802e-35	7.6728e-35
Solyc03g005320	Pe-S	Pe-Tri	198.397	2445.34	1321.87	-3.61657	0.119946	-30.1517	1.01783e-199	1.52039e-198
Solyc09g090730	Pe-S	Pe-Tri	81.2398	998.07	539.655	-3.61478	0.179023	-20.1917	1.15772e-90	8.55535e-90
Solyc07g055060	Pe-S	Pe-Tri	4062.67	49680.8	26871.7	-3.61257	0.0385143	-93.7982	0	0
Solyc05g008820	Pe-S	Pe-Tri	132.654	1622.82	877.736	-3.60875	0.126279	-28.5776	1.27748e-179	1.73849e-178
Solyc06g071300	Pe-S	Pe-Tri	8.09022	98.1811	53.1357	-3.60695	0.50949	-7.07953	1.44642e-12	3.13471e-12
Solyc08g005330	Pe-S	Pe-Tri	25.0207	302.952	163.986	-3.60517	0.309321	-11.6551	2.16156e-31	7.68096e-31
Solyc02g067440	Pe-S	Pe-Tri	525.576	6389.76	3457.67	-3.60223	0.0837057	-43.0344	0	0
Solyc11g006505	Pe-S	Pe-Tri	27.023	328.319	177.671	-3.60164	0.322894	-11.1543	6.82509e-29	2.30481e-28
Solyc08g078400	Pe-S	Pe-Tri	4.35046	52.7251	28.5378	-3.59926	0.740681	-4.8594	1.17744e-06	1.95854e-06
Solyc05g008105	Pe-S	Pe-Tri	42.0619	504.79	273.426	-3.59847	0.257709	-13.9633	2.61035e-44	1.14693e-43
Solyc03g116470	Pe-S	Pe-Tri	27.9067	337.011	182.459	-3.59776	0.336177	-10.702	9.9618e-27	3.2277e-26
Solyc12g045035	Pe-S	Pe-Tri	15.6326	188.035	101.834	-3.59252	1.313	-2.73611	0.00621704	0.00819633
Solyc06g082440	Pe-S	Pe-Tri	1067.49	12864.8	6966.17	-3.59135	0.059384	-60.4768	0	0
Solyc12g088220	Pe-S	Pe-Tri	140.222	1686.59	913.408	-3.58302	0.136533	-26.2428	8.62805e-152	9.84633e-151
Solyc12g096570	Pe-S	Pe-Tri	42.6054	503.144	272.875	-3.56941	0.243874	-14.6363	1.64805e-48	7.71544e-48
Solyc06g082010	Pe-S	Pe-Tri	1483.27	17413.9	9448.57	-3.55345	0.0469006	-75.7656	0	0
Solyc04g016330	Pe-S	Pe-Tri	860.821	10096.2	5478.52	-3.55249	0.0583002	-60.9345	0	0
Solyc10g084150	Pe-S	Pe-Tri	19.6557	231.755	125.705	-3.54869	0.383348	-9.25709	2.10078e-20	5.82302e-20
Solyc10g009230	Pe-S	Pe-Tri	42.6352	495.853	269.244	-3.5432	0.221828	-15.9728	1.97855e-57	1.03516e-56
Solyc07g024010	Pe-S	Pe-Tri	8.18205	95.9151	52.0486	-3.54111	0.607752	-5.82657	5.65779e-09	1.05975e-08
Solyc02g030300	Pe-S	Pe-Tri	48.2478	557.801	303.024	-3.53796	0.223615	-15.8217	2.20582e-56	1.13855e-55
Solyc12g096820	Pe-S	Pe-Tri	230.556	2672.14	1451.35	-3.53523	0.099856	-35.4033	1.52114e-274	3.08689e-273
Solyc05g006340	Pe-S	Pe-Tri	982.815	11365.3	6174.06	-3.53395	0.0559934	-63.1137	0	0
Solyc07g006770	Pe-S	Pe-Tri	93.8062	1071.12	582.464	-3.51976	0.154023	-22.8522	1.3898e-115	1.24276e-114
Solyc08g007210	Pe-S	Pe-Tri	763.388	8757.28	4760.33	-3.51905	0.0688544	-51.1086	0	0
Solyc12g044370	Pe-S	Pe-Tri	133.817	1528.47	831.142	-3.51839	0.143946	-24.4423	6.07069e-132	6.04999e-131
Solyc03g118490	Pe-S	Pe-Tri	35.1259	403.369	219.247	-3.51581	0.249034	-14.1178	2.95182e-45	1.31346e-44
Solyc04g015460	Pe-S	Pe-Tri	76.0251	867.438	471.731	-3.51329	0.171231	-20.5178	1.49334e-93	1.13174e-92
Solyc10g054820	Pe-S	Pe-Tri	17.2699	195.641	106.456	-3.51127	0.347424	-10.1066	5.16665e-24	1.56915e-23
Solyc09g062970	Pe-S	Pe-Tri	157.613	1797.96	977.788	-3.51056	0.368634	-9.52316	1.67994e-21	4.79496e-21
Solyc09g097850	Pe-S	Pe-Tri	249.587	2846.29	1547.94	-3.5067	0.116068	-30.2125	1.62136e-200	2.43117e-199
Solyc06g063090	Pe-S	Pe-Tri	961.582	10890.2	5925.88	-3.50154	0.0626066	-55.9292	0	0
Solyc11g010740	Pe-S	Pe-Tri	15.1631	169.618	92.3908	-3.50125	0.425224	-8.23388	1.81246e-16	4.46514e-16
Solyc04g054500	Pe-S	Pe-Tri	393.657	4457	2425.33	-3.49978	0.0770767	-45.4065	0	0
Solyc10g055780	Pe-S	Pe-Tri	7.93879	90.1568	49.0478	-3.49897	0.614096	-5.69776	1.2139e-08	2.24198e-08
Solyc08g061490	Pe-S	Pe-Tri	346.482	3924.06	2135.27	-3.49784	0.0892154	-39.2066	0	0
Solyc02g069430	Pe-S	Pe-Tri	25.8467	288.605	157.226	-3.49749	0.338478	-10.333	4.99869e-25	1.55232e-24
Solyc01g095630	Pe-S	Pe-Tri	429.821	4850.98	2640.4	-3.49669	0.0842809	-41.4885	0	0
Solyc09g092310	Pe-S	Pe-Tri	21.2121	234.789	128	-3.48848	0.382603	-9.11775	7.67013e-20	2.09052e-19
Solyc02g084740	Pe-S	Pe-Tri	61.5763	685.03	373.303	-3.48274	0.212941	-16.3554	3.97775e-60	2.14827e-59
Solyc07g045160	Pe-S	Pe-Tri	48.5378	536.532	292.535	-3.48199	0.252401	-13.7955	2.7133e-43	1.17554e-42
Solyc07g018240	Pe-S	Pe-Tri	425.457	4750.48	2587.97	-3.47802	0.0790864	-43.9775	0	0
Solyc04g049800	Pe-S	Pe-Tri	487.849	5425.41	2956.63	-3.47208	0.0741817	-46.8051	0	0
Solyc04g005260	Pe-S	Pe-Tri	10.4844	115.025	62.7548	-3.46241	0.500729	-6.91475	4.68701e-12	9.96695e-12
Solyc11g006670	Pe-S	Pe-Tri	5.24096	59.5136	32.3773	-3.46015	0.734635	-4.71003	2.47685e-06	4.05859e-06
Solyc04g072800	Pe-S	Pe-Tri	245.778	2711.64	1478.71	-3.45954	0.09975	-34.6821	1.46815e-263	2.85794e-262
Solyc02g090770	Pe-S	Pe-Tri	5.93326	65.5663	35.7498	-3.45601	0.613052	-5.63739	1.72651e-08	3.16426e-08
Solyc06g066710	Pe-S	Pe-Tri	5.6883	60.8791	33.2837	-3.45588	0.699554	-4.94012	7.8073e-07	1.31349e-06
Solyc02g150141	Pe-S	Pe-Tri	71.435	786.846	429.14	-3.45542	0.205292	-16.8318	1.42772e-63	8.01807e-63
Solyc04g025530	Pe-S	Pe-Tri	32.9383	360.528	196.733	-3.45483	0.269395	-12.8244	1.19737e-37	4.75622e-37
Solyc12g011420	Pe-S	Pe-Tri	372.5	4069.06	2220.78	-3.45416	0.101649	-33.9812	4.2226e-253	7.8306e-252
Solyc11g065340	Pe-S	Pe-Tri	573.885	6288.52	3431.2	-3.45343	0.06505	-53.0889	0	0
Solyc08g066360	Pe-S	Pe-Tri	6086.07	66660.4	36373.2	-3.45328	0.0307174	-112.421	0	0
Solyc08g005100	Pe-S	Pe-Tri	158.178	1730.7	944.439	-3.45215	0.119379	-28.9177	7.16301e-184	9.95551e-183
Solyc01g109460	Pe-S	Pe-Tri	1322.94	14440.4	7881.66	-3.44827	0.0482229	-71.5069	0	0
Solyc08g067260	Pe-S	Pe-Tri	1516.01	16515.5	9015.76	-3.44675	0.0482949	-71.3687	0	0
Solyc06g076130	Pe-S	Pe-Tri	99.0362	1079.99	589.514	-3.44476	0.152262	-22.6239	2.52147e-113	2.21227e-112
Solyc08g008300	Pe-S	Pe-Tri	11.4557	124.279	67.8675	-3.4446	0.429351	-8.0228	1.03359e-15	2.48964e-15
Solyc01g107390	Pe-S	Pe-Tri	184.826	2002.87	1093.85	-3.44343	0.119427	-28.833	8.26678e-183	1.14086e-181
Solyc08g079780	Pe-S	Pe-Tri	16.8762	184.524	100.7	-3.44303	0.358023	-9.6168	6.79134e-22	1.95897e-21
Solyc10g005030	Pe-S	Pe-Tri	996.022	10803.5	5899.77	-3.4398	0.0542103	-63.4528	0	0
Solyc09g074410	Pe-S	Pe-Tri	123.076	1331.77	727.421	-3.43398	0.138169	-24.8535	2.37034e-136	2.42774e-135
Solyc12g011320	Pe-S	Pe-Tri	7.64025	82.5796	45.1099	-3.43111	0.628908	-5.45566	4.87912e-08	8.74499e-08
Solyc07g040960	Pe-S	Pe-Tri	1332.82	14295.9	7814.33	-3.42201	0.0471252	-72.6153	0	0
Solyc07g065980	Pe-S	Pe-Tri	654.84	7026.02	3840.43	-3.42084	0.0710358	-48.1566	0	0
Solyc09g092010	Pe-S	Pe-Tri	26.5382	287.479	157.009	-3.41979	0.325009	-10.5222	6.82898e-26	2.17133e-25
Solyc05g009010	Pe-S	Pe-Tri	141.984	1518.3	830.144	-3.41645	0.135934	-25.1332	2.15761e-139	2.25226e-138
Solyc05g005870	Pe-S	Pe-Tri	34.4558	370.164	202.31	-3.41006	0.303373	-11.2405	2.57916e-29	8.80077e-29
Solyc01g107780	Pe-S	Pe-Tri	4.88885	52.4998	28.6943	-3.40955	0.774771	-4.40071	1.07896e-05	1.70603e-05
Solyc09g091660	Pe-S	Pe-Tri	6186.12	65522.2	35854.2	-3.40539	0.035983	-94.6389	0	0
Solyc12g013800	Pe-S	Pe-Tri	1003.8	10591	5797.38	-3.39947	0.0564938	-60.1742	0	0
Solyc06g074030	Pe-S	Pe-Tri	437.284	4601.87	2519.58	-3.3954	0.0877869	-38.6777	0	0
Solyc08g066910	Pe-S	Pe-Tri	7.52799	78.2192	42.8736	-3.39318	0.56215	-6.03608	1.57904e-09	3.02774e-09
Solyc02g067350	Pe-S	Pe-Tri	22.8537	243.482	133.168	-3.39183	0.354546	-9.56668	1.10394e-21	3.16521e-21
Solyc12g013900	Pe-S	Pe-Tri	2357.52	24709.1	13533.3	-3.38901	0.0414565	-81.7487	0	0
Solyc08g007460	Pe-S	Pe-Tri	690.515	7233.41	3961.96	-3.38848	0.0635123	-53.3516	0	0
Solyc02g005310	Pe-S	Pe-Tri	37.8518	392.707	215.279	-3.38765	0.261582	-12.9506	2.33139e-38	9.36526e-38
Solyc01g150176	Pe-S	Pe-Tri	806.048	8339.72	4572.88	-3.37085	0.0616624	-54.6662	0	0
Solyc04g055080	Pe-S	Pe-Tri	76.7788	789.67	433.225	-3.36159	0.182313	-18.4386	6.44386e-76	4.12926e-75
Solyc09g075720	Pe-S	Pe-Tri	242.256	2467.72	1354.99	-3.34681	0.10992	-30.4478	1.28049e-203	1.94085e-202
Solyc03g093550	Pe-S	Pe-Tri	80.0924	812.729	446.411	-3.3423	0.167355	-19.9713	9.79345e-89	7.11105e-88
Solyc08g007590	Pe-S	Pe-Tri	1061.16	10742.4	5901.8	-3.34102	0.0536401	-62.2859	0	0
Solyc12g088690	Pe-S	Pe-Tri	6.66985	66.4465	36.5582	-3.33698	0.774525	-4.30843	1.6442e-05	2.57587e-05
Solyc02g069240	Pe-S	Pe-Tri	55.2042	553.204	304.204	-3.33566	0.225797	-14.7729	2.19159e-49	1.03792e-48
Solyc07g061730	Pe-S	Pe-Tri	170.925	1724.59	947.756	-3.33514	0.117822	-28.3065	2.87383e-176	3.84413e-175
Solyc06g052040	Pe-S	Pe-Tri	10.5925	107.295	58.9437	-3.33432	0.492891	-6.76482	1.33476e-11	2.78841e-11
Solyc01g079360	Pe-S	Pe-Tri	487.009	4905.36	2696.18	-3.33374	0.0749998	-44.45	0	0
Solyc05g050550	Pe-S	Pe-Tri	79.1126	796.634	437.873	-3.33302	0.177591	-18.7679	1.38189e-78	9.10244e-78
Solyc08g075270	Pe-S	Pe-Tri	59.9272	605.536	332.732	-3.33108	0.213276	-15.6186	5.44017e-55	2.76426e-54
Solyc05g018050	Pe-S	Pe-Tri	15.0126	151.053	83.0326	-3.32947	0.402229	-8.27755	1.25731e-16	3.11353e-16
Solyc01g066620	Pe-S	Pe-Tri	98.1379	985.5	541.819	-3.32651	0.175289	-18.9773	2.62704e-80	1.75821e-79
Solyc01g096630	Pe-S	Pe-Tri	32.144	321.591	176.868	-3.32312	0.275701	-12.0534	1.862e-33	6.87343e-33
Solyc01g005920	Pe-S	Pe-Tri	293.346	2934.31	1613.83	-3.32302	0.121702	-27.3047	3.72932e-164	4.6281e-163
Solyc03g025320	Pe-S	Pe-Tri	2159.03	21592.9	11875.9	-3.32195	0.0440244	-75.4571	0	0
Solyc08g043140	Pe-S	Pe-Tri	150.325	1491.89	821.106	-3.31709	0.156	-21.2633	2.48251e-100	1.99242e-99
Solyc09g009540	Pe-S	Pe-Tri	818.456	8114.48	4466.47	-3.31099	0.0686549	-48.2265	0	0
Solyc05g008510	Pe-S	Pe-Tri	49.1017	485.597	267.349	-3.31	0.226296	-14.6269	1.8934e-48	8.85774e-48
Solyc02g084800	Pe-S	Pe-Tri	43.905	437.757	240.831	-3.3099	0.234891	-14.0912	4.30061e-45	1.91016e-44
Solyc08g081350	Pe-S	Pe-Tri	6.25905	62.3316	34.2953	-3.30915	0.715165	-4.62711	3.70808e-06	6.00972e-06
Solyc02g090120	Pe-S	Pe-Tri	6.22499	62.0653	34.1451	-3.30873	0.702528	-4.70975	2.48024e-06	4.06381e-06
Solyc03g097870	Pe-S	Pe-Tri	450.089	4464.29	2457.19	-3.30727	0.0771482	-42.8691	0	0
Solyc03g115220	Pe-S	Pe-Tri	804.126	7954.76	4379.44	-3.3067	0.0769016	-42.9992	0	0
Solyc05g013220	Pe-S	Pe-Tri	2571.45	25437.6	14004.5	-3.30617	0.0447414	-73.895	0	0
Solyc10g086780	Pe-S	Pe-Tri	24.7835	243.482	134.133	-3.30577	0.336089	-9.83599	7.87922e-23	2.32869e-22
Solyc09g059240	Pe-S	Pe-Tri	33.5125	329.358	181.435	-3.30517	0.270788	-12.2058	2.89574e-34	1.08552e-33
Solyc02g088520	Pe-S	Pe-Tri	112.08	1105.82	608.949	-3.30374	0.503558	-6.56079	5.3523e-11	1.09124e-10
Solyc12g056700	Pe-S	Pe-Tri	129.813	1286.16	707.988	-3.30358	0.156732	-21.0779	1.26827e-98	1.00716e-97
Solyc02g088190	Pe-S	Pe-Tri	513.909	5068.28	2791.09	-3.29974	0.0760605	-43.3831	0	0
Solyc04g082860	Pe-S	Pe-Tri	55.4849	544.942	300.213	-3.2993	0.208014	-15.8609	1.18129e-56	6.11826e-56
Solyc02g091180	Pe-S	Pe-Tri	64.8501	635.937	350.393	-3.29333	0.196823	-16.7325	7.60036e-63	4.25008e-62
Solyc03g078370	Pe-S	Pe-Tri	277.177	2707.05	1492.11	-3.28757	0.114966	-28.596	7.54209e-180	1.02853e-178
Solyc06g007440	Pe-S	Pe-Tri	593.939	5786.8	3190.37	-3.28403	0.0674592	-48.6817	0	0
Solyc06g054270	Pe-S	Pe-Tri	37.464	362.68	200.072	-3.28067	0.281348	-11.6605	2.02769e-31	7.21181e-31
Solyc02g071410	Pe-S	Pe-Tri	8.81226	85.1928	47.0025	-3.27843	0.653999	-5.0129	5.36163e-07	9.08984e-07
Solyc04g072890	Pe-S	Pe-Tri	3127.41	30324.4	16725.9	-3.2778	0.0417777	-78.4581	0	0
Solyc07g065960	Pe-S	Pe-Tri	527.2	5098.04	2812.62	-3.27433	0.0743993	-44.0102	0	0
Solyc11g010700	Pe-S	Pe-Tri	144.667	1393.53	769.096	-3.27039	0.140652	-23.2515	1.37222e-119	1.26339e-118
Solyc06g074620	Pe-S	Pe-Tri	352.006	3383.09	1867.55	-3.27025	0.120077	-27.2345	2.53547e-163	3.12671e-162
Solyc07g008020	Pe-S	Pe-Tri	36.4749	354.427	195.451	-3.26655	0.286128	-11.4164	3.46372e-30	1.20117e-29
Solyc11g007540	Pe-S	Pe-Tri	114.694	1099.46	607.078	-3.26333	0.159452	-20.4659	4.33883e-93	3.27427e-92
Solyc06g069670	Pe-S	Pe-Tri	17.1279	164.301	90.7145	-3.26324	0.40072	-8.14345	3.84164e-16	9.37455e-16
Solyc07g053050	Pe-S	Pe-Tri	117.966	1138.4	628.182	-3.26197	0.16554	-19.7051	1.95035e-86	1.37983e-85
Solyc03g044090	Pe-S	Pe-Tri	96.3009	926.484	511.393	-3.26155	0.165526	-19.7041	1.98749e-86	1.4056e-85
Solyc01g009430	Pe-S	Pe-Tri	113.895	1099.62	606.756	-3.26151	0.178236	-18.2989	8.44983e-75	5.37076e-74
Solyc12g096710	Pe-S	Pe-Tri	90.9249	871.37	481.147	-3.24923	0.220327	-14.7473	3.20354e-49	1.51424e-48
Solyc04g072043	Pe-S	Pe-Tri	14.4513	138.298	76.3744	-3.24644	0.404661	-8.02262	1.03513e-15	2.49304e-15
Solyc02g085000	Pe-S	Pe-Tri	237.236	2253.91	1245.57	-3.24573	0.26064	-12.4529	1.34792e-35	5.16058e-35
Solyc09g084480	Pe-S	Pe-Tri	63.9144	603.094	333.504	-3.24437	0.217974	-14.8842	4.17263e-50	1.99737e-49
Solyc01g096620	Pe-S	Pe-Tri	40.3158	378.969	209.642	-3.23932	0.261917	-12.3677	3.90703e-35	1.48393e-34
Solyc01g100980	Pe-S	Pe-Tri	17.3456	162.47	89.9078	-3.23886	0.382305	-8.47192	2.4138e-17	6.11664e-17
Solyc09g014820	Pe-S	Pe-Tri	10.4045	98.6434	54.524	-3.23722	1.18351	-2.73528	0.0062328	0.008216
Solyc04g082960	Pe-S	Pe-Tri	205.234	1932.1	1068.67	-3.23654	0.134529	-24.0583	6.8265e-128	6.60817e-127
Solyc10g075118	Pe-S	Pe-Tri	9.02238	85.7521	47.3872	-3.23109	0.609591	-5.30042	1.15535e-07	2.02536e-07
Solyc01g081600	Pe-S	Pe-Tri	6.44022	61.2527	33.8465	-3.22866	0.687267	-4.69783	2.62935e-06	4.30056e-06
Solyc01g110640	Pe-S	Pe-Tri	82.0375	764.95	423.494	-3.22287	0.18182	-17.7256	2.66091e-70	1.60928e-69
Solyc09g075620	Pe-S	Pe-Tri	6.07789	56.447	31.2624	-3.22061	0.761869	-4.22725	2.36567e-05	3.67587e-05
Solyc01g150148	Pe-S	Pe-Tri	9.90947	90.6082	50.2588	-3.21934	0.598769	-5.3766	7.59061e-08	1.34632e-07
Solyc02g079640	Pe-S	Pe-Tri	749.765	6971.76	3860.76	-3.21849	0.0863304	-37.281	3.33518e-304	7.54189e-303
Solyc06g075150	Pe-S	Pe-Tri	141.135	1311.28	726.206	-3.21791	0.13787	-23.3402	1.73241e-120	1.60557e-119
Solyc03g044200	Pe-S	Pe-Tri	57.2175	529.286	293.252	-3.21704	0.221251	-14.5403	6.73422e-48	3.12948e-47
Solyc08g081520	Pe-S	Pe-Tri	9.04963	85.0782	47.0639	-3.21454	0.541812	-5.93294	2.97562e-09	5.64045e-09
Solyc07g043250	Pe-S	Pe-Tri	14.3518	131.744	73.0478	-3.21212	0.417985	-7.68478	1.53263e-14	3.55863e-14
Solyc08g008370	Pe-S	Pe-Tri	2199.73	20373.5	11286.6	-3.21126	0.0449685	-71.4114	0	0
Solyc08g082090	Pe-S	Pe-Tri	89.0213	824.193	456.607	-3.20642	0.169862	-18.8767	1.77465e-79	1.17927e-78
Solyc02g079590	Pe-S	Pe-Tri	1165.19	10756	5960.58	-3.20584	0.0578425	-55.4235	0	0
Solyc10g009290	Pe-S	Pe-Tri	195.802	1811	1003.4	-3.20583	0.116463	-27.5266	8.4414e-167	1.06995e-165
Solyc08g061240	Pe-S	Pe-Tri	52.9929	489.423	271.208	-3.19795	0.225611	-14.1746	1.3158e-45	5.88832e-45
Solyc10g005300	Pe-S	Pe-Tri	20.1294	184.397	102.263	-3.19702	0.345337	-9.25768	2.0893e-20	5.79202e-20
Solyc08g005930	Pe-S	Pe-Tri	106.944	972.001	539.472	-3.18953	0.162086	-19.678	3.3292e-86	2.35109e-85
Solyc12g096900	Pe-S	Pe-Tri	1465.05	13314.3	7389.68	-3.18324	0.0514344	-61.8893	0	0
Solyc10g062160	Pe-S	Pe-Tri	270.232	2448.47	1359.35	-3.18231	0.107247	-29.6726	1.73341e-193	2.52007e-192
Solyc02g080070	Pe-S	Pe-Tri	466.315	4224.25	2345.28	-3.17957	0.0862205	-36.8772	1.07169e-297	2.36872e-296
Solyc03g019760	Pe-S	Pe-Tri	1787.02	16166.2	8976.59	-3.17731	0.0538977	-58.9507	0	0
Solyc07g053230	Pe-S	Pe-Tri	15.3163	138.15	76.7334	-3.17716	1.35841	-2.33889	0.0193413	0.0244804
Solyc09g097770	Pe-S	Pe-Tri	39579.4	356029	197804	-3.16915	0.118559	-26.7305	2.0788e-157	2.46274e-156
Solyc01g150120	Pe-S	Pe-Tri	7.30347	65.6952	36.4993	-3.16519	0.569617	-5.55671	2.74913e-08	4.98898e-08
Solyc08g150148	Pe-S	Pe-Tri	198.404	1782.47	990.435	-3.16471	0.131201	-24.1211	1.50319e-128	1.458e-127
Solyc04g074430	Pe-S	Pe-Tri	544.846	4894.33	2719.59	-3.16324	0.0949921	-33.3	3.86097e-243	6.89237e-242
Solyc09g075970	Pe-S	Pe-Tri	478.017	4269.1	2373.56	-3.15857	0.092377	-34.1921	3.16419e-256	5.94668e-255
Solyc12g008840	Pe-S	Pe-Tri	4228.07	37752.9	20990.5	-3.15824	0.0399848	-78.9859	0	0
Solyc07g008180	Pe-S	Pe-Tri	74.643	669.753	372.198	-3.15799	0.258267	-12.2276	2.21443e-34	8.31388e-34
Solyc05g046320	Pe-S	Pe-Tri	127.088	1136.26	631.674	-3.15689	0.166818	-18.9242	7.21363e-80	4.80655e-79
Solyc04g081700	Pe-S	Pe-Tri	149.62	1334.2	741.911	-3.15144	0.157353	-20.0279	3.14812e-89	2.29352e-88
Solyc02g087960	Pe-S	Pe-Tri	194.887	1731.93	963.407	-3.14912	0.156648	-20.1031	6.92936e-90	5.08421e-89
Solyc09g014860	Pe-S	Pe-Tri	134.228	1187.62	660.924	-3.14897	0.145569	-21.6322	8.9443e-104	7.37811e-103
Solyc03g096070	Pe-S	Pe-Tri	15.7577	141.399	78.5784	-3.14895	0.468819	-6.71676	1.8581e-11	3.85744e-11
Solyc04g016190	Pe-S	Pe-Tri	18.2327	161.845	90.0388	-3.14583	0.371599	-8.46567	2.5469e-17	6.44975e-17
Solyc03g124020	Pe-S	Pe-Tri	7.20901	63.191	35.2	-3.14244	0.737816	-4.25911	2.0524e-05	3.19976e-05
Solyc06g048600	Pe-S	Pe-Tri	24.1039	213.741	118.923	-3.14179	0.334534	-9.39156	5.9117e-21	1.66215e-20
Solyc06g074800	Pe-S	Pe-Tri	100.436	887.959	494.198	-3.14071	0.166212	-18.8959	1.23328e-79	8.20082e-79
Solyc02g077840	Pe-S	Pe-Tri	96.7601	848.828	472.794	-3.139	0.194876	-16.1077	2.25269e-58	1.19035e-57
Solyc10g081840	Pe-S	Pe-Tri	37.4351	326.376	181.906	-3.13747	0.353563	-8.87385	7.0657e-19	1.87872e-18
Solyc06g083900	Pe-S	Pe-Tri	14.9403	129.538	72.2391	-3.13702	0.448198	-6.99919	2.5744e-12	5.52488e-12
Solyc12g088230	Pe-S	Pe-Tri	655.357	5755.86	3205.61	-3.13363	0.0677301	-46.2664	0	0
Solyc11g071740	Pe-S	Pe-Tri	179.206	1573.61	876.406	-3.13242	0.136422	-22.9613	1.13697e-116	1.02747e-115
Solyc03g098010	Pe-S	Pe-Tri	9.91628	87.3623	48.6393	-3.13067	0.502215	-6.23373	4.55458e-10	8.93352e-10
Solyc07g054310	Pe-S	Pe-Tri	10.9692	94.9307	52.95	-3.12541	0.515124	-6.06729	1.3009e-09	2.50301e-09
Solyc06g008870	Pe-S	Pe-Tri	193.835	1692.05	942.943	-3.12317	0.125311	-24.9234	4.15335e-137	4.2718e-136
Solyc10g011910	Pe-S	Pe-Tri	33.2948	291.552	162.423	-3.12223	0.275796	-11.3208	1.03531e-29	3.55942e-29
Solyc04g082460	Pe-S	Pe-Tri	882.437	7693.97	4288.2	-3.12211	0.066608	-46.8729	0	0
Solyc04g074440	Pe-S	Pe-Tri	1323.35	11473.2	6398.27	-3.11451	0.0518211	-60.1012	0	0
Solyc01g088410	Pe-S	Pe-Tri	205.452	1774.38	989.914	-3.1139	0.124176	-25.0764	8.98832e-139	9.34279e-138
Solyc06g053670	Pe-S	Pe-Tri	2142.31	18529.9	10336.1	-3.11208	0.0448102	-69.4504	0	0
Solyc02g087990	Pe-S	Pe-Tri	7.11208	61.0208	34.0664	-3.10964	0.602782	-5.15882	2.48509e-07	4.28318e-07
Solyc08g060970	Pe-S	Pe-Tri	704.523	6065.42	3384.97	-3.10517	0.0651651	-47.6508	0	0
Solyc09g056430	Pe-S	Pe-Tri	17.0812	147.903	82.4919	-3.10517	0.425384	-7.29969	2.8844e-13	6.40421e-13
Solyc10g008480	Pe-S	Pe-Tri	248.715	2130.88	1189.8	-3.1024	0.110878	-27.9802	2.8262e-172	3.68479e-171
Solyc02g038805	Pe-S	Pe-Tri	9.15167	77.9608	43.5562	-3.10036	0.538296	-5.75958	8.43244e-09	1.56583e-08
Solyc02g093750	Pe-S	Pe-Tri	92.0428	786.929	439.486	-3.09893	0.445982	-6.94855	3.69061e-12	7.87976e-12
Solyc02g093150	Pe-S	Pe-Tri	1568.86	13410.3	7489.56	-3.09767	0.0670721	-46.1842	0	0
Solyc04g016470	Pe-S	Pe-Tri	94.8712	811.852	453.362	-3.09737	0.17702	-17.4973	1.50256e-68	8.92197e-68
Solyc02g063140	Pe-S	Pe-Tri	486.439	4157.42	2321.93	-3.09547	0.0885961	-34.9391	1.89421e-267	3.75448e-266
Solyc06g061170	Pe-S	Pe-Tri	644.648	5503.26	3073.95	-3.09309	0.0714512	-43.2895	0	0
Solyc11g073010	Pe-S	Pe-Tri	45.5925	389.58	217.586	-3.09206	0.242658	-12.7425	3.43399e-37	1.35172e-36
Solyc06g068800	Pe-S	Pe-Tri	382.241	3249.19	1815.72	-3.08643	0.0863482	-35.744	8.21201e-280	1.69816e-278
Solyc04g005250	Pe-S	Pe-Tri	604.325	5115.98	2860.15	-3.08513	0.090494	-34.0921	9.64823e-255	1.80287e-253
Solyc06g075350	Pe-S	Pe-Tri	126.308	1069.08	597.695	-3.08108	0.13997	-22.0124	2.19149e-107	1.85382e-106
Solyc02g089620	Pe-S	Pe-Tri	2725.51	22966.8	12846.2	-3.07544	0.0431913	-71.2051	0	0
Solyc08g044260	Pe-S	Pe-Tri	2254.63	18944.6	10599.6	-3.07197	0.0442295	-69.4552	0	0
Solyc09g018595	Pe-S	Pe-Tri	14.0583	117.993	66.0258	-3.07019	0.437103	-7.02396	2.15664e-12	4.6385e-12
Solyc09g005000	Pe-S	Pe-Tri	90.5392	758.239	424.389	-3.0699	0.224021	-13.7036	9.65993e-43	4.16033e-42
Solyc06g076080	Pe-S	Pe-Tri	10.5482	88.8287	49.6885	-3.06784	0.630287	-4.86738	1.13087e-06	1.88412e-06
Solyc12g098603	Pe-S	Pe-Tri	15.6165	130.238	72.9275	-3.05737	0.404635	-7.55587	4.16075e-14	9.52982e-14
Solyc02g065220	Pe-S	Pe-Tri	58.3003	484.601	271.451	-3.05686	0.601845	-5.07915	3.79127e-07	6.47858e-07
Solyc07g054220	Pe-S	Pe-Tri	145.903	1212.65	679.279	-3.04898	0.156393	-19.4956	1.19576e-84	8.31848e-84
Solyc08g082020	Pe-S	Pe-Tri	3201.7	26475.3	14838.5	-3.04808	0.0424277	-71.8418	0	0
Solyc06g066370	Pe-S	Pe-Tri	2152.53	17795.3	9973.92	-3.04674	0.0481936	-63.2188	0	0
Solyc05g009030	Pe-S	Pe-Tri	3473.49	28643	16058.3	-3.04297	0.0383569	-79.333	0	0
Solyc04g011520	Pe-S	Pe-Tri	393.511	3235.37	1814.44	-3.04279	0.106182	-28.6564	1.33444e-180	1.82361e-179
Solyc04g064580	Pe-S	Pe-Tri	6.82206	56.7733	31.7977	-3.04252	0.690972	-4.40324	1.06644e-05	1.68692e-05
Solyc08g081230	Pe-S	Pe-Tri	896.651	7330.44	4113.55	-3.03051	0.0630358	-48.0761	0	0
Solyc03g114175	Pe-S	Pe-Tri	104.235	851.906	478.071	-3.03026	0.164121	-18.4636	4.05429e-76	2.60397e-75
Solyc06g011350	Pe-S	Pe-Tri	751.049	6144.02	3447.54	-3.03006	0.066955	-45.2552	0	0
Solyc10g045270	Pe-S	Pe-Tri	24.6508	201.534	113.092	-3.02879	0.3182	-9.5185	1.75697e-21	5.01044e-21
Solyc06g069420	Pe-S	Pe-Tri	88.5714	718.215	403.393	-3.02074	0.233163	-12.9555	2.18765e-38	8.79869e-38
Solyc09g007730	Pe-S	Pe-Tri	47.2287	380.146	213.687	-3.01839	0.303131	-9.95738	2.3415e-23	7.00481e-23
Solyc02g072210	Pe-S	Pe-Tri	39.4889	318.136	178.813	-3.01836	0.367148	-8.22109	2.01667e-16	4.96198e-16
Solyc04g064530	Pe-S	Pe-Tri	176.778	1430.85	803.813	-3.01565	0.131314	-22.9651	1.03996e-116	9.4024e-116
Solyc11g011440	Pe-S	Pe-Tri	1087.19	8800.76	4943.97	-3.01536	0.0584877	-51.5554	0	0
Solyc08g075260	Pe-S	Pe-Tri	16.6108	133.267	74.9388	-3.01325	0.427017	-7.05652	1.70721e-12	3.68643e-12
Solyc01g087710	Pe-S	Pe-Tri	124.995	1007.64	566.316	-3.01189	0.151514	-19.8786	6.23221e-88	4.49191e-87
Solyc03g006250	Pe-S	Pe-Tri	463.013	3736.18	2099.6	-3.01014	0.103743	-29.0153	4.2193e-185	5.88089e-184
Solyc05g052040	Pe-S	Pe-Tri	499.464	4030.78	2265.12	-3.00995	0.0866928	-34.7197	3.97793e-264	7.77442e-263
Solyc12g096880	Pe-S	Pe-Tri	15.853	128.219	72.0358	-3.00846	0.411792	-7.30579	2.75646e-13	6.12501e-13
Solyc06g050760	Pe-S	Pe-Tri	274.539	2207.87	1241.2	-3.00362	0.117269	-25.6132	1.08808e-144	1.17984e-143
Solyc03g063420	Pe-S	Pe-Tri	6.36868	50.771	28.5698	-2.99891	2.06496	-1.45229	0.146422	0.16857
Solyc04g077860	Pe-S	Pe-Tri	671.701	5377.96	3024.83	-2.99842	0.0759648	-39.4711	0	0
Solyc04g007530	Pe-S	Pe-Tri	296.702	2377.17	1336.94	-2.99825	0.103301	-29.0244	3.2407e-185	4.52336e-184
Solyc01g010480	Pe-S	Pe-Tri	926.244	7380.94	4153.59	-2.99649	0.0663947	-45.1315	0	0
Solyc12g096530	Pe-S	Pe-Tri	80.641	642.742	361.691	-2.99289	0.182387	-16.4096	1.63323e-60	8.85969e-60
Solyc12g011410	Pe-S	Pe-Tri	14.9522	117.97	66.4611	-2.99	0.423185	-7.06547	1.60076e-12	3.46e-12
Solyc08g067630	Pe-S	Pe-Tri	40.8449	326.266	183.555	-2.98965	0.267231	-11.1875	4.69424e-29	1.59264e-28
Solyc02g063220	Pe-S	Pe-Tri	513.576	4074.58	2294.08	-2.98827	0.0774441	-38.5862	0	0
Solyc02g078570	Pe-S	Pe-Tri	1392.73	11023.7	6208.22	-2.98341	0.0590889	-50.4903	0	0
Solyc01g105410	Pe-S	Pe-Tri	3598.48	28379.2	15988.8	-2.98043	0.0487322	-61.1594	0	0
Solyc01g005410	Pe-S	Pe-Tri	38.4965	301.676	170.086	-2.97984	0.29414	-10.1307	4.03786e-24	1.22976e-23
Solyc04g007260	Pe-S	Pe-Tri	633.044	4989.83	2811.44	-2.97836	0.0738708	-40.3185	0	0
Solyc12g008400	Pe-S	Pe-Tri	199.759	1578.07	888.912	-2.97731	0.150738	-19.7516	7.77166e-87	5.51822e-86
Solyc02g077330	Pe-S	Pe-Tri	2210.37	17373	9791.68	-2.9752	0.0472558	-62.9595	0	0
Solyc08g069060	Pe-S	Pe-Tri	322.323	2525.35	1423.84	-2.973	0.0965792	-30.783	4.42566e-208	6.8135e-207
Solyc09g007030	Pe-S	Pe-Tri	115.844	906.479	511.161	-2.97252	0.153964	-19.3065	4.73202e-83	3.24238e-82
Solyc03g044330	Pe-S	Pe-Tri	9502.45	74377	41939.7	-2.96886	0.0330935	-89.7115	0	0
Solyc04g078980	Pe-S	Pe-Tri	183.958	1436.94	810.451	-2.96733	0.152175	-19.4995	1.1089e-84	7.7197e-84
Solyc08g081200	Pe-S	Pe-Tri	1076.61	8415.85	4746.23	-2.96416	0.0657544	-45.0793	0	0
Solyc03g111550	Pe-S	Pe-Tri	159.288	1245.77	702.527	-2.96382	0.142329	-20.8236	2.64403e-96	2.06205e-95
Solyc08g068520	Pe-S	Pe-Tri	9.04111	70.5948	39.818	-2.96343	0.575394	-5.15026	2.60122e-07	4.47939e-07
Solyc01g088790	Pe-S	Pe-Tri	12.6457	98.7003	55.673	-2.9594	1.29271	-2.2893	0.0220617	0.02778
Solyc04g007200	Pe-S	Pe-Tri	10.6392	81.965	46.3021	-2.95909	0.53355	-5.54604	2.92212e-08	5.29703e-08
Solyc02g091800	Pe-S	Pe-Tri	6.52353	51.1292	28.8264	-2.9579	0.719118	-4.11324	3.90144e-05	5.98621e-05
Solyc10g006660	Pe-S	Pe-Tri	532.41	4134.22	2333.32	-2.95683	0.0802636	-36.839	4.39109e-297	9.68364e-296
Solyc03g116990	Pe-S	Pe-Tri	70.6312	550.477	310.554	-2.95504	0.203447	-14.5249	8.4296e-48	3.90899e-47
Solyc03g112700	Pe-S	Pe-Tri	39.0391	301.121	170.08	-2.95421	0.29122	-10.1443	3.51442e-24	1.07167e-23
Solyc03g006450	Pe-S	Pe-Tri	39.5529	305.037	172.295	-2.95297	0.265269	-11.132	8.76294e-29	2.95564e-28
Solyc11g072670	Pe-S	Pe-Tri	53.7413	412.398	233.07	-2.95169	0.280865	-10.5093	7.82676e-26	2.48454e-25
Solyc01g091160	Pe-S	Pe-Tri	391.928	3034.72	1713.32	-2.95031	0.100343	-29.4024	5.1226e-190	7.30101e-189
Solyc08g082660	Pe-S	Pe-Tri	7.78394	59.9379	33.8609	-2.94793	2.14953	-1.37143	0.170241	0.194053
Solyc08g008305	Pe-S	Pe-Tri	346.63	2659.34	1502.98	-2.94178	0.116627	-25.2239	2.19248e-140	2.30711e-139
Solyc01g067140	Pe-S	Pe-Tri	16.8898	131.592	74.241	-2.94118	0.490769	-5.99299	2.06019e-09	3.9284e-09
Solyc05g009650	Pe-S	Pe-Tri	59.786	458.499	259.143	-2.9388	0.214658	-13.6906	1.15588e-42	4.97269e-42
Solyc11g012680	Pe-S	Pe-Tri	250.477	1915.94	1083.21	-2.93797	0.116811	-25.1515	1.36148e-139	1.42425e-138
Solyc01g106910	Pe-S	Pe-Tri	59.4373	454.523	256.98	-2.93073	0.241383	-12.1414	6.37313e-34	2.37543e-33
Solyc03g093540	Pe-S	Pe-Tri	247.777	1877.39	1062.58	-2.92475	0.108328	-26.999	1.5188e-160	1.83937e-159
Solyc02g070280	Pe-S	Pe-Tri	257.37	1947.26	1102.31	-2.91871	0.132486	-22.0303	1.47496e-107	1.24986e-106
Solyc11g066860	Pe-S	Pe-Tri	31.9993	241.289	136.644	-2.91508	0.33552	-8.68825	3.68079e-18	9.56614e-18
Solyc12g019570	Pe-S	Pe-Tri	427.293	3225.32	1826.31	-2.91476	0.0890283	-32.7396	4.26427e-235	7.34452e-234
Solyc02g086840	Pe-S	Pe-Tri	543.811	4091.57	2317.69	-2.91102	0.0749825	-38.8227	0	0
Solyc02g088200	Pe-S	Pe-Tri	113.095	852.213	482.654	-2.91068	0.156899	-18.5513	7.96575e-77	5.1568e-76
Solyc01g099590	Pe-S	Pe-Tri	601.058	4528.31	2564.68	-2.91054	0.0811118	-35.8831	5.60376e-282	1.17242e-280
Solyc02g068400	Pe-S	Pe-Tri	76.9955	576.871	326.933	-2.90755	0.206135	-14.1051	3.53348e-45	1.57121e-44
Solyc03g044833	Pe-S	Pe-Tri	4348.07	32582.7	18465.4	-2.90551	0.040365	-71.981	0	0
Solyc06g051540	Pe-S	Pe-Tri	177.903	1336.32	757.11	-2.90247	0.171911	-16.8835	5.94775e-64	3.35372e-63
Solyc08g066210	Pe-S	Pe-Tri	1316.11	9804.54	5560.32	-2.89763	0.0574732	-50.4171	0	0
Solyc11g011030	Pe-S	Pe-Tri	61.34	456.996	259.168	-2.89569	0.211941	-13.6627	1.69594e-42	7.28963e-42
Solyc10g008090	Pe-S	Pe-Tri	52.6077	393.844	223.226	-2.89548	0.236332	-12.2517	1.64458e-34	6.18272e-34
Solyc01g090680	Pe-S	Pe-Tri	170.954	1273.47	722.211	-2.89453	0.132217	-21.8922	3.08199e-106	2.59144e-105
Solyc01g080680	Pe-S	Pe-Tri	305.816	2277.24	1291.53	-2.89093	0.130068	-22.2263	1.91116e-109	1.63648e-108
Solyc12g098450	Pe-S	Pe-Tri	9.28777	68.7482	39.018	-2.89076	2.18594	-1.32243	0.186024	0.211147
Solyc01g021600	Pe-S	Pe-Tri	81.7509	607.753	344.752	-2.8889	0.188976	-15.2871	9.31854e-53	4.59776e-52
Solyc07g066080	Pe-S	Pe-Tri	152.403	1130.21	641.305	-2.88872	0.160843	-17.9598	4.02079e-72	2.47841e-71
Solyc03g116680	Pe-S	Pe-Tri	621.856	4599.77	2610.81	-2.88854	0.075379	-38.3202	0	0
Solyc05g005670	Pe-S	Pe-Tri	109.072	808.393	458.732	-2.88707	0.171385	-16.8455	1.13182e-63	6.36362e-63
Solyc08g081960	Pe-S	Pe-Tri	129.539	954.613	542.076	-2.88677	0.219704	-13.1394	1.95883e-39	7.99663e-39
Solyc02g089320	Pe-S	Pe-Tri	119.715	880.055	499.885	-2.88586	0.189639	-15.2176	2.70157e-52	1.32362e-51
Solyc08g081740	Pe-S	Pe-Tri	25.4086	185.936	105.672	-2.88005	0.339401	-8.48569	2.14447e-17	5.44827e-17
Solyc09g082570	Pe-S	Pe-Tri	674.09	4953.62	2813.86	-2.8784	0.0717439	-40.1205	0	0
Solyc02g063410	Pe-S	Pe-Tri	537.272	3944.26	2240.77	-2.87787	0.0824096	-34.9215	3.50763e-267	6.9454e-266
Solyc01g102500	Pe-S	Pe-Tri	841.12	6164.56	3502.84	-2.87241	0.0652669	-44.0102	0	0
Solyc03g123430	Pe-S	Pe-Tri	18.6861	136.979	77.8326	-2.87153	0.451241	-6.36363	1.97039e-10	3.92734e-10
Solyc02g091990	Pe-S	Pe-Tri	19.2296	141.855	80.5423	-2.87064	0.412292	-6.96264	3.3396e-12	7.13734e-12
Solyc07g040680	Pe-S	Pe-Tri	46.6233	339.72	193.171	-2.87045	0.260596	-11.0149	3.23827e-28	1.07922e-27
Solyc11g017470	Pe-S	Pe-Tri	344.599	2509.65	1427.12	-2.86761	0.0964179	-29.7415	2.23587e-194	3.26267e-193
Solyc03g006620	Pe-S	Pe-Tri	13.4469	97.9065	55.6767	-2.86704	0.497879	-5.7585	8.48625e-09	1.57567e-08
Solyc12g014480	Pe-S	Pe-Tri	120.291	879.864	500.077	-2.8643	0.179775	-15.9327	3.75637e-57	1.95485e-56
Solyc04g051690	Pe-S	Pe-Tri	11.2023	81.0542	46.1282	-2.863	0.569138	-5.03041	4.89429e-07	8.31627e-07
Solyc04g077310	Pe-S	Pe-Tri	22.1529	162.776	92.4647	-2.86117	0.429931	-6.65494	2.83418e-11	5.84516e-11
Solyc10g075070	Pe-S	Pe-Tri	549.561	3985.47	2267.51	-2.86002	0.112036	-25.5276	9.72752e-144	1.05187e-142
Solyc07g062840	Pe-S	Pe-Tri	17.2027	123.619	70.411	-2.85976	0.436462	-6.55215	5.6716e-11	1.15502e-10
Solyc09g061890	Pe-S	Pe-Tri	126.546	921.279	523.913	-2.85726	0.171049	-16.7043	1.21869e-62	6.79156e-62
Solyc03g005730	Pe-S	Pe-Tri	6198.53	44894.2	25546.4	-2.8566	0.0321674	-88.8042	0	0
Solyc03g007230	Pe-S	Pe-Tri	338.817	2451.21	1395.01	-2.85575	0.103901	-27.4853	2.63293e-166	3.32435e-165
Solyc03g034370	Pe-S	Pe-Tri	881.342	6387.05	3634.2	-2.85566	0.076609	-37.2758	4.05207e-304	9.15244e-303
Solyc03g119320	Pe-S	Pe-Tri	44.9784	325.438	185.208	-2.85287	0.244322	-11.6767	1.67776e-31	5.97482e-31
Solyc06g051020	Pe-S	Pe-Tri	255.167	1842.61	1048.89	-2.8509	0.117586	-24.2452	7.43036e-130	7.29002e-129
Solyc01g095180	Pe-S	Pe-Tri	728.501	5251.65	2990.07	-2.84978	0.0709564	-40.1624	0	0
Solyc02g087110	Pe-S	Pe-Tri	35.4687	257.029	146.249	-2.8451	0.31739	-8.96404	3.13e-19	8.4046e-19
Solyc07g063010	Pe-S	Pe-Tri	742.549	5319.45	3031	-2.84066	0.0844575	-33.6341	5.31848e-248	9.73382e-247
Solyc09g090710	Pe-S	Pe-Tri	171.527	1219.5	695.515	-2.83428	0.148679	-19.063	5.12192e-81	3.4492e-80
Solyc05g015950	Pe-S	Pe-Tri	1148.33	8191.23	4669.78	-2.8337	0.0575586	-49.2315	0	0
Solyc08g075240	Pe-S	Pe-Tri	1768.08	12583.1	7175.59	-2.83184	0.0472405	-59.9451	0	0
Solyc10g075100	Pe-S	Pe-Tri	4003.63	28482	16242.8	-2.83044	0.0458633	-61.7147	0	0
Solyc05g012740	Pe-S	Pe-Tri	31.4465	222.193	126.82	-2.83029	0.352437	-8.03063	9.69706e-16	2.33979e-15
Solyc03g114900	Pe-S	Pe-Tri	61.846	439.18	250.513	-2.829	0.222042	-12.7408	3.50665e-37	1.37976e-36
Solyc07g052470	Pe-S	Pe-Tri	71.7733	508.553	290.163	-2.82441	0.217078	-13.011	1.05913e-38	4.27382e-38
Solyc01g150173	Pe-S	Pe-Tri	13.7734	97.099	55.4362	-2.8215	0.446967	-6.31256	2.74459e-10	5.4334e-10
Solyc05g014210	Pe-S	Pe-Tri	36.8244	260.081	148.453	-2.8211	0.270732	-10.4203	2.00361e-25	6.27485e-25
Solyc08g076980	Pe-S	Pe-Tri	50.1683	352.636	201.402	-2.82049	0.268357	-10.5102	7.75242e-26	2.46174e-25
Solyc10g008930	Pe-S	Pe-Tri	30.9116	219.348	125.13	-2.81903	0.310682	-9.07371	1.15032e-19	3.1209e-19
Solyc02g036370	Pe-S	Pe-Tri	25.4529	180.063	102.758	-2.81588	0.337152	-8.35194	6.71489e-17	1.67577e-16
Solyc11g072900	Pe-S	Pe-Tri	13.5438	94.7436	54.1437	-2.81488	0.457343	-6.15486	7.51436e-10	1.46291e-09
Solyc03g119610	Pe-S	Pe-Tri	1784.16	12541.5	7162.85	-2.81346	0.0463878	-60.6509	0	0
Solyc09g005020	Pe-S	Pe-Tri	15.6157	109.568	62.5917	-2.8103	1.3665	-2.05656	0.0397281	0.0487436
Solyc01g067730	Pe-S	Pe-Tri	14352.8	100485	57418.6	-2.80729	0.0323186	-86.8629	0	0
Solyc01g065570	Pe-S	Pe-Tri	10.3381	72.1433	41.2407	-2.80528	1.39714	-2.00787	0.0446567	0.0545105
Solyc07g007260	Pe-S	Pe-Tri	16.7486	116.092	66.4202	-2.80487	0.441014	-6.36004	2.01696e-10	4.0177e-10
Solyc01g110686	Pe-S	Pe-Tri	30.4063	211.019	120.713	-2.80411	0.338667	-8.27985	1.2333e-16	3.05487e-16
Solyc06g005980	Pe-S	Pe-Tri	55.3625	386.145	220.754	-2.80121	0.24803	-11.2939	1.40713e-29	4.82336e-29
Solyc02g068240	Pe-S	Pe-Tri	968.572	6736.48	3852.52	-2.79995	0.0670558	-41.7555	0	0
Solyc09g059430	Pe-S	Pe-Tri	174.44	1208.64	691.542	-2.79835	0.148488	-18.8457	3.18874e-79	2.11249e-78
Solyc03g006490	Pe-S	Pe-Tri	3898.35	27113.8	15506.1	-2.79784	0.0404234	-69.2134	0	0
Solyc08g083050	Pe-S	Pe-Tri	182.915	1276.12	729.52	-2.79699	0.15436	-18.1199	2.21845e-73	1.38798e-72
Solyc02g080580	Pe-S	Pe-Tri	69.3494	484.603	276.976	-2.7965	0.218198	-12.8163	1.32808e-37	5.27222e-37
Solyc03g097500	Pe-S	Pe-Tri	9.56076	65.7209	37.6408	-2.79231	0.661794	-4.2193	2.45065e-05	3.80549e-05
Solyc08g078840	Pe-S	Pe-Tri	41.1247	287.166	164.145	-2.79229	0.293631	-9.5095	1.91583e-21	5.45631e-21
Solyc03g115610	Pe-S	Pe-Tri	54.2406	375.054	214.647	-2.78967	0.233422	-11.9512	6.40068e-33	2.33852e-32
Solyc06g050900	Pe-S	Pe-Tri	540.047	3733.14	2136.59	-2.78926	0.0779406	-35.787	1.75939e-280	3.65755e-279
Solyc10g009020	Pe-S	Pe-Tri	135.755	941.095	538.425	-2.78855	0.155513	-17.9313	6.72041e-72	4.12816e-71
Solyc12g008800	Pe-S	Pe-Tri	269.777	1858.71	1064.24	-2.78612	0.118467	-23.5181	2.66185e-122	2.4965e-121
Solyc09g011470	Pe-S	Pe-Tri	659.576	4535.96	2597.77	-2.78137	0.102752	-27.0686	2.30618e-161	2.80858e-160
Solyc01g097420	Pe-S	Pe-Tri	13.9249	96.8893	55.4071	-2.78113	0.470983	-5.90494	3.52766e-09	6.66946e-09
Solyc10g008490	Pe-S	Pe-Tri	300.996	2070.97	1185.98	-2.78052	0.104879	-26.5116	7.11957e-155	8.28417e-154
Solyc04g016490	Pe-S	Pe-Tri	85.8735	592.88	339.377	-2.78015	0.221614	-12.545	4.23298e-36	1.63694e-35
Solyc10g076510	Pe-S	Pe-Tri	281.113	1924.93	1103.02	-2.77865	0.108209	-25.6785	2.03084e-145	2.21436e-144
Solyc05g015640	Pe-S	Pe-Tri	60.8688	420.701	240.785	-2.77772	0.256779	-10.8175	2.84292e-27	9.31764e-27
Solyc12g006630	Pe-S	Pe-Tri	18.5917	126.905	72.7481	-2.77707	0.395993	-7.01294	2.33362e-12	5.0146e-12
Solyc01g106410	Pe-S	Pe-Tri	18.4258	124.586	71.506	-2.77282	0.487039	-5.69322	1.24662e-08	2.30134e-08
Solyc03g083000	Pe-S	Pe-Tri	771.99	5281.4	3026.69	-2.77246	0.0679315	-40.8126	0	0
Solyc04g009980	Pe-S	Pe-Tri	119.355	812.106	465.731	-2.77143	0.175786	-15.7659	5.33902e-56	2.73989e-55
Solyc05g041990	Pe-S	Pe-Tri	13.873	95.8309	54.8519	-2.76985	0.487612	-5.68044	1.34348e-08	2.47431e-08
Solyc01g094870	Pe-S	Pe-Tri	132.609	898.52	515.565	-2.76801	0.216316	-12.7961	1.72375e-37	6.82634e-37
Solyc09g089790	Pe-S	Pe-Tri	84.2914	573.03	328.66	-2.76753	0.1848	-14.9758	1.05645e-50	5.08316e-50
Solyc12g006505	Pe-S	Pe-Tri	32.8762	223.349	128.113	-2.7658	0.307671	-8.9895	2.48364e-19	6.68921e-19
Solyc01g009860	Pe-S	Pe-Tri	173.702	1183.9	678.803	-2.76467	0.174653	-15.8295	1.9477e-56	1.00638e-55
Solyc04g078520	Pe-S	Pe-Tri	496.316	3372.87	1934.59	-2.76336	0.0855235	-32.3111	4.8802e-229	8.19632e-228
Solyc10g079350	Pe-S	Pe-Tri	20.8277	141.404	81.116	-2.75816	0.398174	-6.92702	4.29811e-12	9.1489e-12
Solyc12g098225	Pe-S	Pe-Tri	1324.43	8954.72	5139.57	-2.7572	0.480193	-5.74187	9.36361e-09	1.73611e-08
Solyc01g087690	Pe-S	Pe-Tri	46.4601	314.922	180.691	-2.75701	0.28265	-9.75413	1.77107e-22	5.1905e-22
Solyc04g011690	Pe-S	Pe-Tri	606.929	4095.09	2351.01	-2.7551	0.0879052	-31.3418	1.25943e-215	2.00189e-214
Solyc11g065600	Pe-S	Pe-Tri	25.8688	174.823	100.346	-2.75411	0.354454	-7.77002	7.84714e-15	1.83663e-14
Solyc05g005330	Pe-S	Pe-Tri	729.529	4916.77	2823.15	-2.75243	0.0724436	-37.9941	0	0
Solyc10g008400	Pe-S	Pe-Tri	536.032	3609.16	2072.6	-2.75133	0.0834295	-32.9779	1.6823e-238	2.94937e-237
Solyc09g074350	Pe-S	Pe-Tri	282.113	1893.72	1087.92	-2.74781	0.111481	-24.6482	3.85048e-134	3.8828e-133
Solyc06g071560	Pe-S	Pe-Tri	112.115	750.893	431.504	-2.7468	0.177078	-15.5118	2.88776e-54	1.45525e-53
Solyc03g093560	Pe-S	Pe-Tri	179.704	1205.02	692.36	-2.74367	0.134915	-20.3363	6.14372e-92	4.59208e-91
Solyc09g059950	Pe-S	Pe-Tri	8.56481	56.5749	32.5698	-2.7365	0.622356	-4.39701	1.09755e-05	1.73472e-05
Solyc04g074960	Pe-S	Pe-Tri	549.601	3664.52	2107.06	-2.73532	0.0806137	-33.9312	2.30896e-252	4.26569e-251
Solyc02g036250	Pe-S	Pe-Tri	15.0041	99.9069	57.4555	-2.73311	1.26177	-2.16609	0.0303043	0.0376315
Solyc07g008280	Pe-S	Pe-Tri	85.6644	571.735	328.7	-2.73286	0.281275	-9.71597	2.57786e-22	7.52007e-22
Solyc06g073170	Pe-S	Pe-Tri	215.364	1423.24	819.302	-2.72728	0.138627	-19.6735	3.63491e-86	2.56513e-85
Solyc12g099430	Pe-S	Pe-Tri	1780.56	11783.8	6782.17	-2.7264	0.0502011	-54.3096	0	0
Solyc08g081040	Pe-S	Pe-Tri	77.5059	513.725	295.615	-2.72626	0.196782	-13.8542	1.19934e-43	5.22157e-43
Solyc10g075107	Pe-S	Pe-Tri	4516.09	29842.5	17179.3	-2.72433	0.165284	-16.4827	4.889e-61	2.66689e-60
Solyc06g082410	Pe-S	Pe-Tri	20.3106	133.969	77.1397	-2.72104	0.388174	-7.00984	2.38587e-12	5.12534e-12
Solyc09g091990	Pe-S	Pe-Tri	135.398	888.884	512.141	-2.71885	0.164214	-16.5568	1.42997e-61	7.85719e-61
Solyc01g081270	Pe-S	Pe-Tri	67.109	438.378	252.744	-2.71582	0.259522	-10.4647	1.25509e-25	3.95789e-25
Solyc01g005930	Pe-S	Pe-Tri	243.422	1594.16	918.791	-2.71509	0.124065	-21.8845	3.64901e-106	3.06558e-105
Solyc01g008130	Pe-S	Pe-Tri	118.272	776.875	447.573	-2.71329	0.161349	-16.8162	1.85576e-63	1.0416e-62
Solyc06g063050	Pe-S	Pe-Tri	60.5073	396.38	228.443	-2.71246	0.224595	-12.0771	1.3949e-33	5.16866e-33
Solyc05g050830	Pe-S	Pe-Tri	10.857	71.356	41.1065	-2.71022	0.572751	-4.73193	2.22391e-06	3.65052e-06
Solyc01g108120	Pe-S	Pe-Tri	172.887	1131.15	652.02	-2.71006	0.158854	-17.06	2.94504e-65	1.68338e-64
Solyc06g068460	Pe-S	Pe-Tri	2407.16	15656.9	9032.01	-2.70016	0.0516197	-52.3087	0	0
Solyc09g014450	Pe-S	Pe-Tri	318.378	2063.3	1190.84	-2.70007	0.116312	-23.2141	3.28201e-119	3.01603e-118
Solyc03g006600	Pe-S	Pe-Tri	57.2838	371.506	214.395	-2.69861	0.232544	-11.6047	3.89945e-31	1.37864e-30
Solyc06g083650	Pe-S	Pe-Tri	186.376	1210.73	698.554	-2.69855	0.134352	-20.0857	9.8426e-90	7.21631e-89
Solyc01g095070	Pe-S	Pe-Tri	790.219	5135.3	2962.76	-2.69773	0.073829	-36.5402	2.54964e-292	5.51099e-291
Solyc05g054090	Pe-S	Pe-Tri	7674.39	49778.1	28726.2	-2.6971	0.0454742	-59.3105	0	0
Solyc01g150164	Pe-S	Pe-Tri	95.2063	617.494	356.35	-2.69216	0.184784	-14.5693	4.40611e-48	2.05293e-47
Solyc08g078190	Pe-S	Pe-Tri	118.039	760.617	439.328	-2.69006	0.161181	-16.6897	1.55624e-62	8.66286e-62
Solyc12g014180	Pe-S	Pe-Tri	442.805	2851.56	1647.18	-2.69004	0.0999891	-26.9034	2.0064e-159	2.41496e-158
Solyc05g056000	Pe-S	Pe-Tri	766.086	4931.81	2848.95	-2.68938	0.0799275	-33.6478	3.35739e-248	6.15615e-247
Solyc12g096890	Pe-S	Pe-Tri	54.8351	351.841	203.338	-2.68861	0.255868	-10.5078	7.9538e-26	2.52446e-25
Solyc03g019710	Pe-S	Pe-Tri	35.0059	225.821	130.413	-2.68579	0.363872	-7.38113	1.56952e-13	3.52072e-13
Solyc03g111300	Pe-S	Pe-Tri	10.2165	65.2763	37.7464	-2.68537	0.562256	-4.77606	1.78759e-06	2.95039e-06
Solyc06g065670	Pe-S	Pe-Tri	1918.81	12323.9	7121.35	-2.6844	0.0547738	-49.0088	0	0
Solyc06g083390	Pe-S	Pe-Tri	1648.47	10595.8	6122.14	-2.68348	0.0500626	-53.6026	0	0
Solyc04g014410	Pe-S	Pe-Tri	35.8275	228.906	132.367	-2.68043	0.316212	-8.47671	2.31655e-17	5.87401e-17
Solyc01g098020	Pe-S	Pe-Tri	32.4289	207.702	120.065	-2.67988	0.314782	-8.51345	1.68826e-17	4.30149e-17
Solyc01g096790	Pe-S	Pe-Tri	10.18	65.6771	37.9286	-2.67966	0.588308	-4.55486	5.24198e-06	8.4246e-06
Solyc02g071720	Pe-S	Pe-Tri	131.257	840.724	485.99	-2.67851	0.15169	-17.6577	8.87159e-70	5.34068e-69
Solyc03g121860	Pe-S	Pe-Tri	1851.66	11851.7	6851.67	-2.6769	0.0526832	-50.8113	0	0
Solyc11g007490	Pe-S	Pe-Tri	22.6597	143.418	83.0391	-2.67528	0.413379	-6.47174	9.6882e-11	1.95491e-10
Solyc04g015520	Pe-S	Pe-Tri	75.2299	479.723	277.476	-2.67472	0.20624	-12.9689	1.83546e-38	7.38826e-38
Solyc08g076230	Pe-S	Pe-Tri	87.2452	554.543	320.894	-2.67365	0.197576	-13.5323	1.00863e-41	4.26795e-41
Solyc10g007100	Pe-S	Pe-Tri	248.777	1588.52	918.649	-2.67365	0.128747	-20.7668	8.64828e-96	6.70199e-95
Solyc04g080640	Pe-S	Pe-Tri	80.5449	513.4	296.972	-2.67343	0.200306	-13.3468	1.23729e-40	5.14653e-40
Solyc11g022530	Pe-S	Pe-Tri	13.7709	87.9154	50.8432	-2.67281	1.23074	-2.17171	0.0298779	0.0371303
Solyc08g069210	Pe-S	Pe-Tri	11.3885	73.0634	42.226	-2.67118	0.659218	-4.05204	5.07734e-05	7.7347e-05
Solyc09g060100	Pe-S	Pe-Tri	81.261	515.215	298.238	-2.66899	0.20767	-12.8521	8.37113e-38	3.33383e-37
Solyc03g121810	Pe-S	Pe-Tri	25.5532	162.999	94.2762	-2.66867	0.339479	-7.86108	3.80839e-15	9.0072e-15
Solyc01g104650	Pe-S	Pe-Tri	174.862	1108.22	641.539	-2.66832	0.145007	-18.4013	1.28249e-75	8.1968e-75
Solyc09g075420	Pe-S	Pe-Tri	809.384	5148.16	2978.77	-2.66694	0.0736514	-36.2103	4.19547e-287	8.98905e-286
Solyc06g053220	Pe-S	Pe-Tri	95.2896	602.532	348.911	-2.66575	0.19076	-13.9744	2.23541e-44	9.83511e-44
Solyc01g090740	Pe-S	Pe-Tri	288.705	1837.99	1063.35	-2.66556	0.134935	-19.7544	7.35872e-87	5.2288e-86
Solyc09g074760	Pe-S	Pe-Tri	9.82787	63.3683	36.5981	-2.66313	0.605334	-4.39944	1.0853e-05	1.71565e-05
Solyc00g500130	Pe-S	Pe-Tri	20.2706	129.428	74.8494	-2.6622	0.406058	-6.55621	5.51937e-11	1.12449e-10
Solyc05g007895	Pe-S	Pe-Tri	144.205	907.948	526.077	-2.65807	0.1526	-17.4185	5.97181e-68	3.52247e-67
Solyc01g028900	Pe-S	Pe-Tri	5543.66	34942.7	20243.2	-2.65628	0.0367627	-72.2547	0	0
Solyc10g078440	Pe-S	Pe-Tri	20.8524	131.755	76.3035	-2.65332	0.386684	-6.86172	6.80348e-12	1.43647e-11
Solyc03g083480	Pe-S	Pe-Tri	59.1804	369.94	214.56	-2.65209	0.253664	-10.4551	1.38841e-25	4.37055e-25
Solyc02g086810	Pe-S	Pe-Tri	376.674	2363.47	1370.07	-2.65202	0.132533	-20.0102	4.48949e-89	3.26589e-88
Solyc05g009740	Pe-S	Pe-Tri	81.2788	510.39	295.835	-2.65141	0.198737	-13.3413	1.33087e-40	5.52989e-40
Solyc02g087350	Pe-S	Pe-Tri	328.167	2066.42	1197.29	-2.65064	0.121303	-21.8514	7.5432e-106	6.32086e-105
Solyc05g024260	Pe-S	Pe-Tri	26.3799	164.359	95.3693	-2.64533	0.346564	-7.63302	2.29316e-14	5.29002e-14
Solyc01g088810	Pe-S	Pe-Tri	37.3153	235.761	136.538	-2.64337	0.379367	-6.96783	3.21877e-12	6.88361e-12
Solyc06g073830	Pe-S	Pe-Tri	69.9073	435.41	252.658	-2.64222	0.2109	-12.5283	5.22408e-36	2.01622e-35
Solyc11g064800	Pe-S	Pe-Tri	72.6229	452.356	262.489	-2.63888	0.23912	-11.0358	2.56762e-28	8.57464e-28
Solyc12g044600	Pe-S	Pe-Tri	16045.8	99544.2	57795	-2.63312	0.0303841	-86.6614	0	0
Solyc10g054840	Pe-S	Pe-Tri	112.577	699.305	405.941	-2.6304	0.171051	-15.3779	2.30442e-53	1.14653e-52
Solyc09g047910	Pe-S	Pe-Tri	91.4264	563.168	327.297	-2.62696	0.190889	-13.7617	4.33173e-43	1.87135e-42
Solyc01g080790	Pe-S	Pe-Tri	25.5856	156.945	91.2652	-2.62665	0.501782	-5.23463	1.65312e-07	2.87505e-07
Solyc02g068600	Pe-S	Pe-Tri	39.387	244.779	142.083	-2.62498	0.345548	-7.59657	3.04084e-14	6.99175e-14
Solyc01g091630	Pe-S	Pe-Tri	1598.09	9865.38	5731.73	-2.62496	0.0542525	-48.3841	0	0
Solyc02g077290	Pe-S	Pe-Tri	63.1269	386.971	225.049	-2.62492	0.249171	-10.5346	5.98127e-26	1.90333e-25
Solyc12g013960	Pe-S	Pe-Tri	104.832	650.306	377.569	-2.62375	0.221441	-11.8485	2.19056e-32	7.93079e-32
Solyc12g009930	Pe-S	Pe-Tri	298.004	1831.14	1064.57	-2.6212	0.124721	-21.0165	4.63128e-98	3.65998e-97
Solyc03g113710	Pe-S	Pe-Tri	118.503	728.92	423.712	-2.62066	0.163235	-16.0545	5.31435e-58	2.7931e-57
Solyc11g008720	Pe-S	Pe-Tri	128.652	790.918	459.785	-2.61805	0.196838	-13.3006	2.29744e-40	9.51381e-40
Solyc02g069470	Pe-S	Pe-Tri	812.434	4988.4	2900.41	-2.61725	0.081249	-32.2127	1.17301e-227	1.95832e-226
Solyc01g067350	Pe-S	Pe-Tri	12.4015	76.4731	44.4373	-2.61545	0.582838	-4.48744	7.20832e-06	1.14998e-05
Solyc05g150119	Pe-S	Pe-Tri	10.8655	66.1606	38.513	-2.61516	0.524188	-4.98898	6.07005e-07	1.02713e-06
Solyc11g071470	Pe-S	Pe-Tri	67.9391	414.838	241.389	-2.61497	0.239279	-10.9286	8.4172e-28	2.78577e-27
Solyc01g106350	Pe-S	Pe-Tri	422.944	2589.87	1506.41	-2.61401	0.0932498	-28.0323	6.55953e-173	8.62115e-172
Solyc12g019560	Pe-S	Pe-Tri	190.49	1167.58	679.037	-2.61382	0.12938	-20.2026	9.2834e-91	6.87063e-90
Solyc04g082830	Pe-S	Pe-Tri	159.305	971.775	565.54	-2.61332	0.174756	-14.9542	1.46336e-50	7.03411e-50
Solyc01g100370	Pe-S	Pe-Tri	427.538	2620.52	1524.03	-2.61202	0.116465	-22.4275	2.12349e-111	1.83839e-110
Solyc05g007470	Pe-S	Pe-Tri	127.794	783.335	455.564	-2.61181	0.16217	-16.1054	2.33698e-58	1.23456e-57
Solyc00g500200	Pe-S	Pe-Tri	18.6674	114.692	66.6798	-2.6075	0.421745	-6.18263	6.30414e-10	1.22999e-09
Solyc04g079410	Pe-S	Pe-Tri	115.124	702.43	408.777	-2.60346	0.186962	-13.9251	4.45948e-44	1.95107e-43
Solyc01g087590	Pe-S	Pe-Tri	379.787	2298.5	1339.14	-2.59784	0.0967713	-26.8451	9.61976e-159	1.15149e-157
Solyc00g500329	Pe-S	Pe-Tri	18.6674	113.759	66.2134	-2.59575	0.424075	-6.12096	9.30119e-10	1.80217e-09
Solyc01g079880	Pe-S	Pe-Tri	2782.52	16803.4	9792.97	-2.59414	0.0506142	-51.2532	0	0
Solyc08g082460	Pe-S	Pe-Tri	11.4004	67.9169	39.6587	-2.59381	0.720547	-3.59979	0.000318479	0.000461812
Solyc10g006210	Pe-S	Pe-Tri	30.5612	185.497	108.029	-2.59307	0.322515	-8.04016	8.97205e-16	2.16673e-15
Solyc11g005630	Pe-S	Pe-Tri	198.452	1194.99	696.723	-2.59071	0.1304	-19.8674	7.78806e-88	5.60094e-87
Solyc02g079430	Pe-S	Pe-Tri	83.2921	498.239	290.766	-2.58769	0.243437	-10.6298	2.16506e-26	6.96654e-26
Solyc02g038740	Pe-S	Pe-Tri	250.351	1503.98	877.167	-2.58669	0.13587	-19.038	8.25865e-81	5.55198e-80
Solyc07g049560	Pe-S	Pe-Tri	485.853	2924.78	1705.32	-2.58644	0.0922899	-28.0252	8.02292e-173	1.05374e-171
Solyc08g079480	Pe-S	Pe-Tri	46.8299	279.44	163.135	-2.58561	0.319854	-8.08372	6.28191e-16	1.52383e-15
Solyc01g091270	Pe-S	Pe-Tri	138.375	830.137	484.256	-2.58416	0.183703	-14.0671	6.05172e-45	2.68428e-44
Solyc01g095750	Pe-S	Pe-Tri	215.412	1295.34	755.378	-2.5834	0.136341	-18.9482	4.57343e-80	3.0515e-79
Solyc02g081270	Pe-S	Pe-Tri	1141.33	6811.15	3976.24	-2.57759	0.0756665	-34.0651	2.42382e-254	4.51194e-253
Solyc02g077710	Pe-S	Pe-Tri	12994.1	77542.1	45268.1	-2.57733	0.0400705	-64.3198	0	0
Solyc07g049530	Pe-S	Pe-Tri	268.992	1603.74	936.368	-2.57729	0.11319	-22.7696	9.18413e-115	8.14182e-114
Solyc12g045020	Pe-S	Pe-Tri	23.2653	138.42	80.8426	-2.57719	0.364269	-7.07497	1.49482e-12	3.23746e-12
Solyc01g010415	Pe-S	Pe-Tri	16.7274	100.379	58.5532	-2.57643	0.46065	-5.59304	2.23132e-08	4.0708e-08
Solyc01g058720	Pe-S	Pe-Tri	72.6776	434.78	253.729	-2.57073	0.269203	-9.5494	1.30445e-21	3.73139e-21
Solyc04g015030	Pe-S	Pe-Tri	443.884	2632.93	1538.41	-2.56886	0.0947094	-27.1236	5.19064e-162	6.34905e-161
Solyc02g068000	Pe-S	Pe-Tri	210.575	1246.81	728.691	-2.56469	0.133641	-19.1909	4.41003e-82	2.99659e-81
Solyc08g079700	Pe-S	Pe-Tri	1281.49	7561.74	4421.62	-2.56232	0.0581932	-44.0313	0	0
Solyc03g120830	Pe-S	Pe-Tri	35.9748	213.693	124.834	-2.56093	0.332412	-7.7041	1.31771e-14	3.06361e-14
Solyc12g099200	Pe-S	Pe-Tri	173.527	1027.12	600.324	-2.56075	0.154244	-16.6019	6.74774e-62	3.72333e-61
Solyc12g005310	Pe-S	Pe-Tri	72.4511	426.29	249.371	-2.55957	0.27015	-9.47464	2.67669e-21	7.59017e-21
Solyc02g092190	Pe-S	Pe-Tri	13.8236	80.5425	47.183	-2.55863	0.546506	-4.68179	2.84375e-06	4.64077e-06
Solyc08g077110	Pe-S	Pe-Tri	74.3471	439.666	257.007	-2.55817	0.210094	-12.1763	4.15616e-34	1.55532e-33
Solyc01g095140	Pe-S	Pe-Tri	480.171	2827.11	1653.64	-2.55752	0.0841246	-30.4016	5.23198e-203	7.91181e-202
Solyc08g007400	Pe-S	Pe-Tri	419.238	2459.1	1439.17	-2.5531	0.0908858	-28.0913	1.25278e-173	1.65653e-172
Solyc07g032027	Pe-S	Pe-Tri	12.3173	72.2775	42.2974	-2.55237	0.681234	-3.74669	0.00017918	0.000264343
Solyc01g102910	Pe-S	Pe-Tri	10.9395	64.4005	37.67	-2.55235	0.529943	-4.81627	1.46267e-06	2.42351e-06
Solyc06g036170	Pe-S	Pe-Tri	726.918	4259.07	2493	-2.55173	0.0768394	-33.2086	8.09565e-242	1.43473e-240
Solyc10g084510	Pe-S	Pe-Tri	14.7601	85.8769	50.3185	-2.55093	0.582619	-4.37838	1.19566e-05	1.88659e-05
Solyc06g051730	Pe-S	Pe-Tri	1034.16	6052.7	3543.43	-2.54876	0.066529	-38.3105	0	0
Solyc03g006240	Pe-S	Pe-Tri	167.407	978.339	572.873	-2.54784	0.138991	-18.331	4.68106e-75	2.98111e-74
Solyc05g050340	Pe-S	Pe-Tri	27.8904	162.48	95.1852	-2.54481	0.342201	-7.4366	1.03308e-13	2.33693e-13
Solyc06g034150	Pe-S	Pe-Tri	309.347	1809.36	1059.35	-2.54435	0.117913	-21.5782	2.88126e-103	2.36776e-102
Solyc06g034140	Pe-S	Pe-Tri	58.6676	343.014	200.841	-2.54312	0.250039	-10.1709	2.67444e-24	8.17314e-24
Solyc10g080730	Pe-S	Pe-Tri	13.6875	78.5493	46.1184	-2.53989	0.573072	-4.43206	9.33366e-06	1.47977e-05
Solyc04g150147	Pe-S	Pe-Tri	19.5715	113.869	66.7201	-2.53691	0.41457	-6.11938	9.39424e-10	1.81966e-09
Solyc05g054120	Pe-S	Pe-Tri	1163.77	6744.32	3954.04	-2.5367	0.0706537	-35.9033	2.70887e-282	5.67357e-281
Solyc05g051480	Pe-S	Pe-Tri	35.8531	207.76	121.807	-2.53604	0.297832	-8.51501	1.66574e-17	4.24521e-17
Solyc03g111170	Pe-S	Pe-Tri	461.673	2675.77	1568.72	-2.53546	0.0866073	-29.2754	2.13382e-188	3.02144e-187
Solyc08g007830	Pe-S	Pe-Tri	60.4384	350.252	205.345	-2.53458	0.237825	-10.6573	1.61162e-26	5.19598e-26
Solyc05g053470	Pe-S	Pe-Tri	5393.38	31225.5	18309.4	-2.53289	0.0376545	-67.2666	0	0
Solyc01g005280	Pe-S	Pe-Tri	582.423	3369.35	1975.89	-2.53237	0.0785337	-32.2457	4.03824e-228	6.76482e-227
Solyc05g014230	Pe-S	Pe-Tri	199.808	1157.08	678.445	-2.53103	0.135718	-18.6493	1.28031e-77	8.37139e-77
Solyc00g500296	Pe-S	Pe-Tri	21.1994	122.704	71.9518	-2.52718	0.405275	-6.23573	4.49682e-10	8.82377e-10
Solyc03g063110	Pe-S	Pe-Tri	1357.57	7820.08	4588.83	-2.52614	0.0575247	-43.9141	0	0
Solyc03g111940	Pe-S	Pe-Tri	525.32	3021.91	1773.62	-2.52212	0.103418	-24.3877	2.31037e-131	2.29548e-130
Solyc05g053090	Pe-S	Pe-Tri	74.8054	427.974	251.39	-2.52086	0.216275	-11.6558	2.1437e-31	7.62028e-31
Solyc06g065660	Pe-S	Pe-Tri	9.80743	56.7943	33.3009	-2.51862	0.761846	-3.30594	0.000946583	0.00132967
Solyc09g015770	Pe-S	Pe-Tri	372.11	2127.39	1249.75	-2.51782	0.11034	-22.8187	2.9872e-115	2.66507e-114
Solyc09g010010	Pe-S	Pe-Tri	12.2824	70.5434	41.4129	-2.51675	0.552737	-4.55324	5.2825e-06	8.48763e-06
Solyc10g044750	Pe-S	Pe-Tri	54.3146	310.344	182.329	-2.51329	0.242456	-10.3659	3.54252e-25	1.10379e-24
Solyc04g077330	Pe-S	Pe-Tri	70.6168	403.749	237.183	-2.51093	0.25362	-9.90039	4.14657e-23	1.23277e-22
Solyc08g083230	Pe-S	Pe-Tri	32.4298	185.286	108.858	-2.51035	0.364136	-6.89399	5.42477e-12	1.15033e-11
Solyc03g005900	Pe-S	Pe-Tri	142.065	807.142	474.603	-2.50985	0.155792	-16.1102	2.16208e-58	1.1434e-57
Solyc09g089650	Pe-S	Pe-Tri	152.332	868.164	510.248	-2.50874	0.151963	-16.5089	3.16814e-61	1.73107e-60
Solyc04g025510	Pe-S	Pe-Tri	9.19332	51.9245	30.5589	-2.5086	0.598455	-4.19179	2.76761e-05	4.28579e-05
Solyc04g007950	Pe-S	Pe-Tri	829.441	4710.97	2770.21	-2.50774	0.0815653	-30.7452	1.41663e-207	2.17584e-206
Solyc05g012910	Pe-S	Pe-Tri	12.4466	69.8093	41.1279	-2.5026	0.544404	-4.59696	4.28703e-06	6.9268e-06
Solyc08g080120	Pe-S	Pe-Tri	822.165	4656.64	2739.4	-2.50085	0.0727863	-34.3588	1.04129e-258	1.97976e-257
Solyc01g100770	Pe-S	Pe-Tri	183.842	1039.73	611.785	-2.50083	0.158614	-15.7668	5.26549e-56	2.70286e-55
Solyc01g086810	Pe-S	Pe-Tri	231.236	1309.31	770.275	-2.49796	0.12572	-19.8693	7.51062e-88	5.40539e-87
Solyc07g032380	Pe-S	Pe-Tri	254.973	1435.44	845.207	-2.49427	0.115159	-21.6593	4.96672e-104	4.11261e-103
Solyc04g050575	Pe-S	Pe-Tri	95.2088	536.613	315.911	-2.49396	0.184255	-13.5354	9.66981e-42	4.09347e-41
Solyc01g010430	Pe-S	Pe-Tri	342.846	1936.42	1139.63	-2.49368	0.119649	-20.8416	1.8162e-96	1.41926e-95
Solyc11g011390	Pe-S	Pe-Tri	1162.34	6535.24	3848.79	-2.4932	0.0712809	-34.9771	5.01194e-268	9.96435e-267
Solyc04g074780	Pe-S	Pe-Tri	18.2217	102.839	60.5302	-2.49237	1.42962	-1.74337	0.0812682	0.096617
Solyc02g078590	Pe-S	Pe-Tri	66.2849	373.353	219.819	-2.49234	0.221353	-11.2596	2.07749e-29	7.09883e-29
Solyc08g079430	Pe-S	Pe-Tri	2776.27	15603.1	9189.69	-2.49146	0.0443064	-56.2326	0	0
Solyc08g060920	Pe-S	Pe-Tri	252.765	1423.36	838.061	-2.49028	0.143641	-17.3368	2.48034e-67	1.45209e-66
Solyc11g008880	Pe-S	Pe-Tri	270.246	1521.19	895.72	-2.48966	0.144276	-17.2563	1.00369e-66	5.83764e-66
Solyc12g008660	Pe-S	Pe-Tri	999.923	5612.78	3306.35	-2.48845	0.0875372	-28.4274	9.27862e-178	1.24968e-176
Solyc12g056620	Pe-S	Pe-Tri	13.9843	77.9513	45.9678	-2.48776	0.510314	-4.87496	1.0883e-06	1.81442e-06
Solyc07g026860	Pe-S	Pe-Tri	949.018	5318.72	3133.87	-2.48448	0.0766252	-32.4238	1.27003e-230	2.14775e-229
Solyc02g064560	Pe-S	Pe-Tri	99.276	553.074	326.175	-2.48177	0.205338	-12.0863	1.24816e-33	4.63018e-33
Solyc12g098490	Pe-S	Pe-Tri	4118.63	22996	13557.3	-2.48074	0.0375847	-66.004	0	0
Solyc07g006230	Pe-S	Pe-Tri	74.5249	415.882	245.203	-2.47829	0.209908	-11.8065	3.61198e-32	1.30312e-31
Solyc01g100010	Pe-S	Pe-Tri	540.145	2998.6	1769.37	-2.46983	0.0963132	-25.6437	4.97133e-145	5.40553e-144
Solyc03g121180	Pe-S	Pe-Tri	2215.11	12251.3	7233.18	-2.4679	0.0464228	-53.1614	0	0
Solyc12g095810	Pe-S	Pe-Tri	170.802	943.606	557.204	-2.46439	0.170533	-14.4511	2.46726e-47	1.13605e-46
Solyc02g083050	Pe-S	Pe-Tri	94.2382	516.52	305.379	-2.46225	0.221651	-11.1087	1.13813e-28	3.82889e-28
Solyc04g050620	Pe-S	Pe-Tri	4259.46	23458.5	13859	-2.462	0.0437224	-56.3098	0	0
Solyc07g054060	Pe-S	Pe-Tri	152.445	839.109	495.777	-2.46189	0.20689	-11.8995	1.1902e-32	4.33227e-32
Solyc06g009110	Pe-S	Pe-Tri	324.881	1785.24	1055.06	-2.46061	0.117802	-20.8876	6.93551e-97	5.44361e-96
Solyc04g071890	Pe-S	Pe-Tri	2910.13	16009.6	9459.85	-2.45893	0.0502663	-48.9181	0	0
Solyc07g049700	Pe-S	Pe-Tri	72.0853	394.659	233.372	-2.45637	0.276976	-8.86853	7.41169e-19	1.96938e-18
Solyc08g065480	Pe-S	Pe-Tri	1700.13	9321.09	5510.61	-2.45486	0.0615076	-39.9115	0	0
Solyc11g065360	Pe-S	Pe-Tri	20.4423	111.845	66.1437	-2.45331	0.484322	-5.06545	4.07435e-07	6.95441e-07
Solyc04g009850	Pe-S	Pe-Tri	377.35	2062.5	1219.92	-2.45223	0.123506	-19.8551	9.96468e-88	7.15841e-87
Solyc10g011670	Pe-S	Pe-Tri	2396.15	13101.5	7748.82	-2.45132	0.0526004	-46.6027	0	0
Solyc03g007770	Pe-S	Pe-Tri	905.157	4943.62	2924.39	-2.45005	0.0730152	-33.5553	7.52913e-247	1.36774e-245
Solyc10g087030	Pe-S	Pe-Tri	12.1838	66.2143	39.1991	-2.44791	0.528215	-4.63431	3.58126e-06	5.80945e-06
Solyc10g083230	Pe-S	Pe-Tri	40.3131	217.743	129.028	-2.43835	0.327572	-7.4437	9.79034e-14	2.21621e-13
Solyc04g056713	Pe-S	Pe-Tri	21.9257	118.404	70.1648	-2.43834	0.397874	-6.12842	8.87549e-10	1.72156e-09
Solyc12g042390	Pe-S	Pe-Tri	15.2933	82.2767	48.785	-2.4376	0.633392	-3.84849	0.000118848	0.000177259
Solyc00g500268	Pe-S	Pe-Tri	18.1188	98.4755	58.2971	-2.43731	0.451332	-5.40026	6.65447e-08	1.18414e-07
Solyc07g006560	Pe-S	Pe-Tri	120.602	654.846	387.724	-2.43669	0.185966	-13.1028	3.17215e-39	1.29041e-38
Solyc02g091430	Pe-S	Pe-Tri	1003.98	5420.51	3212.24	-2.43387	0.0663855	-36.6627	2.87622e-294	6.25834e-293
Solyc01g108520	Pe-S	Pe-Tri	24.4492	131.613	78.0313	-2.42873	0.376406	-6.45243	1.10074e-10	2.21654e-10
Solyc07g063160	Pe-S	Pe-Tri	102.455	550.953	326.704	-2.42498	0.18689	-12.9754	1.68669e-38	6.79221e-38
Solyc04g017620	Pe-S	Pe-Tri	441.034	2364.61	1402.82	-2.42382	0.0935189	-25.918	4.17436e-148	4.63416e-147
Solyc09g064230	Pe-S	Pe-Tri	105.623	563.197	334.41	-2.42201	0.221836	-10.918	9.45621e-28	3.12594e-27
Solyc01g020190	Pe-S	Pe-Tri	17.1543	92.3073	54.7308	-2.42092	0.465746	-5.19794	2.01505e-07	3.48748e-07
Solyc05g051820	Pe-S	Pe-Tri	10.2769	55.141	32.709	-2.42037	0.55712	-4.34443	1.39638e-05	2.19659e-05
Solyc12g096350	Pe-S	Pe-Tri	296.001	1581.93	938.965	-2.41785	0.121957	-19.8254	1.79624e-87	1.2866e-86
Solyc12g013500	Pe-S	Pe-Tri	546.344	2911.53	1728.94	-2.41518	0.0922348	-26.1851	3.92363e-151	4.46205e-150
Solyc06g060360	Pe-S	Pe-Tri	150.433	803.461	476.947	-2.41419	0.190775	-12.6547	1.05398e-36	4.11485e-36
Solyc11g010850	Pe-S	Pe-Tri	430.226	2290.62	1360.42	-2.41393	0.118331	-20.3999	1.67594e-92	1.2594e-91
Solyc10g009190	Pe-S	Pe-Tri	3399.16	18114.4	10756.8	-2.41367	0.126676	-19.0539	6.09361e-81	4.09932e-80
Solyc10g075112	Pe-S	Pe-Tri	14.4896	77.5162	46.0029	-2.41234	0.513202	-4.70056	2.59445e-06	4.24498e-06
Solyc10g007000	Pe-S	Pe-Tri	248.279	1318.66	783.472	-2.41163	0.145903	-16.5291	2.26652e-61	1.24155e-60
Solyc03g005420	Pe-S	Pe-Tri	34.5186	184.983	109.751	-2.41138	0.355796	-6.77741	1.22348e-11	2.55894e-11
Solyc03g006790	Pe-S	Pe-Tri	37.6341	199.069	118.352	-2.40975	0.328447	-7.33679	2.18785e-13	4.87758e-13
Solyc01g079980	Pe-S	Pe-Tri	438.26	2329.02	1383.64	-2.4097	0.0905021	-26.6259	3.40178e-156	3.99622e-155
Solyc11g007680	Pe-S	Pe-Tri	871.587	4635.16	2753.37	-2.40909	0.0716578	-33.6194	8.74895e-248	1.59973e-246
Solyc12g057030	Pe-S	Pe-Tri	39.5112	210.197	124.854	-2.40824	0.290909	-8.27832	1.24927e-16	3.09403e-16
Solyc01g107920	Pe-S	Pe-Tri	69.1257	365.825	217.475	-2.40702	0.248116	-9.70118	2.98027e-22	8.6733e-22
Solyc02g087510	Pe-S	Pe-Tri	109.295	578.855	344.075	-2.40655	0.186366	-12.9131	3.79914e-38	1.52175e-37
Solyc03g059260	Pe-S	Pe-Tri	533.47	2828.89	1681.18	-2.40635	0.095456	-25.209	3.19311e-140	3.35645e-139
Solyc05g054250	Pe-S	Pe-Tri	14.9846	79.4944	47.2395	-2.40472	0.544114	-4.41952	9.89206e-06	1.56678e-05
Solyc03g117590	Pe-S	Pe-Tri	731.439	3867.49	2299.46	-2.40115	0.0917964	-26.1573	8.1409e-151	9.23657e-150
Solyc03g007370	Pe-S	Pe-Tri	240.565	1271.62	756.094	-2.4003	0.125489	-19.1277	1.48605e-81	1.00453e-80
Solyc09g075230	Pe-S	Pe-Tri	195.251	1030.55	612.903	-2.39966	0.132564	-18.1019	3.08111e-73	1.92648e-72
Solyc06g035520	Pe-S	Pe-Tri	234.264	1237.5	735.88	-2.39939	0.131964	-18.1821	7.15157e-74	4.4974e-73
Solyc02g089940	Pe-S	Pe-Tri	387.483	2040.86	1214.17	-2.39712	0.109696	-21.8524	7.37547e-106	6.18296e-105
Solyc03g121940	Pe-S	Pe-Tri	46.494	244.091	145.293	-2.39063	0.302377	-7.90614	2.65492e-15	6.30963e-15
Solyc06g072010	Pe-S	Pe-Tri	18.1383	94.8387	56.4885	-2.38884	0.474827	-5.03096	4.8803e-07	8.29537e-07
Solyc03g097150	Pe-S	Pe-Tri	108.828	566.754	337.791	-2.38722	0.230641	-10.3504	4.16916e-25	1.29677e-24
Solyc06g049020	Pe-S	Pe-Tri	561.118	2928.12	1744.62	-2.38633	0.0907351	-26.3	1.91664e-152	2.20138e-151
Solyc05g052050	Pe-S	Pe-Tri	749.195	3909.26	2329.23	-2.38523	0.0816121	-29.2264	8.95078e-188	1.26558e-186
Solyc12g006850	Pe-S	Pe-Tri	4238.68	22130.3	13184.5	-2.38463	0.0381791	-62.4589	0	0
Solyc05g010180	Pe-S	Pe-Tri	277.197	1441.8	859.5	-2.37511	0.138157	-17.1914	3.08109e-66	1.7809e-65
Solyc06g053610	Pe-S	Pe-Tri	98.4236	508.989	303.706	-2.37475	0.214229	-11.0851	1.48184e-28	4.97323e-28
Solyc08g080380	Pe-S	Pe-Tri	1392.21	7180.69	4286.45	-2.36778	0.0635262	-37.2725	4.5758e-304	1.03235e-302
Solyc09g010670	Pe-S	Pe-Tri	97.4295	502.777	300.103	-2.36661	0.196114	-12.0676	1.5672e-33	5.79831e-33
Solyc04g079910	Pe-S	Pe-Tri	19.9662	103.81	61.8882	-2.36647	0.532798	-4.44159	8.92969e-06	1.41756e-05
Solyc07g042315	Pe-S	Pe-Tri	3555.98	18330.3	10943.1	-2.36637	0.0409067	-57.848	0	0
Solyc08g077330	Pe-S	Pe-Tri	38.8598	201.883	120.371	-2.36632	0.367769	-6.43425	1.24085e-10	2.49329e-10
Solyc06g007770	Pe-S	Pe-Tri	166.009	855.926	510.968	-2.36502	0.163718	-14.4457	2.66865e-47	1.22648e-46
Solyc02g065050	Pe-S	Pe-Tri	40.3389	208.888	124.614	-2.36496	0.31984	-7.3942	1.42261e-13	3.19667e-13
Solyc12g044820	Pe-S	Pe-Tri	86.7407	444.982	265.861	-2.36211	0.266247	-8.87187	7.19275e-19	1.91172e-18
Solyc08g061880	Pe-S	Pe-Tri	21.2751	109.456	65.3654	-2.36155	0.410899	-5.74728	9.06894e-09	1.68243e-08
Solyc02g014250	Pe-S	Pe-Tri	24.9545	128.916	76.935	-2.36051	0.387689	-6.08866	1.13857e-09	2.19542e-09
Solyc10g005620	Pe-S	Pe-Tri	854.316	4389.34	2621.83	-2.36043	0.0704982	-33.4821	8.78199e-246	1.58068e-244
Solyc07g054610	Pe-S	Pe-Tri	8.72384	45.1528	26.9383	-2.35918	0.787695	-2.99504	0.00274409	0.00371757
Solyc12g013700	Pe-S	Pe-Tri	1940.98	9939.35	5940.16	-2.35661	0.0688979	-34.2044	2.07808e-256	3.91298e-255
Solyc12g010420	Pe-S	Pe-Tri	83.3525	426.04	254.696	-2.35405	0.208361	-11.2979	1.34383e-29	4.60879e-29
Solyc04g080970	Pe-S	Pe-Tri	13.5012	68.3273	40.9142	-2.35329	0.572108	-4.11336	3.89935e-05	5.98393e-05
Solyc07g054760	Pe-S	Pe-Tri	163.367	835.691	499.529	-2.35276	0.155995	-15.0823	2.11859e-51	1.02796e-50
Solyc02g069420	Pe-S	Pe-Tri	27.9219	141.406	84.6638	-2.35254	0.398835	-5.89853	3.66754e-09	6.92655e-09
Solyc11g007650	Pe-S	Pe-Tri	17.3439	88.6724	53.0082	-2.35242	0.447423	-5.25771	1.45862e-07	2.54492e-07
Solyc01g111040	Pe-S	Pe-Tri	612.661	3125.76	1869.21	-2.35007	0.0847346	-27.7345	2.68385e-169	3.43066e-168
Solyc01g111610	Pe-S	Pe-Tri	214.224	1093.09	653.658	-2.34851	0.148608	-15.8034	2.94649e-56	1.51845e-55
Solyc01g081190	Pe-S	Pe-Tri	1050.03	5349.94	3199.98	-2.34814	0.0844973	-27.7896	5.7986e-170	7.46084e-169
Solyc07g054800	Pe-S	Pe-Tri	74.3053	376.578	225.442	-2.34551	0.231288	-10.1411	3.63115e-24	1.10692e-23
Solyc01g106060	Pe-S	Pe-Tri	1217.46	6180.77	3699.11	-2.34526	0.0674071	-34.7924	3.16483e-265	6.22258e-264
Solyc06g082150	Pe-S	Pe-Tri	785.199	3993.86	2389.53	-2.34514	0.087695	-26.742	1.52832e-157	1.81608e-156
Solyc08g079200	Pe-S	Pe-Tri	23.3819	119.164	71.2728	-2.34467	0.419757	-5.58579	2.32642e-08	4.24074e-08
Solyc08g080090	Pe-S	Pe-Tri	408.622	2074.55	1241.58	-2.34242	0.102458	-22.8623	1.10313e-115	9.88227e-115
Solyc06g071930	Pe-S	Pe-Tri	31.3725	159.452	95.4121	-2.34096	0.370344	-6.32105	2.59796e-10	5.14989e-10
Solyc02g068170	Pe-S	Pe-Tri	21.2742	107.37	64.322	-2.33933	0.452776	-5.16664	2.38346e-07	4.11127e-07
Solyc05g052550	Pe-S	Pe-Tri	1464.21	7405.33	4434.77	-2.33904	0.0557209	-41.9778	0	0
Solyc12g005340	Pe-S	Pe-Tri	1405.54	7110.53	4258.03	-2.33785	0.0572064	-40.8669	0	0
Solyc07g066180	Pe-S	Pe-Tri	208.221	1052.08	630.153	-2.33774	0.170166	-13.738	6.01075e-43	2.59384e-42
Solyc05g009670	Pe-S	Pe-Tri	728.764	3670.37	2199.56	-2.33519	0.103158	-22.637	1.87513e-113	1.64815e-112
Solyc12g088420	Pe-S	Pe-Tri	413.271	2080.96	1247.11	-2.33413	0.0999368	-23.356	1.19633e-120	1.11032e-119
Solyc11g072660	Pe-S	Pe-Tri	595.499	2991.75	1793.63	-2.33054	0.088429	-26.3549	4.51113e-153	5.19045e-152
Solyc01g066770	Pe-S	Pe-Tri	59.7461	299.221	179.484	-2.3283	0.285388	-8.15835	3.39626e-16	8.30221e-16
Solyc01g094360	Pe-S	Pe-Tri	104.285	523.598	313.942	-2.32784	0.205009	-11.3548	7.01703e-30	2.42225e-29
Solyc01g080890	Pe-S	Pe-Tri	388.79	1951.63	1170.21	-2.32576	0.119945	-19.3902	9.33619e-84	6.45361e-83
Solyc11g011170	Pe-S	Pe-Tri	624.301	3128.16	1876.23	-2.32471	0.0870825	-26.6955	5.30662e-157	6.27912e-156
Solyc03g025720	Pe-S	Pe-Tri	569.203	2849.16	1709.18	-2.32461	0.0972806	-23.8959	3.37775e-126	3.24407e-125
Solyc06g083380	Pe-S	Pe-Tri	2325.79	11648.1	6986.94	-2.32376	0.0482908	-48.1202	0	0
Solyc04g072037	Pe-S	Pe-Tri	29.0999	144.726	86.9128	-2.31795	0.363616	-6.37474	1.83277e-10	3.6564e-10
Solyc07g009443	Pe-S	Pe-Tri	662.946	3301.91	1982.43	-2.31749	0.0867488	-26.715	3.15095e-157	3.73065e-156
Solyc10g085030	Pe-S	Pe-Tri	129.785	649.572	389.679	-2.31749	0.201808	-11.4836	1.59481e-30	5.56705e-30
Solyc06g083410	Pe-S	Pe-Tri	285.87	1426.63	856.251	-2.31714	0.12741	-18.1865	6.60339e-74	4.15668e-73
Solyc05g052520	Pe-S	Pe-Tri	203.545	1009.68	606.611	-2.31242	0.137012	-16.8775	6.59195e-64	3.71483e-63
Solyc04g053130	Pe-S	Pe-Tri	828.625	4119.31	2473.97	-2.31227	0.0741576	-31.1805	1.9577e-213	3.08428e-212
Solyc01g099800	Pe-S	Pe-Tri	34.6241	171.444	103.034	-2.3112	0.313206	-7.37916	1.59295e-13	3.57206e-13
Solyc12g006570	Pe-S	Pe-Tri	135.275	668.464	401.869	-2.30757	0.186039	-12.4037	2.49478e-35	9.50677e-35
Solyc01g090210	Pe-S	Pe-Tri	46.7806	230.085	138.433	-2.30726	0.316424	-7.29167	3.06128e-13	6.79079e-13
Solyc01g073985	Pe-S	Pe-Tri	115.045	569.786	342.415	-2.30713	0.174432	-13.2265	6.16648e-40	2.54014e-39
Solyc04g082120	Pe-S	Pe-Tri	320.4	1579.35	949.876	-2.30486	0.126581	-18.2085	4.41528e-74	2.78648e-73
Solyc11g073080	Pe-S	Pe-Tri	26.3792	130.676	78.5277	-2.30443	0.482236	-4.77864	1.76482e-06	2.91355e-06
Solyc04g074410	Pe-S	Pe-Tri	6438.96	31787.7	19113.3	-2.30363	0.057105	-40.3403	0	0
Solyc01g108080	Pe-S	Pe-Tri	361.253	1784.97	1073.11	-2.3034	0.101055	-22.7935	5.3233e-115	4.73201e-114
Solyc09g011640	Pe-S	Pe-Tri	53.6793	266.036	159.858	-2.30207	0.266932	-8.62417	6.45596e-18	1.66549e-17
Solyc01g106780	Pe-S	Pe-Tri	1322.13	6517.98	3920.06	-2.3011	0.0639276	-35.9954	9.85933e-284	2.07608e-282
Solyc08g082590	Pe-S	Pe-Tri	29.9096	147.001	88.4555	-2.30021	0.352796	-6.51993	7.03395e-11	1.42742e-10
Solyc10g018750	Pe-S	Pe-Tri	23.1224	113.248	68.1854	-2.29974	0.44417	-5.17761	2.24744e-07	3.88076e-07
Solyc12g014310	Pe-S	Pe-Tri	2596.78	12778.9	7687.83	-2.29817	0.0463306	-49.6037	0	0
Solyc01g108030	Pe-S	Pe-Tri	1618.04	7949.52	4783.78	-2.29594	0.0550903	-41.676	0	0
Solyc12g044320	Pe-S	Pe-Tri	58.175	283.623	170.899	-2.29398	0.312485	-7.3411	2.1185e-13	4.72566e-13
Solyc05g012890	Pe-S	Pe-Tri	56.156	276.931	166.543	-2.29288	0.291316	-7.87077	3.52468e-15	8.34629e-15
Solyc03g117490	Pe-S	Pe-Tri	796.688	3901.24	2348.96	-2.2914	0.0738672	-31.0205	2.85486e-211	4.47611e-210
Solyc05g046120	Pe-S	Pe-Tri	260.311	1272.65	766.478	-2.28917	0.129264	-17.7093	3.55452e-70	2.14774e-69
Solyc03g113850	Pe-S	Pe-Tri	373.58	1819.01	1096.29	-2.28712	0.119139	-19.197	3.91802e-82	2.66412e-81
Solyc10g081040	Pe-S	Pe-Tri	809.927	3944.92	2377.42	-2.28677	0.0875271	-26.1264	1.82595e-150	2.06811e-149
Solyc03g096800	Pe-S	Pe-Tri	3844.85	18744.6	11294.7	-2.28589	0.0437767	-52.2171	0	0
Solyc08g016270	Pe-S	Pe-Tri	24.0844	118.319	71.2018	-2.284	0.407176	-5.60936	2.03082e-08	3.71227e-08
Solyc12g094570	Pe-S	Pe-Tri	72.1885	352.251	212.22	-2.28268	0.22416	-10.1833	2.35498e-24	7.20249e-24
Solyc06g007460	Pe-S	Pe-Tri	18.6835	90.9832	54.8333	-2.28248	0.462613	-4.93389	8.06076e-07	1.3545e-06
Solyc08g005610	Pe-S	Pe-Tri	853.209	4153.93	2503.57	-2.28197	0.0749845	-30.4326	2.03523e-203	3.08244e-202
Solyc03g031940	Pe-S	Pe-Tri	1053.32	5126.57	3089.95	-2.28153	0.0664938	-34.3119	5.22e-258	9.8862e-257
Solyc12g088010	Pe-S	Pe-Tri	301.921	1462.09	882.005	-2.28005	0.133159	-17.1228	1.0037e-65	5.76408e-65
Solyc09g089810	Pe-S	Pe-Tri	88.0736	421.939	255.006	-2.26799	0.239832	-9.45658	3.18173e-21	9.00662e-21
Solyc09g042700	Pe-S	Pe-Tri	670.974	3228.97	1949.97	-2.26705	0.0901193	-25.1561	1.21277e-139	1.26936e-138
Solyc09g060070	Pe-S	Pe-Tri	21.8909	106.064	63.9776	-2.26661	0.430258	-5.26801	1.37911e-07	2.40898e-07
Solyc03g118770	Pe-S	Pe-Tri	16.4917	78.6211	47.5564	-2.26623	0.49143	-4.6115	3.99776e-06	6.46849e-06
Solyc05g007010	Pe-S	Pe-Tri	30.1436	146.115	88.1292	-2.26574	0.389109	-5.82291	5.78331e-09	1.08295e-08
Solyc08g075760	Pe-S	Pe-Tri	32.6415	156.202	94.4217	-2.26544	0.341911	-6.62582	3.45327e-11	7.09754e-11
Solyc07g054780	Pe-S	Pe-Tri	200.475	959.915	580.195	-2.26335	0.153541	-14.741	3.51691e-49	1.66196e-48
Solyc08g074660	Pe-S	Pe-Tri	227.788	1090.35	659.068	-2.26238	0.146243	-15.4701	5.52593e-54	2.76975e-53
Solyc11g068880	Pe-S	Pe-Tri	40.1424	193.038	116.59	-2.26235	0.31545	-7.17183	7.4003e-13	1.61868e-12
Solyc04g083150	Pe-S	Pe-Tri	796.484	3825.84	2311.16	-2.26187	0.0810476	-27.9079	2.14092e-171	2.77837e-170
Solyc03g098240	Pe-S	Pe-Tri	2121.7	10167.8	6144.76	-2.2611	0.0517589	-43.6852	0	0
Solyc12g056950	Pe-S	Pe-Tri	145.426	696.812	421.119	-2.25773	0.161235	-14.0027	1.5012e-44	6.62268e-44
Solyc02g063355	Pe-S	Pe-Tri	46.4302	221.471	133.951	-2.25573	0.29029	-7.77062	7.81028e-15	1.82844e-14
Solyc11g010780	Pe-S	Pe-Tri	13.5055	65.169	39.3373	-2.25499	0.543313	-4.15044	3.31839e-05	5.11243e-05
Solyc07g042450	Pe-S	Pe-Tri	198.324	946.439	572.381	-2.25364	0.147178	-15.3123	6.32552e-53	3.1281e-52
Solyc04g045520	Pe-S	Pe-Tri	15.7789	74.2924	45.0357	-2.25195	0.595071	-3.78435	0.000154113	0.000228255
Solyc02g080590	Pe-S	Pe-Tri	681.977	3249.75	1965.86	-2.25173	0.0867043	-25.9702	1.07493e-148	1.19741e-147
Solyc04g026300	Pe-S	Pe-Tri	17.8704	84.1111	50.9907	-2.24958	0.555622	-4.04875	5.1491e-05	7.83975e-05
Solyc01g104770	Pe-S	Pe-Tri	7332.62	34858	21095.3	-2.24921	0.0410947	-54.7325	0	0
Solyc07g018190	Pe-S	Pe-Tri	106.831	507.151	306.991	-2.24646	0.186229	-12.0629	1.6581e-33	6.12537e-33
Solyc09g091470	Pe-S	Pe-Tri	7322.91	34732.7	21027.8	-2.24536	0.0395725	-56.7403	0	0
Solyc06g051940	Pe-S	Pe-Tri	91.275	431.8	261.538	-2.24511	0.211788	-10.6008	2.95549e-26	9.48188e-26
Solyc03g117670	Pe-S	Pe-Tri	799.717	3794.52	2297.12	-2.24408	0.096371	-23.2858	6.17087e-120	5.69482e-119
Solyc12g089130	Pe-S	Pe-Tri	100.189	472.62	286.404	-2.24282	0.233791	-9.59324	8.53578e-22	2.45421e-21
Solyc10g079110	Pe-S	Pe-Tri	359.571	1698.96	1029.27	-2.24242	0.116755	-19.2062	3.28747e-82	2.23692e-81
Solyc03g082620	Pe-S	Pe-Tri	1333.64	6304.93	3819.28	-2.24186	0.0586537	-38.2219	0	0
Solyc06g053930	Pe-S	Pe-Tri	50.8301	242.044	146.437	-2.24162	0.322521	-6.95029	3.64535e-12	7.78483e-12
Solyc04g071610	Pe-S	Pe-Tri	5297.63	25044.9	15171.3	-2.24127	0.0452508	-49.5298	0	0
Solyc06g074480	Pe-S	Pe-Tri	777.058	3676.77	2226.91	-2.24114	0.0753298	-29.7511	1.67827e-194	2.45082e-193
Solyc04g064590	Pe-S	Pe-Tri	166.349	787.146	476.748	-2.23863	0.156888	-14.2689	3.41701e-46	1.54218e-45
Solyc01g110370	Pe-S	Pe-Tri	176.051	829.465	502.758	-2.23844	0.152312	-14.6964	6.79752e-49	3.19836e-48
Solyc02g086260	Pe-S	Pe-Tri	106.427	503.371	304.899	-2.23743	0.200541	-11.157	6.62096e-29	2.23741e-28
Solyc02g092260	Pe-S	Pe-Tri	785.618	3702.17	2243.89	-2.23713	0.0735721	-30.4073	4.40153e-203	6.66115e-202
Solyc11g032050	Pe-S	Pe-Tri	12.12	57.4412	34.7806	-2.23452	0.548048	-4.07724	4.55735e-05	6.96695e-05
Solyc02g078380	Pe-S	Pe-Tri	4152.58	19530.2	11841.4	-2.23363	0.0419651	-53.226	0	0
Solyc03g006010	Pe-S	Pe-Tri	199.518	934.653	567.085	-2.23026	0.162474	-13.7269	7.00429e-43	3.01926e-42
Solyc03g114150	Pe-S	Pe-Tri	2956.22	13874.8	8415.51	-2.22967	0.0503588	-44.2758	0	0
Solyc11g071780	Pe-S	Pe-Tri	20.838	98.6212	59.7296	-2.22769	0.473395	-4.70578	2.52898e-06	4.14019e-06
Solyc02g094400	Pe-S	Pe-Tri	809.229	3792.85	2301.04	-2.22768	0.0713785	-31.2094	7.93333e-214	1.25188e-212
Solyc01g005420	Pe-S	Pe-Tri	79.0573	371.448	225.253	-2.22693	0.241578	-9.21826	3.01949e-20	8.32476e-20
Solyc09g074560	Pe-S	Pe-Tri	1097.62	5139.86	3118.74	-2.22552	0.0725858	-30.6605	1.91211e-206	2.92996e-205
Solyc10g083460	Pe-S	Pe-Tri	83.3873	388.668	236.028	-2.22486	0.214322	-10.3809	3.02791e-25	9.45099e-25
Solyc02g086300	Pe-S	Pe-Tri	276.46	1291.09	783.775	-2.22473	0.12615	-17.6356	1.31325e-69	7.89362e-69
Solyc07g006360	Pe-S	Pe-Tri	374.517	1747.81	1061.16	-2.22409	0.113386	-19.6153	1.14484e-85	8.0414e-85
Solyc10g005610	Pe-S	Pe-Tri	808.469	3769.38	2288.93	-2.22282	0.0836539	-26.5717	1.44361e-155	1.68677e-154
Solyc12g044840	Pe-S	Pe-Tri	126.808	588.082	357.445	-2.2172	0.203741	-10.8825	1.39734e-27	4.60209e-27
Solyc10g006190	Pe-S	Pe-Tri	110.902	513.775	312.338	-2.21707	0.193537	-11.4555	2.20612e-30	7.6777e-30
Solyc09g072790	Pe-S	Pe-Tri	126.729	588.838	357.783	-2.21277	0.18641	-11.8704	1.68591e-32	6.12184e-32
Solyc01g068630	Pe-S	Pe-Tri	21.3976	98.758	60.0778	-2.21262	0.445223	-4.96968	6.70649e-07	1.13209e-06
Solyc09g008080	Pe-S	Pe-Tri	140.348	648.433	394.391	-2.20687	0.16252	-13.5791	5.32731e-42	2.26399e-41
Solyc10g018760	Pe-S	Pe-Tri	45.5499	209.352	127.451	-2.20672	0.314439	-7.01796	2.25136e-12	4.84062e-12
Solyc08g082210	Pe-S	Pe-Tri	953.214	4403.88	2678.55	-2.20569	0.0856197	-25.7615	2.39496e-146	2.626e-145
Solyc01g091550	Pe-S	Pe-Tri	231.743	1068.3	650.023	-2.20275	0.132247	-16.6563	2.72283e-62	1.51009e-61
Solyc04g074790	Pe-S	Pe-Tri	82.1371	380.043	231.09	-2.20232	0.261349	-8.42675	3.55402e-17	8.95041e-17
Solyc10g074740	Pe-S	Pe-Tri	3627.27	16694.2	10160.7	-2.20199	0.0415235	-53.03	0	0
Solyc10g150102	Pe-S	Pe-Tri	107.843	497.116	302.479	-2.20127	0.215168	-10.2304	1.44865e-24	4.44934e-24
Solyc09g005090	Pe-S	Pe-Tri	554.379	2546.55	1550.46	-2.1995	0.0930252	-23.6441	1.35778e-123	1.28265e-122
Solyc03g116340	Pe-S	Pe-Tri	1101.91	5055.05	3078.48	-2.19715	0.0663054	-33.1369	8.75101e-241	1.54667e-239
Solyc10g008750	Pe-S	Pe-Tri	49.4606	226.355	137.908	-2.19547	0.291279	-7.53736	4.79563e-14	1.09686e-13
Solyc10g083180	Pe-S	Pe-Tri	647.539	2965.99	1806.76	-2.19503	0.0843354	-26.0274	2.4237e-149	2.7153e-148
Solyc07g045140	Pe-S	Pe-Tri	25.7829	117.62	71.7015	-2.19487	0.391599	-5.60488	2.08404e-08	3.80743e-08
Solyc06g063180	Pe-S	Pe-Tri	100.471	457.661	279.066	-2.19193	0.212497	-10.3151	6.0202e-25	1.86688e-24
Solyc07g064880	Pe-S	Pe-Tri	1421.83	6493.98	3957.91	-2.19036	0.0761842	-28.7508	8.83998e-182	1.21228e-180
Solyc11g006920	Pe-S	Pe-Tri	191.887	877.848	534.867	-2.18973	0.151307	-14.4721	1.81813e-47	8.38541e-47
Solyc05g012360	Pe-S	Pe-Tri	20.4594	93.1294	56.7944	-2.18872	0.468148	-4.67526	2.93577e-06	4.78521e-06
Solyc11g072640	Pe-S	Pe-Tri	647.744	2952.86	1800.3	-2.18732	0.0813446	-26.8896	2.90945e-159	3.49545e-158
Solyc01g089880	Pe-S	Pe-Tri	11.9125	54.776	33.3443	-2.18698	0.60221	-3.63159	0.000281684	0.000410281
Solyc04g077300	Pe-S	Pe-Tri	29.5345	134.095	81.8148	-2.1861	0.364098	-6.00415	1.92339e-09	3.67256e-09
Solyc08g081240	Pe-S	Pe-Tri	1281.57	5816.1	3548.84	-2.18401	0.0744806	-29.3232	5.25711e-189	7.46556e-188
Solyc02g030225	Pe-S	Pe-Tri	1122.87	5094.43	3108.65	-2.18221	0.0775468	-28.1405	3.12967e-174	4.15233e-173
Solyc07g049180	Pe-S	Pe-Tri	515.68	2340.18	1427.93	-2.18063	0.0955323	-22.8261	2.52251e-115	2.25357e-114
Solyc02g077430	Pe-S	Pe-Tri	276.536	1251.1	763.818	-2.17793	0.129676	-16.7952	2.64663e-63	1.48464e-62
Solyc08g076370	Pe-S	Pe-Tri	450.525	2036.9	1243.71	-2.1776	0.0954787	-22.8072	3.88979e-115	3.46087e-114
Solyc07g062680	Pe-S	Pe-Tri	181.7	818.979	500.34	-2.17724	0.208744	-10.4302	1.80487e-25	5.66059e-25
Solyc03g113720	Pe-S	Pe-Tri	614.668	2774.92	1694.8	-2.17648	0.0864184	-25.1854	5.79362e-140	6.08019e-139
Solyc02g080910	Pe-S	Pe-Tri	12.0026	53.8876	32.9451	-2.17626	0.592627	-3.67222	0.000240452	0.000352111
Solyc03g111750	Pe-S	Pe-Tri	50.0918	226.14	138.116	-2.17505	0.272825	-7.97232	1.55718e-15	3.73018e-15
Solyc05g051660	Pe-S	Pe-Tri	17799.3	80323.4	49061.3	-2.17403	0.0404317	-53.7705	0	0
Solyc06g068600	Pe-S	Pe-Tri	274.485	1237.43	755.956	-2.17375	0.119214	-18.234	2.77393e-74	1.75685e-73
Solyc02g062140	Pe-S	Pe-Tri	595.169	2680.64	1637.91	-2.17333	0.10787	-20.1477	2.81734e-90	2.07336e-89
Solyc07g032740	Pe-S	Pe-Tri	2429.46	10944.9	6687.18	-2.17172	0.0476044	-45.6202	0	0
Solyc05g006965	Pe-S	Pe-Tri	76.8263	346.533	211.68	-2.17076	0.236194	-9.19054	3.90867e-20	1.07339e-19
Solyc03g118890	Pe-S	Pe-Tri	333.134	1498.9	916.016	-2.17007	0.116754	-18.5867	4.11944e-77	2.67654e-76
Solyc07g063110	Pe-S	Pe-Tri	455.68	2045.46	1250.57	-2.16919	0.131744	-16.4652	6.52379e-61	3.55469e-60
Solyc01g067570	Pe-S	Pe-Tri	300.542	1351.29	825.916	-2.16702	0.124606	-17.391	9.65447e-68	5.67929e-67
Solyc08g067390	Pe-S	Pe-Tri	68.0065	305.989	186.998	-2.16614	0.238639	-9.07707	1.11535e-19	3.0273e-19
Solyc10g081390	Pe-S	Pe-Tri	12.7553	56.7158	34.7356	-2.16604	0.559149	-3.87381	0.000107146	0.000160232
Solyc07g064620	Pe-S	Pe-Tri	2241.27	10055.4	6148.36	-2.16523	0.0503983	-42.9623	0	0
Solyc03g063290	Pe-S	Pe-Tri	1178.46	5278.78	3228.62	-2.16486	0.0665044	-32.5522	1.95171e-232	3.33803e-231
Solyc10g008110	Pe-S	Pe-Tri	4595.97	20573.5	12584.8	-2.16297	0.0409207	-52.8576	0	0
Solyc06g005480	Pe-S	Pe-Tri	188.654	842.725	515.69	-2.16049	0.151694	-14.2425	4.99289e-46	2.25082e-45
Solyc03g083050	Pe-S	Pe-Tri	51.4389	230.07	140.755	-2.16039	0.30427	-7.10025	1.24531e-12	2.70516e-12
Solyc05g052030	Pe-S	Pe-Tri	831.14	3713.28	2272.21	-2.16034	0.0829621	-26.0401	1.74272e-149	1.9591e-148
Solyc01g105180	Pe-S	Pe-Tri	297.534	1329.87	813.701	-2.15884	0.123236	-17.5179	1.04585e-68	6.22142e-68
Solyc08g065880	Pe-S	Pe-Tri	1470.34	6552.9	4011.62	-2.15719	0.0686729	-31.4125	1.36449e-216	2.18307e-215
Solyc10g047040	Pe-S	Pe-Tri	95.9087	427.302	261.605	-2.15589	0.229814	-9.38102	6.53358e-21	1.83516e-20
Solyc10g045380	Pe-S	Pe-Tri	425.895	1895.75	1160.82	-2.15469	0.10013	-21.5191	1.03207e-102	8.45292e-102
Solyc08g067960	Pe-S	Pe-Tri	8361.18	37200.3	22780.8	-2.1538	0.0417462	-51.5927	0	0
Solyc05g007710	Pe-S	Pe-Tri	43.8157	194.091	118.953	-2.15349	0.304501	-7.07221	1.52486e-12	3.30106e-12
Solyc04g050140	Pe-S	Pe-Tri	786.459	3493.36	2139.91	-2.15222	0.0787376	-27.3341	1.66993e-164	2.08428e-163
Solyc05g054850	Pe-S	Pe-Tri	13.0675	58.4316	35.7495	-2.15017	0.552525	-3.89153	9.96125e-05	0.000149331
Solyc05g012310	Pe-S	Pe-Tri	480.362	2131.74	1306.05	-2.14946	0.0952046	-22.5773	7.24246e-113	6.33166e-112
Solyc08g079850	Pe-S	Pe-Tri	117.116	519.85	318.483	-2.14675	0.19698	-10.8983	1.17425e-27	3.87845e-27
Solyc10g018120	Pe-S	Pe-Tri	22.0405	97.086	59.5632	-2.14216	0.495724	-4.32127	1.55132e-05	2.43484e-05
Solyc07g039310	Pe-S	Pe-Tri	226.103	998.279	612.191	-2.14186	0.144613	-14.8109	1.24484e-49	5.91978e-49
Solyc02g089210	Pe-S	Pe-Tri	28.4373	125.64	77.0384	-2.13842	0.38547	-5.54757	2.89664e-08	5.25134e-08
Solyc05g052560	Pe-S	Pe-Tri	809.107	3558.79	2183.95	-2.13762	0.0853906	-25.0334	2.64451e-138	2.74008e-137
Solyc08g007120	Pe-S	Pe-Tri	392.389	1721.7	1057.04	-2.13637	0.125676	-16.999	8.34697e-65	4.74068e-64
Solyc05g015940	Pe-S	Pe-Tri	42.6768	187.224	114.95	-2.13631	0.308691	-6.92053	4.49961e-12	9.57365e-12
Solyc07g064420	Pe-S	Pe-Tri	73.1325	322.235	197.684	-2.13511	0.232127	-9.19803	3.64578e-20	1.00218e-19
Solyc09g098490	Pe-S	Pe-Tri	75.6066	331.456	203.531	-2.13493	0.24467	-8.72573	2.64474e-18	6.90651e-18
Solyc02g067930	Pe-S	Pe-Tri	691.748	3034.95	1863.35	-2.13398	0.076831	-27.7751	8.68439e-170	1.11519e-168
Solyc05g016260	Pe-S	Pe-Tri	14.0873	62.231	38.1592	-2.13367	0.514392	-4.14795	3.35469e-05	5.16672e-05
Solyc10g080620	Pe-S	Pe-Tri	120.617	529.869	325.243	-2.13234	0.194826	-10.9448	7.03409e-28	2.33156e-27
Solyc01g081310	Pe-S	Pe-Tri	192.002	840	516.001	-2.13146	0.146232	-14.5759	4.00111e-48	1.86556e-47
Solyc01g098740	Pe-S	Pe-Tri	62.4541	273.669	168.062	-2.1307	0.280429	-7.59799	3.00767e-14	6.9163e-14
Solyc03g025990	Pe-S	Pe-Tri	292.708	1278.66	785.683	-2.12968	0.130488	-16.3209	7.01175e-60	3.78267e-59
Solyc11g069230	Pe-S	Pe-Tri	51.6712	225.368	138.519	-2.1295	0.286068	-7.44404	9.76507e-14	2.21074e-13
Solyc10g054780	Pe-S	Pe-Tri	988.985	4323.74	2656.37	-2.1288	0.0694582	-30.6487	2.753e-206	4.21188e-205
Solyc05g005130	Pe-S	Pe-Tri	303.635	1329.82	816.727	-2.12739	0.130921	-16.2493	2.25775e-59	1.20868e-58
Solyc06g054600	Pe-S	Pe-Tri	73.7236	321.181	197.452	-2.12702	0.245709	-8.65666	4.85778e-18	1.25783e-17
Solyc09g083390	Pe-S	Pe-Tri	2510.16	10960.7	6735.42	-2.12618	0.0467079	-45.5207	0	0
Solyc02g150128	Pe-S	Pe-Tri	18.6767	80.6932	49.6849	-2.12421	0.494248	-4.29786	1.72453e-05	2.69891e-05
Solyc01g093965	Pe-S	Pe-Tri	392.008	1706.61	1049.31	-2.12328	0.110959	-19.1357	1.27409e-81	8.61551e-81
Solyc10g045240	Pe-S	Pe-Tri	17.6926	76.572	47.1323	-2.12312	0.48506	-4.37703	1.20307e-05	1.89799e-05
Solyc01g102660	Pe-S	Pe-Tri	2567.08	11179.8	6873.45	-2.12131	0.0658551	-32.2118	1.20482e-227	2.00971e-226
Solyc12g096860	Pe-S	Pe-Tri	154.038	671.283	412.66	-2.12047	0.164698	-12.8749	6.22919e-38	2.48647e-37
Solyc05g052210	Pe-S	Pe-Tri	141.746	614.639	378.192	-2.1201	0.175333	-12.0918	1.16648e-33	4.32962e-33
Solyc08g079800	Pe-S	Pe-Tri	10.7958	47.3482	29.072	-2.1184	0.8159	-2.59639	0.00942078	0.0122493
Solyc06g074360	Pe-S	Pe-Tri	65.1588	283.279	174.219	-2.11783	0.289307	-7.32036	2.47312e-13	5.50728e-13
Solyc00g500039	Pe-S	Pe-Tri	46.8895	203.799	125.344	-2.11732	0.356277	-5.94291	2.80011e-09	5.31086e-09
Solyc06g075360	Pe-S	Pe-Tri	1371.81	5936.53	3654.17	-2.11421	0.0650428	-32.5049	9.09811e-232	1.54929e-230
Solyc09g009410	Pe-S	Pe-Tri	29.1756	126.738	77.9567	-2.11371	0.394617	-5.35635	8.49185e-08	1.50127e-07
Solyc01g079660	Pe-S	Pe-Tri	459.425	1987.61	1223.52	-2.11352	0.103356	-20.4489	6.13835e-93	4.62691e-92
Solyc12g094430	Pe-S	Pe-Tri	3973.06	17169.8	10571.4	-2.11126	0.051822	-40.7406	0	0
Solyc06g069790	Pe-S	Pe-Tri	444.401	1920.62	1182.51	-2.11094	0.121454	-17.3806	1.15727e-67	6.79748e-67
Solyc09g074620	Pe-S	Pe-Tri	223.993	964.158	594.075	-2.10949	0.147572	-14.2947	2.36264e-46	1.07002e-45
Solyc07g007170	Pe-S	Pe-Tri	1111.24	4792.48	2951.86	-2.10821	0.0748537	-28.1644	1.59798e-174	2.12302e-173
Solyc03g094160	Pe-S	Pe-Tri	396.126	1708.18	1052.15	-2.10616	0.106844	-19.7125	1.68596e-86	1.19365e-85
Solyc07g063560	Pe-S	Pe-Tri	356.291	1530.06	943.177	-2.10495	0.115674	-18.1971	5.43641e-74	3.4276e-73
Solyc00g500083	Pe-S	Pe-Tri	46.4149	200.104	123.26	-2.10478	0.369912	-5.68995	1.27076e-08	2.34391e-08
Solyc01g108240	Pe-S	Pe-Tri	167.119	717.393	442.256	-2.10213	0.159278	-13.1979	9.02056e-40	3.70568e-39
Solyc08g083130	Pe-S	Pe-Tri	30.716	132.241	81.4785	-2.09718	0.430562	-4.87079	1.11155e-06	1.85287e-06
Solyc02g062580	Pe-S	Pe-Tri	189.324	807.096	498.21	-2.09705	0.224374	-9.34619	9.08612e-21	2.54191e-20
Solyc03g115580	Pe-S	Pe-Tri	430.162	1840.54	1135.35	-2.09612	0.107599	-19.4809	1.59391e-84	1.10765e-83
Solyc01g094700	Pe-S	Pe-Tri	1597.09	6823.03	4210.06	-2.09454	0.0671924	-31.1723	2.52791e-213	3.97943e-212
Solyc03g150151	Pe-S	Pe-Tri	60.0524	256.917	158.485	-2.09445	0.340426	-6.15245	7.62928e-10	1.48439e-09
Solyc03g096740	Pe-S	Pe-Tri	66.4134	283.817	175.115	-2.09352	0.255656	-8.18879	2.6386e-16	6.4719e-16
Solyc02g005320	Pe-S	Pe-Tri	28.8669	123.362	76.1143	-2.09269	0.36786	-5.68881	1.27926e-08	2.3587e-08
Solyc11g011380	Pe-S	Pe-Tri	7577.41	32320.5	19948.9	-2.09254	0.0350474	-59.7062	0	0
Solyc09g082860	Pe-S	Pe-Tri	2007.81	8550.51	5279.16	-2.09149	0.0608534	-34.3694	7.23138e-259	1.37755e-257
Solyc12g088940	Pe-S	Pe-Tri	408.53	1734.02	1071.28	-2.08367	0.116872	-17.8286	4.24006e-71	2.58751e-70
Solyc01g098430	Pe-S	Pe-Tri	2029.84	8589.76	5309.8	-2.08193	0.0511446	-40.7067	0	0
Solyc06g066680	Pe-S	Pe-Tri	60.2699	253.308	156.789	-2.07784	0.282431	-7.35698	1.88118e-13	4.20347e-13
Solyc03g117950	Pe-S	Pe-Tri	2001.32	8441.85	5221.58	-2.07775	0.0581104	-35.7552	5.48434e-280	1.13771e-278
Solyc10g084600	Pe-S	Pe-Tri	15.739	66.0049	40.872	-2.07729	0.510713	-4.06742	4.75363e-05	7.25964e-05
Solyc06g060300	Pe-S	Pe-Tri	30.147	127.327	78.7372	-2.07425	0.37688	-5.50375	3.71797e-08	6.70125e-08
Solyc09g025220	Pe-S	Pe-Tri	26.516	111.614	69.0649	-2.0735	0.42933	-4.82962	1.36794e-06	2.26827e-06
Solyc03g096460	Pe-S	Pe-Tri	501.838	2111.76	1306.8	-2.07238	0.118316	-17.5156	1.08915e-68	6.47508e-68
Solyc06g054610	Pe-S	Pe-Tri	135.577	570.259	352.918	-2.06921	0.174757	-11.8405	2.4102e-32	8.71632e-32
Solyc00g500325	Pe-S	Pe-Tri	30.6342	128.836	79.7353	-2.06884	0.411369	-5.02916	4.92626e-07	8.36985e-07
Solyc01g073820	Pe-S	Pe-Tri	94.8116	397.14	245.976	-2.0675	0.219498	-9.4192	4.54529e-21	1.28146e-20
Solyc01g104620	Pe-S	Pe-Tri	42.6174	178.47	110.544	-2.06719	0.315281	-6.55668	5.50185e-11	1.12115e-10
Solyc03g007710	Pe-S	Pe-Tri	16.6389	70.0863	43.3626	-2.06416	0.691527	-2.98493	0.00283641	0.0038376
Solyc05g005280	Pe-S	Pe-Tri	112.241	471.026	291.634	-2.06329	0.219684	-9.39206	5.88385e-21	1.65456e-20
Solyc02g065520	Pe-S	Pe-Tri	128.845	537.058	332.951	-2.06051	0.192798	-10.6874	1.1657e-26	3.77008e-26
Solyc05g050380	Pe-S	Pe-Tri	2243.59	9341.57	5792.58	-2.0588	0.0678115	-30.3607	1.81608e-202	2.73993e-201
Solyc02g085300	Pe-S	Pe-Tri	677.293	2817.22	1747.26	-2.05832	0.0874725	-23.5311	1.96075e-122	1.8416e-121
Solyc07g042830	Pe-S	Pe-Tri	614.796	2557.41	1586.1	-2.05761	0.089725	-22.9323	2.21085e-116	1.99149e-115
Solyc01g097510	Pe-S	Pe-Tri	1201.45	5000.52	3100.98	-2.05624	0.0789704	-26.038	1.83741e-149	2.06319e-148
Solyc07g040690	Pe-S	Pe-Tri	792.74	3296.63	2044.69	-2.05571	0.0765114	-26.868	5.19756e-159	6.22912e-158
Solyc06g064560	Pe-S	Pe-Tri	98.7564	410.175	254.466	-2.05516	0.200567	-10.2468	1.22361e-24	3.76702e-24
Solyc10g055560	Pe-S	Pe-Tri	33.878	139.81	86.844	-2.05487	0.430941	-4.76834	1.85751e-06	3.06218e-06
Solyc06g071980	Pe-S	Pe-Tri	230.491	954.157	592.324	-2.05417	0.154832	-13.2671	3.59277e-40	1.48464e-39
Solyc10g005390	Pe-S	Pe-Tri	183.883	765.152	474.518	-2.05407	0.154549	-13.2907	2.6206e-40	1.08451e-39
Solyc09g083007	Pe-S	Pe-Tri	209.744	869.888	539.816	-2.0518	0.143623	-14.2859	2.67773e-46	1.2116e-45
Solyc03g116570	Pe-S	Pe-Tri	494.294	2046.96	1270.63	-2.051	0.113771	-18.0275	1.18492e-72	7.35479e-72
Solyc01g010910	Pe-S	Pe-Tri	45.9838	192.006	118.995	-2.05066	0.338359	-6.06061	1.35604e-09	2.60603e-09
Solyc05g006980	Pe-S	Pe-Tri	753.098	3121.82	1937.46	-2.05043	0.0812134	-25.2474	1.20857e-140	1.27725e-139
Solyc03g080020	Pe-S	Pe-Tri	81.5749	337.755	209.665	-2.04754	0.218241	-9.38204	6.47071e-21	1.81776e-20
Solyc07g007130	Pe-S	Pe-Tri	1966.14	8130.35	5048.24	-2.04732	0.0566973	-36.1097	1.59461e-285	3.39058e-284
Solyc03g117210	Pe-S	Pe-Tri	428.705	1768.85	1098.78	-2.04706	0.107781	-18.9927	1.96047e-80	1.31344e-79
Solyc05g051680	Pe-S	Pe-Tri	2928.74	12106	7517.39	-2.04642	0.0519633	-39.3821	0	0
Solyc04g007090	Pe-S	Pe-Tri	32.0802	132.065	82.0724	-2.04617	0.352093	-5.81146	6.19313e-09	1.15803e-08
Solyc07g052440	Pe-S	Pe-Tri	96.9055	399.874	248.39	-2.04452	0.204	-10.0222	1.21798e-23	3.67063e-23
Solyc01g087420	Pe-S	Pe-Tri	1470.01	6054.46	3762.23	-2.04339	0.0658267	-31.0419	1.46667e-211	2.30143e-210
Solyc03g120390	Pe-S	Pe-Tri	958.35	3949.15	2453.75	-2.04335	0.069448	-29.4227	2.81225e-190	4.01109e-189
Solyc02g082190	Pe-S	Pe-Tri	1376.28	5667.24	3521.76	-2.04276	0.0703993	-29.0168	4.04262e-185	5.63865e-184
Solyc09g008550	Pe-S	Pe-Tri	102.505	422.425	262.465	-2.04071	0.215046	-9.48961	2.31899e-21	6.59017e-21
Solyc01g005220	Pe-S	Pe-Tri	26.1588	107.335	66.7469	-2.04009	0.458767	-4.4469	8.71182e-06	1.38443e-05
Solyc01g067280	Pe-S	Pe-Tri	304.216	1251.59	777.901	-2.0384	0.139118	-14.6523	1.30216e-48	6.10491e-48
Solyc06g007190	Pe-S	Pe-Tri	753.627	3092.42	1923.02	-2.03676	0.0776586	-26.2271	1.3033e-151	1.4856e-150
Solyc03g083380	Pe-S	Pe-Tri	149.37	613.158	381.264	-2.03665	0.173889	-11.7124	1.1013e-31	3.93698e-31
Solyc00g500044	Pe-S	Pe-Tri	30.6342	125.965	78.2995	-2.03638	0.415544	-4.90052	9.55826e-07	1.60023e-06
Solyc09g098425	Pe-S	Pe-Tri	34.3876	141.532	87.96	-2.0361	0.375671	-5.41991	5.96296e-08	1.0637e-07
Solyc01g105420	Pe-S	Pe-Tri	1395.04	5714.48	3554.76	-2.0344	0.0625175	-32.5413	2.77559e-232	4.74296e-231
Solyc01g109980	Pe-S	Pe-Tri	1653.37	6764.14	4208.76	-2.03267	0.0570387	-35.6367	3.78138e-278	7.78661e-277
Solyc04g051470	Pe-S	Pe-Tri	45.4419	186.126	115.784	-2.03239	0.38146	-5.32793	9.93378e-08	1.74846e-07
Solyc09g065620	Pe-S	Pe-Tri	232.319	950.165	591.242	-2.03086	0.153478	-13.2322	5.71557e-40	2.35489e-39
Solyc00g500301	Pe-S	Pe-Tri	30.6861	125.642	78.1642	-2.03052	0.415004	-4.89278	9.94214e-07	1.66308e-06
Solyc02g078860	Pe-S	Pe-Tri	356.377	1453.03	904.703	-2.02814	0.109345	-18.548	8.45861e-77	5.47225e-76
Solyc06g060790	Pe-S	Pe-Tri	3210.34	13068.2	8139.24	-2.0254	0.0470958	-43.006	0	0
Solyc09g030370	Pe-S	Pe-Tri	27.6167	112.418	70.0171	-2.02278	0.440856	-4.5883	4.4686e-06	7.21304e-06
Solyc02g021140	Pe-S	Pe-Tri	1286.02	5224.43	3255.22	-2.02259	0.0635828	-31.8103	4.65954e-222	7.61033e-221
Solyc06g035580	Pe-S	Pe-Tri	717.387	2913.43	1815.41	-2.02059	0.0989634	-20.4176	1.16692e-92	8.78912e-92
Solyc05g011970	Pe-S	Pe-Tri	89.3001	361.644	225.472	-2.02031	0.232822	-8.67746	4.04708e-18	1.05042e-17
Solyc02g077700	Pe-S	Pe-Tri	217.511	884.885	551.198	-2.02025	0.157103	-12.8594	7.61435e-38	3.03505e-37
Solyc06g009670	Pe-S	Pe-Tri	86.9978	352.992	219.995	-2.02004	0.220897	-9.14473	5.97775e-20	1.63358e-19
Solyc06g007180	Pe-S	Pe-Tri	3935.02	15950.7	9942.84	-2.0197	0.0450395	-44.8429	0	0
Solyc12g088460	Pe-S	Pe-Tri	108.19	439.691	273.941	-2.01803	0.212921	-9.47783	2.59625e-21	7.36525e-21
Solyc11g068790	Pe-S	Pe-Tri	417.478	1693.07	1055.28	-2.01775	0.117374	-17.1908	3.1108e-66	1.79754e-65
Solyc07g006140	Pe-S	Pe-Tri	999.112	4045.82	2522.46	-2.01732	0.0815883	-24.7257	5.66618e-135	5.74331e-134
Solyc05g008400	Pe-S	Pe-Tri	825.566	3343.46	2084.51	-2.01628	0.0795802	-25.3364	1.26886e-141	1.35265e-140
Solyc08g066420	Pe-S	Pe-Tri	82.9417	336.67	209.806	-2.01503	0.303185	-6.64619	3.00767e-11	6.19536e-11
Solyc07g008520	Pe-S	Pe-Tri	12.729	51.4362	32.0826	-2.01413	0.586438	-3.43451	0.000593623	0.000845203
Solyc10g082050	Pe-S	Pe-Tri	20.9909	83.9897	52.4903	-2.01211	0.474648	-4.23916	2.24362e-05	3.49176e-05
Solyc10g049917	Pe-S	Pe-Tri	76.3731	309.433	192.903	-2.01056	0.303368	-6.62748	3.41456e-11	7.01872e-11
Solyc01g005470	Pe-S	Pe-Tri	303.437	1224.83	764.136	-2.01001	0.144219	-13.9372	3.76453e-44	1.64924e-43
Solyc11g009030	Pe-S	Pe-Tri	97.8896	393.78	245.835	-2.00929	0.208521	-9.63592	5.63852e-22	1.63004e-21
Solyc09g065630	Pe-S	Pe-Tri	855.698	3441.81	2148.75	-2.00852	0.0828732	-24.2361	9.27747e-130	9.08858e-129
Solyc05g018510	Pe-S	Pe-Tri	2794.1	11238.8	7016.43	-2.00844	0.0501894	-40.0172	0	0
Solyc04g045430	Pe-S	Pe-Tri	1025.93	4130.16	2578.05	-2.00833	0.0795675	-25.2406	1.43623e-140	1.51621e-139
Solyc01g028800	Pe-S	Pe-Tri	94.8678	382.097	238.483	-2.00763	0.21869	-9.18025	4.30079e-20	1.17959e-19
Solyc10g080010	Pe-S	Pe-Tri	125.505	503.786	314.645	-2.00624	0.18698	-10.7297	7.38368e-27	2.39951e-26
Solyc10g084960	Pe-S	Pe-Tri	21.0174	84.9061	52.9618	-2.00604	0.520449	-3.85444	0.000115997	0.000173098
Solyc03g150102	Pe-S	Pe-Tri	14.9166	60.578	37.7473	-2.00576	0.752105	-2.66686	0.00765634	0.0100217
Solyc01g005985	Pe-S	Pe-Tri	804.149	3221.68	2012.91	-2.00173	0.0899552	-22.2525	1.06578e-109	9.14997e-109
Solyc03g112720	Pe-S	Pe-Tri	200.241	801.143	500.692	-2.00092	0.146115	-13.6942	1.09999e-42	4.73433e-42
Solyc09g083003	Pe-S	Pe-Tri	316.045	1267.37	791.707	-2.00071	0.125104	-15.9923	1.44529e-57	7.56968e-57
Solyc02g093140	Pe-S	Pe-Tri	2784.34	11137.1	6960.73	-2.00063	0.055907	-35.785	1.89116e-280	3.92731e-279
Solyc12g014140	Pe-S	Pe-Tri	80.1375	319.351	199.744	-1.99974	0.255258	-7.8342	4.71836e-15	1.11258e-14
Solyc05g054360	Pe-S	Pe-Tri	29.3789	117.636	73.5076	-1.99885	0.439255	-4.55055	5.35063e-06	8.59427e-06
Solyc01g105220	Pe-S	Pe-Tri	160.146	640.464	400.305	-1.99855	0.173025	-11.5506	7.32834e-31	2.57372e-30
Solyc12g088360	Pe-S	Pe-Tri	254.403	1015.45	634.925	-1.99638	0.149063	-13.3929	6.6562e-41	2.77692e-40
Solyc03g044800	Pe-S	Pe-Tri	19.5978	78.6456	49.1217	-1.99587	0.491912	-4.05737	4.96291e-05	7.56568e-05
Solyc06g071550	Pe-S	Pe-Tri	914.099	3643.93	2279.01	-1.99492	0.0805216	-24.7749	1.67062e-135	1.70395e-134
Solyc01g088770	Pe-S	Pe-Tri	340.478	1360.38	850.43	-1.99454	0.142146	-14.0316	9.98553e-45	4.41414e-44
Solyc09g010020	Pe-S	Pe-Tri	470.124	1874.59	1172.36	-1.99375	0.0978036	-20.3852	2.2609e-92	1.69702e-91
Solyc09g090570	Pe-S	Pe-Tri	223.346	891.284	557.315	-1.99295	0.154606	-12.8905	5.09107e-38	2.03466e-37
Solyc01g088460	Pe-S	Pe-Tri	68.962	274.586	171.774	-1.99294	2.73352	-0.729074	0.465957	0.499607
Solyc03g116640	Pe-S	Pe-Tri	134.703	537.513	336.108	-1.99224	0.190092	-10.4804	1.06296e-25	3.36176e-25
Solyc11g010330	Pe-S	Pe-Tri	431.754	1717.4	1074.57	-1.99043	0.105542	-18.8591	2.47554e-79	1.64111e-78
Solyc02g062550	Pe-S	Pe-Tri	259.052	1030.98	645.014	-1.99038	0.144349	-13.7886	2.98318e-43	1.29161e-42
Solyc04g015100	Pe-S	Pe-Tri	1102.35	4375.53	2738.94	-1.98939	0.0678398	-29.3248	5.01226e-189	7.12301e-188
Solyc02g004000	Pe-S	Pe-Tri	64.3125	256.029	160.171	-1.98885	0.277081	-7.17788	7.08023e-13	1.55109e-12
Solyc10g074890	Pe-S	Pe-Tri	749.351	2969.27	1859.31	-1.98729	0.0775266	-25.6336	6.43451e-145	6.98487e-144
Solyc11g068950	Pe-S	Pe-Tri	2655.28	10527.5	6591.41	-1.98698	0.0484874	-40.9793	0	0
Solyc04g014853	Pe-S	Pe-Tri	19.1624	76.5836	47.873	-1.98366	0.522504	-3.79644	0.000146786	0.00021775
Solyc11g011040	Pe-S	Pe-Tri	954.942	3775.45	2365.2	-1.98351	0.0735256	-26.9772	2.73908e-160	3.30903e-159
Solyc09g074340	Pe-S	Pe-Tri	590.025	2330.66	1460.34	-1.98322	0.0964127	-20.5701	5.08266e-94	3.87291e-93
Solyc12g042470	Pe-S	Pe-Tri	1030.41	4078.58	2554.49	-1.98297	0.0803162	-24.6896	1.38316e-134	1.3991e-133
Solyc06g075780	Pe-S	Pe-Tri	69.6752	275.046	172.361	-1.98168	0.258998	-7.65133	1.9891e-14	4.60106e-14
Solyc08g041860	Pe-S	Pe-Tri	1908.04	7518.16	4713.1	-1.97918	0.0619482	-31.949	5.58667e-224	9.17817e-223
Solyc11g020670	Pe-S	Pe-Tri	658.44	2592.09	1625.27	-1.97875	0.0905784	-21.8457	8.53415e-106	7.14512e-105
Solyc04g078340	Pe-S	Pe-Tri	86.434	340.435	213.434	-1.97739	0.226679	-8.72332	2.70173e-18	7.05063e-18
Solyc04g050050	Pe-S	Pe-Tri	792.999	3119.02	1956.01	-1.97639	0.0775758	-25.4768	3.56113e-143	3.82963e-142
Solyc07g062060	Pe-S	Pe-Tri	596.568	2348.61	1472.59	-1.97615	0.0984753	-20.0675	1.4211e-89	1.03957e-88
Solyc06g064820	Pe-S	Pe-Tri	291.557	1145.48	718.521	-1.97314	0.118336	-16.6741	2.02153e-62	1.12401e-61
Solyc05g009130	Pe-S	Pe-Tri	34.4728	135.525	84.9987	-1.9724	0.431297	-4.57318	4.80388e-06	7.73957e-06
Solyc01g106360	Pe-S	Pe-Tri	4648.68	18235.2	11441.9	-1.97195	0.0425146	-46.3828	0	0
Solyc03g115850	Pe-S	Pe-Tri	312.016	1224.07	768.044	-1.97181	0.122708	-16.0691	4.20402e-58	2.2137e-57
Solyc06g076100	Pe-S	Pe-Tri	1255.81	4915	3085.41	-1.96962	0.0675309	-29.1663	5.19459e-187	7.31313e-186
Solyc06g072013	Pe-S	Pe-Tri	43.427	170.13	106.778	-1.96852	0.306636	-6.41973	1.36519e-10	2.73835e-10
Solyc01g109710	Pe-S	Pe-Tri	903.36	3537.14	2220.25	-1.96823	0.073414	-26.8101	2.46471e-158	2.94487e-157
Solyc03g112910	Pe-S	Pe-Tri	5096.62	19941	12518.8	-1.96812	0.0368468	-53.4136	0	0
Solyc07g008800	Pe-S	Pe-Tri	3141.27	12291	7716.11	-1.96775	0.0607133	-32.4106	1.94602e-230	3.28525e-229
Solyc10g054900	Pe-S	Pe-Tri	14.971	58.6285	36.7997	-1.96773	0.506464	-3.88523	0.000102233	0.000153107
Solyc03g121550	Pe-S	Pe-Tri	38.8333	150.757	94.7952	-1.96658	0.426724	-4.60854	4.05503e-06	6.55953e-06
Solyc09g010780	Pe-S	Pe-Tri	351.878	1373.84	862.86	-1.96318	0.12419	-15.8078	2.74752e-56	1.41703e-55
Solyc06g068670	Pe-S	Pe-Tri	6654.6	25880.6	16267.6	-1.9596	0.0404991	-48.3862	0	0
Solyc04g077000	Pe-S	Pe-Tri	147.041	570.936	358.988	-1.95879	0.188821	-10.3738	3.26261e-25	1.01787e-24
Solyc02g064980	Pe-S	Pe-Tri	69.5688	269.441	169.505	-1.95477	0.250185	-7.8133	5.57085e-15	1.31075e-14
Solyc12g042880	Pe-S	Pe-Tri	50.7416	195.996	123.369	-1.95288	0.397534	-4.91247	8.99342e-07	1.50786e-06
Solyc10g081560	Pe-S	Pe-Tri	140.216	543.644	341.93	-1.95217	0.181185	-10.7744	4.54658e-27	1.48294e-26
Solyc08g075970	Pe-S	Pe-Tri	393.448	1521.13	957.291	-1.95198	0.107711	-18.1225	2.11931e-73	1.3268e-72
Solyc06g007330	Pe-S	Pe-Tri	129.955	502.135	316.045	-1.95192	0.22024	-8.86271	7.80905e-19	2.07243e-18
Solyc10g083760	Pe-S	Pe-Tri	9131.85	35309.1	22220.5	-1.95078	0.0353982	-55.1096	0	0
Solyc08g022240	Pe-S	Pe-Tri	14.3841	55.5813	34.9827	-1.95074	0.624642	-3.12297	0.00179035	0.00246315
Solyc01g102710	Pe-S	Pe-Tri	2679.97	10352	6515.99	-1.9504	0.0581535	-33.5388	1.31215e-246	2.37704e-245
Solyc02g063440	Pe-S	Pe-Tri	312.326	1206.11	759.22	-1.94982	0.1225	-15.9169	4.83785e-57	2.51366e-56
Solyc10g085180	Pe-S	Pe-Tri	407.177	1574.42	990.799	-1.94849	0.12958	-15.0369	4.20707e-51	2.03274e-50
Solyc12g045030	Pe-S	Pe-Tri	1267.64	4892.39	3080.01	-1.94753	0.0664792	-29.2954	1.18809e-188	1.68474e-187
Solyc01g079530	Pe-S	Pe-Tri	447.98	1725.23	1086.6	-1.94751	0.113249	-17.1967	2.81224e-66	1.62695e-65
Solyc05g054570	Pe-S	Pe-Tri	775.938	2994.12	1885.03	-1.94743	0.0787682	-24.7235	5.97384e-135	6.05203e-134
Solyc12g096190	Pe-S	Pe-Tri	448.296	1728.58	1088.44	-1.94716	0.0995349	-19.5626	3.22054e-85	2.25001e-84
Solyc04g025880	Pe-S	Pe-Tri	88.0484	339.852	213.95	-1.94656	0.269713	-7.21717	5.30807e-13	1.16769e-12
Solyc09g014500	Pe-S	Pe-Tri	239.578	921.637	580.607	-1.94618	0.145872	-13.3417	1.32376e-40	5.50152e-40
Solyc12g010430	Pe-S	Pe-Tri	366.875	1416.37	891.625	-1.94612	0.117981	-16.4952	3.97388e-61	2.16951e-60
Solyc10g006920	Pe-S	Pe-Tri	340.364	1312.93	826.646	-1.94376	0.138262	-14.0585	6.83175e-45	3.0282e-44
Solyc11g010250	Pe-S	Pe-Tri	269.191	1033.33	651.263	-1.94363	0.144265	-13.4726	2.26649e-41	9.53688e-41
Solyc10g006130	Pe-S	Pe-Tri	1934.09	7424.68	4679.39	-1.94117	0.0611485	-31.7451	3.70593e-221	6.04273e-220
Solyc06g083220	Pe-S	Pe-Tri	402.608	1540.01	971.31	-1.93881	0.152833	-12.6858	7.08467e-37	2.77534e-36
Solyc02g067250	Pe-S	Pe-Tri	181.861	698.559	440.21	-1.93879	0.165751	-11.697	1.32021e-31	4.71094e-31
Solyc10g083440	Pe-S	Pe-Tri	13.0309	49.8438	31.4374	-1.93799	0.615395	-3.14919	0.00163725	0.00225918
Solyc06g072017	Pe-S	Pe-Tri	72.7991	278.36	175.58	-1.93762	0.255219	-7.592	3.14996e-14	7.23926e-14
Solyc01g150174	Pe-S	Pe-Tri	51.2511	196.548	123.9	-1.93761	0.291163	-6.65474	2.83795e-11	5.85129e-11
Solyc06g054620	Pe-S	Pe-Tri	211.306	809.22	510.263	-1.93753	0.15165	-12.7763	2.22299e-37	8.78211e-37
Solyc01g105200	Pe-S	Pe-Tri	26.602	102.168	64.3849	-1.93532	0.4252	-4.55156	5.32507e-06	8.55461e-06
Solyc05g052750	Pe-S	Pe-Tri	624.472	2386.67	1505.57	-1.9347	0.110747	-17.4696	2.44216e-68	1.44705e-67
Solyc05g041200	Pe-S	Pe-Tri	664.923	2540.17	1602.55	-1.93365	0.0842785	-22.9436	1.70797e-116	1.54064e-115
Solyc06g053180	Pe-S	Pe-Tri	1253.74	4787.76	3020.75	-1.93258	0.0693121	-27.8823	4.37139e-171	5.65422e-170
Solyc02g083040	Pe-S	Pe-Tri	52.5933	201.573	127.083	-1.93033	0.351075	-5.49835	3.83364e-08	6.904e-08
Solyc04g009820	Pe-S	Pe-Tri	60.0293	227.835	143.932	-1.93	0.300517	-6.42227	1.34255e-10	2.69404e-10
Solyc04g005100	Pe-S	Pe-Tri	28.132	107.46	67.7959	-1.92982	0.416388	-4.63466	3.57529e-06	5.80025e-06
Solyc06g064510	Pe-S	Pe-Tri	28.3063	106.811	67.5587	-1.92728	0.429552	-4.48671	7.23309e-06	1.15365e-05
Solyc06g065040	Pe-S	Pe-Tri	179.363	683.369	431.366	-1.92713	0.17024	-11.32	1.0443e-29	3.58971e-29
Solyc09g008480	Pe-S	Pe-Tri	3828.67	14513.8	9171.23	-1.92196	0.0458194	-41.9465	0	0
Solyc09g014940	Pe-S	Pe-Tri	130.655	496.574	313.614	-1.9218	0.193276	-9.94329	2.69769e-23	8.05688e-23
Solyc05g008070	Pe-S	Pe-Tri	55.6584	210.792	133.225	-1.92012	0.309374	-6.20646	5.4191e-10	1.05995e-09
Solyc08g008610	Pe-S	Pe-Tri	49.4496	187.761	118.605	-1.91819	0.309175	-6.20422	5.49705e-10	1.07487e-09
Solyc06g072330	Pe-S	Pe-Tri	66.0119	248.549	157.281	-1.91781	0.271695	-7.05867	1.68106e-12	3.63077e-12
Solyc06g051030	Pe-S	Pe-Tri	971.224	3665.86	2318.54	-1.91776	0.074111	-25.8768	1.21512e-147	1.34136e-146
Solyc08g077180	Pe-S	Pe-Tri	886.576	3347.88	2117.23	-1.91714	0.0729146	-26.2929	2.31057e-152	2.65072e-151
Solyc12g088700	Pe-S	Pe-Tri	83.3909	316.255	199.823	-1.9171	0.253967	-7.54862	4.39904e-14	1.0065e-13
Solyc06g073180	Pe-S	Pe-Tri	1196.77	4519.72	2858.25	-1.91702	0.0658037	-29.1324	1.39808e-186	1.96403e-185
Solyc02g068040	Pe-S	Pe-Tri	86.5972	326.985	206.791	-1.91471	0.23098	-8.28953	1.13695e-16	2.81799e-16
Solyc08g077460	Pe-S	Pe-Tri	1168.59	4396.37	2782.48	-1.91109	0.0700321	-27.2888	5.7638e-164	7.14835e-163
Solyc01g096930	Pe-S	Pe-Tri	800.382	3009.93	1905.16	-1.91094	0.0756558	-25.2584	9.16089e-141	9.69717e-140
Solyc12g096500	Pe-S	Pe-Tri	1230.65	4628.97	2929.81	-1.91041	0.0646436	-29.553	6.01087e-192	8.64885e-191
Solyc04g076010	Pe-S	Pe-Tri	378.353	1422.93	900.642	-1.90959	0.124187	-15.3767	2.34644e-53	1.16714e-52
Solyc12g015630	Pe-S	Pe-Tri	84.6411	318.341	201.491	-1.90939	0.245294	-7.78408	7.02215e-15	1.64688e-14
Solyc02g079110	Pe-S	Pe-Tri	498.869	1874.56	1186.72	-1.90937	0.106746	-17.887	1.48936e-71	9.12014e-71
Solyc06g069290	Pe-S	Pe-Tri	37.0618	140.074	88.5679	-1.90924	0.377639	-5.05572	4.2876e-07	7.30885e-07
Solyc11g071460	Pe-S	Pe-Tri	155.168	583.314	369.241	-1.90881	0.173871	-10.9783	4.85811e-28	1.61467e-27
Solyc03g007150	Pe-S	Pe-Tri	346.292	1300.74	823.514	-1.90835	0.120979	-15.7742	4.67924e-56	2.40445e-55
Solyc03g097200	Pe-S	Pe-Tri	636.237	2387.7	1511.97	-1.90721	0.0919148	-20.7497	1.2326e-95	9.51817e-95
Solyc03g058930	Pe-S	Pe-Tri	90.3754	340.611	215.493	-1.90628	0.255662	-7.45623	8.90299e-14	2.01884e-13
Solyc05g007170	Pe-S	Pe-Tri	127.054	474.205	300.63	-1.9037	0.195973	-9.71409	2.62585e-22	7.65894e-22
Solyc01g049820	Pe-S	Pe-Tri	15.3248	57.4096	36.3672	-1.9032	0.509645	-3.73435	0.000188197	0.000277311
Solyc06g073560	Pe-S	Pe-Tri	39.8115	149.618	94.7146	-1.90307	0.344229	-5.5285	3.22974e-08	5.84173e-08
Solyc02g079870	Pe-S	Pe-Tri	36.1713	135.639	85.9051	-1.90185	0.424157	-4.48382	7.3319e-06	1.16894e-05
Solyc07g064440	Pe-S	Pe-Tri	1040.49	3890.95	2465.72	-1.90081	0.092482	-20.5533	7.18456e-94	5.46177e-93
Solyc01g103660	Pe-S	Pe-Tri	432.647	1612.04	1022.34	-1.89991	0.110311	-17.2233	1.77616e-66	1.02968e-65
Solyc01g010760	Pe-S	Pe-Tri	3078.57	11476.6	7277.57	-1.89764	0.0481513	-39.4099	0	0
Solyc09g074430	Pe-S	Pe-Tri	47.2832	175.588	111.435	-1.897	0.337509	-5.62059	1.90301e-08	3.48156e-08
Solyc03g121090	Pe-S	Pe-Tri	1839.89	6855.51	4347.7	-1.89694	0.0635756	-29.8376	1.27252e-195	1.86386e-194
Solyc03g059160	Pe-S	Pe-Tri	51.3999	191.205	121.302	-1.89484	0.281133	-6.74001	1.58373e-11	3.29762e-11
Solyc06g061010	Pe-S	Pe-Tri	355.774	1326.22	840.999	-1.8946	0.141336	-13.405	5.65589e-41	2.36412e-40
Solyc03g025430	Pe-S	Pe-Tri	208.934	775.816	492.375	-1.89291	0.155378	-12.1826	3.84862e-34	1.44134e-33
Solyc07g054080	Pe-S	Pe-Tri	1323.07	4912.54	3117.81	-1.89289	0.079173	-23.9083	2.50945e-126	2.41131e-125
Solyc10g049600	Pe-S	Pe-Tri	1865.24	6926.33	4395.79	-1.89187	0.0563723	-33.5604	6.35723e-247	1.15593e-245
Solyc02g090460	Pe-S	Pe-Tri	18.3671	68.655	43.5111	-1.89085	0.549209	-3.44286	0.000575589	0.000820301
Solyc04g010050	Pe-S	Pe-Tri	583.327	2160.9	1372.11	-1.88923	0.0922779	-20.4732	3.72967e-93	2.81675e-92
Solyc06g048820	Pe-S	Pe-Tri	871.066	3227.64	2049.35	-1.88849	0.0851217	-22.1858	4.70786e-109	4.02242e-108
Solyc01g094860	Pe-S	Pe-Tri	525.105	1945.53	1235.32	-1.88847	0.0946171	-19.9591	1.24976e-88	9.06444e-88
Solyc08g074730	Pe-S	Pe-Tri	83.3508	309.248	196.3	-1.88792	0.233739	-8.07704	6.6358e-16	1.60828e-15
Solyc09g007650	Pe-S	Pe-Tri	37.3611	137.346	87.3534	-1.88739	0.392427	-4.80955	1.51272e-06	2.50474e-06
Solyc07g038160	Pe-S	Pe-Tri	149.674	554.516	352.095	-1.88644	0.21925	-8.60404	7.69549e-18	1.98082e-17
Solyc02g080880	Pe-S	Pe-Tri	8941.22	33053.5	20997.4	-1.88617	0.0409694	-46.0386	0	0
Solyc11g069450	Pe-S	Pe-Tri	1719.7	6350.49	4035.1	-1.88544	0.0731688	-25.7684	2.00663e-146	2.20268e-145
Solyc01g099810	Pe-S	Pe-Tri	1203.12	4441.95	2822.54	-1.88511	0.0693434	-27.1852	9.71518e-163	1.19206e-161
Solyc08g081030	Pe-S	Pe-Tri	2092.99	7723.54	4908.26	-1.88315	0.0544341	-34.595	3.00342e-262	5.81761e-261
Solyc11g008780	Pe-S	Pe-Tri	6033	22241.3	14137.2	-1.88237	0.0363156	-51.8336	0	0
Solyc12g005200	Pe-S	Pe-Tri	846.01	3118.84	1982.43	-1.88224	0.074087	-25.4059	2.17298e-142	2.3317e-141
Solyc10g081380	Pe-S	Pe-Tri	1001.17	3688.14	2344.65	-1.88158	0.073384	-25.6402	5.44241e-145	5.91447e-144
Solyc10g006200	Pe-S	Pe-Tri	50.813	186.787	118.8	-1.87796	0.287582	-6.53018	6.56928e-11	1.33506e-10
Solyc01g112220	Pe-S	Pe-Tri	600.834	2204.07	1402.45	-1.87582	0.0970961	-19.3192	3.70387e-83	2.54323e-82
Solyc02g081890	Pe-S	Pe-Tri	292.986	1074.95	683.968	-1.87487	0.133156	-14.0802	5.02599e-45	2.23083e-44
Solyc08g066320	Pe-S	Pe-Tri	26.453	96.1988	61.3259	-1.87354	0.489171	-3.83004	0.000128125	0.000190659
Solyc11g011800	Pe-S	Pe-Tri	15.0969	55.5619	35.3294	-1.87338	0.548439	-3.41583	0.000635875	0.000904178
Solyc03g119340	Pe-S	Pe-Tri	467.374	1709.46	1088.42	-1.87241	0.109475	-17.1036	1.39397e-65	7.99829e-65
Solyc05g053590	Pe-S	Pe-Tri	225.906	826.862	526.384	-1.87103	0.144956	-12.9075	4.08346e-38	1.63363e-37
Solyc06g005100	Pe-S	Pe-Tri	101.989	371.349	236.669	-1.86928	0.244985	-7.63017	2.34439e-14	5.40629e-14
Solyc09g091800	Pe-S	Pe-Tri	46.1663	168.521	107.344	-1.86903	1.59249	-1.17365	0.240535	0.268934
Solyc03g031860	Pe-S	Pe-Tri	161.324	589.031	375.178	-1.86833	0.163528	-11.4251	3.13245e-30	1.08706e-29
Solyc11g062280	Pe-S	Pe-Tri	155.685	567.19	361.438	-1.86831	0.196238	-9.52061	1.72161e-21	4.91246e-21
Solyc03g120790	Pe-S	Pe-Tri	256.792	937.527	597.159	-1.86811	0.141128	-13.237	5.36331e-40	2.21115e-39
Solyc03g097100	Pe-S	Pe-Tri	50.3333	184.058	117.195	-1.8668	0.300603	-6.2102	5.29171e-10	1.03555e-09
Solyc09g065760	Pe-S	Pe-Tri	233.033	848.251	540.642	-1.86521	0.141035	-13.2251	6.28371e-40	2.58788e-39
Solyc05g005860	Pe-S	Pe-Tri	180.173	656.695	418.434	-1.86462	0.168888	-11.0406	2.43464e-28	8.13194e-28
Solyc01g103770	Pe-S	Pe-Tri	161.864	588.949	375.406	-1.86189	0.186052	-10.0074	1.41471e-23	4.25367e-23
[truncated: 1,727 more rows]

## Sheet: Table S1-2
Table S1-2.The highly expressed transcription factors in glandular trichomes of S. pennellii, LA4024 and LA1777.
	S. pennellii_log2-fold_change stem epidermis vs. TRI	LA1777: Log2-fold Change LVS vs. TRI	LA4024: Log2-fold Change LVS vs. TRI	Description
Solyc09g065630	-2.00852	-2.573	-2.737	weakly similar to ( 155) AT4G14720 | Symbols: PPD2, TIFY4B | PPD2; dioxygenase/ metal ion binding | chr4:8432452-8434934 REVERSE genomic_reference:SL2.40ch09 gene_region:59394396-59399279 transcript_region:SL2.40ch09:59394396..59399279+ functional_description:"Protein TIFY 4B (AHRD V1 ***- TIF4B_ARATH); contains Interpro domain(s) IPR010399 Tify "
Solyc03g033680	-8.11224	-3.968	-2.302	evidence_code:10F0H0E0IEG genomic_reference:SL2.40ch03 gene_region:9555193-9555543 transcript_region:SL2.40ch03:9555193..9555543+ functional_description:"Short internode related sequence 5 (AHRD V1 -*-- D2KC76_BRARP); contains Interpro domain(s) IPR007818 Protein of unknown function DUF702 "
Solyc06g069710	-13.1379	-1.319	-1.034	moderately similar to ( 352) AT5G61430 | Symbols: ANAC100, ATNAC5 | ANAC100 (ARABIDOPSIS NAC DOMAIN CONTAINING PROTEIN 100); transcription factor | chr5:24701328-24702553 REVERSEmoderately similar to ( 224) NAC77_ORYSA NAC domain-containing protein 77 (ONAC077) (ONAC300) - Oryza sativa (Rice)moderately similar to ( 276) loc_os04g38720 12004.m08861 protein NAC domain protein NAC5, putative, expres…
Solyc10g082050	-2.01211	-1.565	-1.166	weakly similar to ( 118) AT3G52525 | Symbols: ATOFP6, OFP6 | OFP6 (OVATE FAMILY PROTEIN 6) | chr3:19475159-19475638 FORWARDvery weakly similar to (90.5) loc_os10g38880 12010.m06655 protein plant-specific domain TIGR01568 family protein, expressed evidence_code:10F0H1E0IEG genomic_reference:SL2.40ch10 gene_region:62268995-62269531 transcript_region:SL2.40ch10:62268995..62269531+ functional_descrip…
Solyc02g088180	-7.59099	-3.98	-3.904	moderately similar to ( 350) AT5G61430 | Symbols: ANAC100, ATNAC5 | ANAC100 (ARABIDOPSIS NAC DOMAIN CONTAINING PROTEIN 100); transcription factor | chr5:24701328-24702553 REVERSEmoderately similar to ( 216) NAC77_ORYSA NAC domain-containing protein 77 (ONAC077) (ONAC300) - Oryza sativa (Rice)moderately similar to ( 288) loc_os04g38720 12004.m08861 protein NAC domain protein NAC5, putative, expres…
Solyc08g005100	-3.45215	-1.923	-1.294	moderately similar to ( 288) AT4G17900 | Symbols: | zinc-binding family protein | chr4:9946813-9947697 FORWARDmoderately similar to ( 283) loc_os02g46610 12002.m09698 protein expressed proteinPLATZ genomic_reference:SL2.40ch08 gene_region:70109-72816 transcript_region:SL2.40ch08:70109..72816+ go_terms:GO:0005488 functional_description:"Zinc-binding family protein (AHRD V1 **-* D7MDD4_ARALY); cont…
Solyc04g070960	-8.02583	-2.939	-3.137	weakly similar to ( 126) AT3G52440 | Symbols: | Dof-type zinc finger domain-containing protein | chr3:19435447-19436190 FORWARDweakly similar to ( 108) PBF_MAIZE Dof zinc finger protein PBF (Prolamin box-binding factor) - Zea mays (Maize)weakly similar to ( 132) loc_os01g64590 12001.m12573 protein dof domain, zinc finger family protein, expressedzf-Dof evidence_code:10F0H1E0IEG genomic_reference:…
Solyc08g005050	-1.44936	-2.774	-2.104	weakly similar to ( 180) AT1G32640 | Symbols: ATMYC2, RD22BP1, JAI1, JIN1, MYC2, ZBF1 | MYC2; DNA binding / transcription activator/ transcription factor | chr1:11799042-11800913 REVERSEweakly similar to ( 174) loc_os10g42430 12010.m06996 protein transcription factor MYC7E, putative, expressed genomic_reference:SL2.40ch08 gene_region:33228-35425 transcript_region:SL2.40ch08:33228..35425- go_terms…
Solyc01g108120	-2.71006	-1.731	-1.005	weakly similar to ( 140) AT3G19184 | Symbols: | DNA binding | chr3:6637555-6639035 FORWARDweakly similar to ( 131) loc_os03g08620 12003.m06370 protein DNA binding protein, putative, expressed genomic_reference:SL2.40ch01 gene_region:87238627-87242710 transcript_region:SL2.40ch01:87238627..87242710+ go_terms:GO:0006355 functional_description:"B3 domain-containing protein At3g19184 (AHRD V1 *-*- Y3…
Solyc11g069500	-1.47768	-2.42	-2.217	highly similar to ( 707) AT2G28350 | Symbols: ARF10 | ARF10 (AUXIN RESPONSE FACTOR 10); miRNA binding / transcription factor | chr2:12114331-12116665 FORWARDhighly similar to ( 784) loc_os06g47150 12006.m091768 protein auxin response factor 16, putative, expressedAuxin_resp B3 evidence_code:10F0H1E1IEG genomic_reference:SL2.40ch11 gene_region:51188434-51191569 transcript_region:SL2.40ch11:5118843…
Solyc08g061130	-1.4392	-1.804	-1.25	very weakly similar to (85.9) AT5G11260 | Symbols: HY5, TED 5 | HY5 (ELONGATED HYPOCOTYL 5); DNA binding / double-stranded DNA binding / transcription factor | chr5:3593583-3594800 REVERSEvery weakly similar to (91.3) loc_os02g10860 12002.m06384 protein transcription factor HY5, putative, expressed genomic_reference:SL2.40ch08 gene_region:43956466-43959939 transcript_region:SL2.40ch08:43956466..4…
Solyc12g006170	-1.13683	-1.013	-1.068	moderately similar to ( 208) AT4G26640 | Symbols: WRKY20, AtWRKY20 | WRKY20; transcription factor | chr4:13437298-13440693 REVERSEmoderately similar to ( 206) loc_os07g39480 12007.m08190 protein OsWRKY78 - Superfamily of rice TFs having WRKY and zinc finger domains, expressedWRKY evidence_code:10F0H1E1IEG genomic_reference:SL2.40ch12 gene_region:712968-715497 transcript_region:SL2.40ch12:712968..…
Solyc02g032950	-5.46572	-1.219	-2.463	moderately similar to ( 320) AT1G62300 | Symbols: WRKY6, ATWRKY6 | WRKY6; transcription factor | chr1:23016887-23019155 REVERSEmoderately similar to ( 292) loc_os01g14440 12001.m08049 protein OsWRKY1v2 - Superfamily of rice TFs having WRKY and zinc finger domains, expressedWRKY genomic_reference:SL2.40ch02 gene_region:20198127-20200157 transcript_region:SL2.40ch02:20198127..20200157- go_terms:GO:…
Solyc07g055280	-3.97736	-1.254	-2.194	weakly similar to ( 173) AT3G58710 | Symbols: WRKY69, ATWRKY69 | WRKY69; transcription factor | chr3:21715192-21716766 FORWARDweakly similar to ( 130) loc_os01g54600 12001.m11623 protein OsWRKY13 - Superfamily of rice TFs having WRKY and zinc finger domains, expressedWRKY genomic_reference:SL2.40ch07 gene_region:60692504-60696127 transcript_region:SL2.40ch07:60692504..60696127+ go_terms:GO:004544…
Solyc01g079360	-3.33374	-1.273	-2.81	weakly similar to ( 115) AT2G34830 | Symbols: WRKY35, MEE24, AtWRKY35 | WRKY35 (WRKY DNA-binding protein 35); transcription factor | chr2:14693839-14696378 REVERSEweakly similar to ( 115) loc_os02g47060 12002.m09741 protein OsWRKY66 - Superfamily of rice TFs having WRKY and zinc finger domains, expressedWRKY genomic_reference:SL2.40ch01 gene_region:70960474-70962139 transcript_region:SL2.40ch01:7…
Solyc01g095100	-1.50428	-1.616	-1.597	moderately similar to ( 202) AT4G01250 | Symbols: WRKY22, AtWRKY22 | WRKY22; transcription factor | chr4:522839-524129 REVERSEweakly similar to ( 159) loc_os02g16540 12002.m77729 protein OsWRKY39v2 - Superfamily of rice TFs having WRKY and zinc finger domains, expressedWRKY genomic_reference:SL2.40ch01 gene_region:78259686-78261279 transcript_region:SL2.40ch01:78259686..78261279+ go_terms:GO:0045…
Solyc05g012500	-1.72505	-1.722	-2.841	weakly similar to ( 176) AT1G69310 | Symbols: WRKY57, ATWRKY57 | WRKY57; transcription factor | chr1:26056118-26057909 REVERSEweakly similar to ( 179) loc_os03g55080 12003.m10423 protein OsWRKY3 - Superfamily of rice TFs having WRKY and zinc finger domains, expressedWRKY genomic_reference:SL2.40ch05 gene_region:5742002-5745384 transcript_region:SL2.40ch05:5742002..5745384- go_terms:GO:0045449 fun…
Solyc02g080890	-8.5141	-2.38	-3.503	moderately similar to ( 343) AT1G62300 | Symbols: WRKY6, ATWRKY6 | WRKY6; transcription factor | chr1:23016887-23019155 REVERSEmoderately similar to ( 320) loc_os01g14440 12001.m08049 protein OsWRKY1v2 - Superfamily of rice TFs having WRKY and zinc finger domains, expressedWRKY genomic_reference:SL2.40ch02 gene_region:39569094-39571649 transcript_region:SL2.40ch02:39569094..39571649- go_terms:GO:…
Solyc05g015850	-11.5001	-2.655	-3.365	weakly similar to ( 169) AT5G13080 | Symbols: WRKY75, ATWRKY75 | WRKY75; transcription factor | chr5:4149928-4151019 REVERSEweakly similar to ( 173) loc_os11g29870 12011.m06896 protein OsWRKY72 - Superfamily of rice TFs having WRKY and zinc finger domains, expressedWRKY genomic_reference:SL2.40ch05 gene_region:12420457-12423158 transcript_region:SL2.40ch05:12420457..12423158- go_terms:GO:0005515,…
Solyc07g056280	-5.19457	-2.949	-4.637	weakly similar to ( 135) AT4G18170 | Symbols: WRKY28, ATWRKY28 | WRKY28; transcription factor | chr4:10061508-10062691 FORWARDweakly similar to ( 151) loc_os01g47560 12001.m10951 protein OsWRKY16 - Superfamily of rice TFs having WRKY and zinc finger domains, expressedWRKY genomic_reference:SL2.40ch07 gene_region:61460392-61463054 transcript_region:SL2.40ch07:61460392..61463054+ go_terms:GO:004544…
Solyc12g011200	-4.3827	-3.443	-4.824	weakly similar to ( 136) AT4G18170 | Symbols: WRKY28, ATWRKY28 | WRKY28; transcription factor | chr4:10061508-10062691 FORWARDweakly similar to ( 147) loc_os05g49100 12005.m08980 protein OsWRKY49 - Superfamily of rice TFs having WRKY and zinc finger domains, expressedWRKY evidence_code:10F0H1E0IEG genomic_reference:SL2.40ch12 gene_region:4045306-4047487 transcript_region:SL2.40ch12:4045306..40474…
Solyc01g104550	-9.75284	-3.755	-4.691	weakly similar to ( 171) AT1G68150 | Symbols: WRKY9, ATWRKY9 | WRKY9; transcription factor | chr1:25543970-25545615 FORWARDweakly similar to ( 160) loc_os02g53100 12002.m100815 protein OsWRKY32 - Superfamily of rice TFs having WRKY and zinc finger domains, expressedWRKY genomic_reference:SL2.40ch01 gene_region:84779786-84782183 transcript_region:SL2.40ch01:84779786..84782183+ go_terms:GO:0045449 …
Solyc04g045430	-2.00833	-1.258	-1.639	moderately similar to ( 278) AT2G33550 | Symbols: | gt-2-related | chr2:14210180-14211487 REVERSEweakly similar to ( 174) loc_os02g31160 12002.m08259 protein conserved hypothetical protein genomic_reference:SL2.40ch04 gene_region:32397052-32406656 transcript_region:SL2.40ch04:32397052..32406656- go_terms:GO:0003700 functional_description:"Sh4 homologue protein (AHRD V1 *-*- B6ZKH4_ECHCG); contain…
Solyc07g054220	-3.04898	-1.394	-2.013	weakly similar to ( 159) AT4G28140 | Symbols: | AP2 domain-containing transcription factor, putative | chr4:13974905-13975783 REVERSEvery weakly similar to (84.7) ERF1_ORYSA Ethylene-responsive transcription factor 1 (Ethylene-responsive element-binding factor 1) (EREBP-1) (OsEREBP1) - Oryza sativa (Rice)weakly similar to ( 133) loc_os04g44670 12004.m09426 protein AP2 domain containing protein, e…
Solyc03g117720	-7.78406	-2.793	-1.469	moderately similar to ( 274) AT1G16060 | Symbols: | ovule development protein, putative | chr1:5508563-5511609 FORWARDmoderately similar to ( 212) BBM1_BRANA Protein BABY BOOM 1 (BnBBM1) - Brassica napus (Rape)moderately similar to ( 307) loc_os09g25600 12009.m60258 protein protein BABY BOOM 2, putative, expressedAP2 AP2 genomic_reference:SL2.40ch03 gene_region:60828177-60832436 transcript_region…
Solyc04g012050	-4.36273	-3.434	-4.069	weakly similar to ( 110) AT5G64750 | Symbols: ABR1 | ABR1 (ABA REPRESSOR1); DNA binding / transcription factor | chr5:25891679-25893656 FORWARDvery weakly similar to (89.7) ERF1_ORYSA Ethylene-responsive transcription factor 1 (Ethylene-responsive element-binding factor 1) (EREBP-1) (OsEREBP1) - Oryza sativa (Rice)weakly similar to ( 104) loc_os04g32620 12004.m08360 protein DNA binding protein, p…
Solyc12g042210	-8.14199	-3.784	-5.059	weakly similar to ( 124) AT5G61890 | Symbols: | AP2 domain-containing transcription factor family protein | chr5:24852639-24853744 REVERSEvery weakly similar to (89.7) ERF2_TOBAC Ethylene-responsive transcription factor 2 (Ethylene-responsive element-binding factor 2) (EREBP-2) (NtERF2) - Nicotiana tabacum (Common tobacco)weakly similar to ( 108) loc_os04g32620 12004.m08360 protein DNA binding pr…
Solyc04g006980	-6.48873	-2.096	-1.335	weakly similar to ( 102) AT1G68800 | Symbols: BRC2, TCP12 | TCP12 (TCP DOMAIN PROTEIN 12); transcription factor | chr1:25847306-25848471 REVERSEvery weakly similar to (89.0) loc_os09g24480 12009.m05602 protein teosinte-branched one, putativeTCP evidence_code:10F0H1E0IEG genomic_reference:SL2.40ch04 gene_region:687298-688425 transcript_region:SL2.40ch04:687298..688425- functional_description:"CYCL…
Solyc05g009900	-4.65135	-2.232	-1.811	weakly similar to ( 108) AT1G68800 | Symbols: BRC2, TCP12 | TCP12 (TCP DOMAIN PROTEIN 12); transcription factor | chr1:25847306-25848471 REVERSEvery weakly similar to (92.0) loc_os09g24480 12009.m05602 protein teosinte-branched one, putativeTCP evidence_code:10F0H1E0IEG genomic_reference:SL2.40ch05 gene_region:4125179-4126240 transcript_region:SL2.40ch05:4125179..4126240+ functional_description:"…
Solyc03g115010	-10.3642	-3.724	-4.265	weakly similar to ( 142) AT3G02150 | Symbols: PTF1, TFPD | PTF1 (PLASTID TRANSCRIPTION FACTOR 1); transcription factor | chr3:391522-392589 FORWARDweakly similar to ( 135) loc_os01g55750 12001.m43206 protein TCP family transcription factor containing protein, expressedTCP evidence_code:10F0H1E1IEG genomic_reference:SL2.40ch03 gene_region:58919864-58920889 transcript_region:SL2.40ch03:58919864..58…
Solyc07g062980	-5.9428	-2.311	-1.878	weakly similar to ( 115) AT2G47070 | Symbols: SPL1 | SPL1 (SQUAMOSA PROMOTER BINDING PROTEIN-LIKE 1); DNA binding / transcription factor | chr2:19337144-19340552 FORWARDweakly similar to ( 110) LG1_MAIZE LIGULELESS1 protein - Zea mays (Maize)weakly similar to ( 118) loc_os04g46580 12004.m09607 protein SBP domain containing protein, expressedSBP genomic_reference:SL2.40ch07 gene_region:62823040-62…
Solyc12g038520	-1.10024	-2.802	-1.177	weakly similar to ( 145) AT1G69170 | Symbols: | squamosa promoter-binding protein-like 6 (SPL6) | chr1:26005626-26007041 FORWARDweakly similar to ( 115) SBP2_ANTMA Squamosa promoter-binding protein 2 - Antirrhinum majus (Garden snapdragon)weakly similar to ( 130) loc_os04g46580 12004.m09607 protein SBP domain containing protein, expressedSBP evidence_code:10F0H1E0IEG genomic_reference:SL2.40ch12 …
Solyc01g057910	-5.97305	-1.06	-2.852	moderately similar to ( 257) AT5G49620 | Symbols: AtMYB78 | AtMYB78 (myb domain protein 78); DNA binding / transcription factor | chr5:20137491-20139384 REVERSEweakly similar to ( 139) MYBA2_ORYSA Myb-related protein MYBAS2 - Oryza sativa (Rice)moderately similar to ( 247) loc_os03g20090 12003.m101325 protein MYB transcription factor, putative, expressed genomic_reference:SL2.40ch01 gene_region:5…
Solyc02g079280	-4.38805	-1.161	-1.805	moderately similar to ( 314) AT4G21440 | Symbols: ATMYB102, ATM4 | ATMYB102 (ARABIDOPSIS MYB-LIKE 102); DNA binding / transcription factor | chr4:11418425-11419652 REVERSEmoderately similar to ( 216) MYB4_ORYSA Myb-related protein Myb4 (OsMyb4) (Transcription factor RLTR1) - Oryza sativa (Rice)moderately similar to ( 271) loc_os07g37210 12007.m07971 protein MYB transcription factor, putative, exp…
Solyc10g081490	-5.42354	-1.525	-1.343	moderately similar to ( 273) AT1G08810 | Symbols: MYB60, AtMYB60 | MYB60 (myb domain protein 60); DNA binding / transcription factor | chr1:2819279-2820329 REVERSEweakly similar to ( 186) MYB4_ORYSA Myb-related protein Myb4 (OsMyb4) (Transcription factor RLTR1) - Oryza sativa (Rice)moderately similar to ( 248) loc_os12g03150 12012.m04313 protein MYB60, putative, expressed evidence_code:10F0H1E0IE…
Solyc02g067340	-4.50579	-2.736	-2.164	moderately similar to ( 275) AT3G47600 | Symbols: MYB94, ATMYBCP70, ATMYB94 | ATMYB94 (MYB DOMAIN PROTEIN 94); DNA binding / transcription factor | chr3:17539627-17541035 REVERSEweakly similar to ( 189) MYB4_ORYSA Myb-related protein Myb4 (OsMyb4) (Transcription factor RLTR1) - Oryza sativa (Rice)moderately similar to ( 268) loc_os08g33940 12008.m07384 protein MYB96, putative, expressed genomic_r…
Solyc05g053330	-9.01615	-2.864	-3.053	moderately similar to ( 244) AT5G49620 | Symbols: AtMYB78 | AtMYB78 (myb domain protein 78); DNA binding / transcription factor | chr5:20137491-20139384 REVERSEweakly similar to ( 151) MYBP_MAIZE Myb-related protein P - Zea mays (Maize)moderately similar to ( 267) loc_os03g20090 12003.m101325 protein MYB transcription factor, putative, expressed genomic_reference:SL2.40ch05 gene_region:62594925-6…
Solyc01g079620	-4.44709	-3.419	-2.196	moderately similar to ( 214) AT2G47460 | Symbols: MYB12, ATMYB12, PFG1 | MYB12 (MYB DOMAIN PROTEIN 12); DNA binding / transcription activator/ transcription factor | chr2:19476438-19479242 FORWARDmoderately similar to ( 218) MYBP_MAIZE Myb-related protein P - Zea mays (Maize)weakly similar to ( 197) loc_os03g19120 12003.m07329 protein yellow seed1, putative genomic_reference:SL2.40ch01 gene_regio…
Solyc03g114830	-6.96335	-3.853	-1.72	moderately similar to ( 264) AT5G60910 | Symbols: AGL8, FUL | AGL8 (agamous-like 8); transcription factor | chr5:24502736-24504934 REVERSEmoderately similar to ( 338) AGL8_SOLTU Agamous-like MADS-box protein AGL8 homolog (POTM1-1) - Solanum tuberosum (Potato)moderately similar to ( 226) loc_os03g54160 12003.m35583 protein MADS-box transcription factor 14, putative, expressed MADS_MEF2_like MADS K…
Solyc03g026070	-3.94423	-1.318	-1.306	highly similar to ( 667) AT4G00730 | Symbols: ANL2, AHDP | ANL2 (ANTHOCYANINLESS 2); transcription factor/ transcription regulator | chr4:301071-304103 REVERSEhighly similar to ( 660) loc_os02g45250 12002.m09564 protein homeobox protein FWA, putative, expressedSTART START START Homeobox genomic_reference:SL2.40ch03 gene_region:7855770-7860225 transcript_region:SL2.40ch03:7855770..7860225- go_term…
Solyc06g072310	-5.60041	-2.969	-2.503	highly similar to ( 813) AT1G73360 | Symbols: HDG11, EDT1, ATHDG11 | HDG11 (HOMEODOMAIN GLABROUS 11); DNA binding / transcription factor | chr1:27578893-27581820 REVERSEhighly similar to ( 700) loc_os06g10600 12006.m05778 protein DNA binding protein, putative, expressedSTART START START genomic_reference:SL2.40ch06 gene_region:40978399-40981854 transcript_region:SL2.40ch06:40978399..40981854- go_…
Solyc04g077220	-1.66943	-3.013	-3.285	weakly similar to ( 179) AT4G37790 | Symbols: HAT22 | HAT22; transcription factor | chr4:17768241-17769272 FORWARDweakly similar to ( 172) loc_os08g36220 12008.m07611 protein homeobox-leucine zipper protein HAT14, putative, expressed genomic_reference:SL2.40ch04 gene_region:59741973-59743801 transcript_region:SL2.40ch04:59741973..59743801- go_terms:GO:0005634,GO:0006355,GO:0045449 functional_desc…
Solyc03g098200	-6.25227	-3.062	-2.924	highly similar to ( 849) AT1G73360 | Symbols: HDG11, EDT1, ATHDG11 | HDG11 (HOMEODOMAIN GLABROUS 11); DNA binding / transcription factor | chr1:27578893-27581820 REVERSEhighly similar to ( 753) loc_os06g10600 12006.m05778 protein DNA binding protein, putative, expressedSTART START START genomic_reference:SL2.40ch03 gene_region:53990300-53993447 transcript_region:SL2.40ch03:53990300..53993447- go_…
Solyc10g080540	-5.12082	-3.452	-1.339	weakly similar to ( 194) AT5G06710 | Symbols: HAT14 | HAT14 (HOMEOBOX FROM ARABIDOPSIS THALIANA); DNA binding / transcription factor | chr5:2069093-2070284 REVERSEweakly similar to ( 196) loc_os08g36220 12008.m07611 protein homeobox-leucine zipper protein HAT14, putative, expressed evidence_code:10F0H1E1IEG genomic_reference:SL2.40ch10 gene_region:61109021-61111955 transcript_region:SL2.40ch10:61…
Solyc12g099900	-1.5988	-2.893	-2.322	highly similar to ( 630) AT1G50420 | Symbols: SCL3, SCL-3 | SCL3; transcription factor | chr1:18678177-18679625 REVERSEmoderately similar to ( 212) SLN1_HORVU DELLA protein SLN1 (Slender protein 1) - Hordeum vulgare (Barley)moderately similar to ( 402) loc_os01g71970 12001.m13235 protein GRAS family transcription factor containing protein, expressedGRAS evidence_code:10F1H1E1IEG genomic_reference…
Solyc02g076670	-7.56363	-2.542	-2.757	weakly similar to ( 120) AT2G38300 | Symbols: | DNA binding / transcription factor | chr2:16044175-16045679 REVERSEweakly similar to ( 130) loc_os12g01490 12012.m04153 protein DNA binding protein, putative, expressed genomic_reference:SL2.40ch02 gene_region:36398211-36400409 transcript_region:SL2.40ch02:36398211..36400409+ go_terms:GO:0045449 functional_description:"Myb-like DNA-binding domain SH…
Solyc03g006150	-9.86889	-2.84	-2.175	weakly similar to ( 122) AT2G42660 | Symbols: | myb family transcription factor | chr2:17767065-17768258 REVERSEweakly similar to ( 130) loc_os12g01490 12012.m04153 protein DNA binding protein, putative, expressed genomic_reference:SL2.40ch03 gene_region:809502-813363 transcript_region:SL2.40ch03:809502..813363+ go_terms:GO:0045449 functional_description:"Myb-like DNA-binding domain SHAQKYF class…
Solyc12g008660	-2.48845	-1.477	-2.321	moderately similar to ( 273) AT2G19810 | Symbols: | zinc finger (CCCH-type) family protein | chr2:8550419-8551498 FORWARDmoderately similar to ( 222) loc_os01g09620 12001.m42903 protein nucleic acid binding protein, putative, expressed evidence_code:10F0H1E1IEG genomic_reference:SL2.40ch12 gene_region:2038195-2039412 transcript_region:SL2.40ch12:2038195..2039412+ go_terms:GO:0008270 functional_de…
Solyc04g056320	-1.25006	-1.175	-1.13	moderately similar to ( 239) AT1G34370 | Symbols: STOP1 | STOP1 (sensitive to proton rhizotoxicity 1); nucleic acid binding / transcription factor/ zinc ion binding | chr1:12551449-12552501 FORWARDmoderately similar to ( 248) loc_os02g36360 12002.m100245 protein zinc finger, C2H2 type family protein, expressed evidence_code:10F0H1E1IEG genomic_reference:SL2.40ch04 gene_region:53214442-53215563 tr…
Solyc06g074800	-3.14071	-2.045	-1.788	weakly similar to ( 149) AT5G04390 | Symbols: | zinc finger (C2H2 type) family protein | chr5:1239166-1240254 FORWARDweakly similar to ( 143) loc_os04g08060 12004.m06098 protein zinc finger, C2H2 type family protein, expressed evidence_code:10F0H1E1IEG genomic_reference:SL2.40ch06 gene_region:42723596-42724576 transcript_region:SL2.40ch06:42723596..42724576- go_terms:GO:0003700 functional_descrip…
Solyc02g084680	-5.43266	-2.317	-2.215	moderately similar to ( 212) AT3G51060 | Symbols: STY1, SRS1 | STY1 (STYLISH 1); protein heterodimerization/ transcription factor | chr3:18964606-18966130 FORWARDweakly similar to ( 153) loc_os06g49830 12006.m09507 protein SHI, putative, expressedDUF702 genomic_reference:SL2.40ch02 gene_region:42356126-42358282 transcript_region:SL2.40ch02:42356126..42358282+ go_terms:GO:0003700,GO:0046982 functi…
Solyc04g080970	-2.35329	-2.76	-2.262	weakly similar to ( 199) AT3G51060 | Symbols: STY1, SRS1 | STY1 (STYLISH 1); protein heterodimerization/ transcription factor | chr3:18964606-18966130 FORWARDweakly similar to ( 156) loc_os06g49830 12006.m09507 protein SHI, putative, expressedDUF702 genomic_reference:SL2.40ch04 gene_region:62620623-62622236 transcript_region:SL2.40ch04:62620623..62622236- functional_description:"Short internode r…
Solyc03g115450	-1.26537	-2.856	-1.637	weakly similar to ( 104) AT2G45120 | Symbols: | zinc finger (C2H2 type) family protein | chr2:18603680-18604624 FORWARDweakly similar to ( 108) loc_os03g31240 12003.m08372 protein zinc finger, C2H2 type family protein, expressed evidence_code:10F0H1E0IEG genomic_reference:SL2.40ch03 gene_region:59208867-59210204 transcript_region:SL2.40ch03:59208867..59210204+ go_terms:GO:0003700 functional_descr…
Solyc02g062400	-11.6516	-3.288	-4.043	weakly similar to ( 180) AT3G51060 | Symbols: STY1, SRS1 | STY1 (STYLISH 1); protein heterodimerization/ transcription factor | chr3:18964606-18966130 FORWARDweakly similar to ( 130) loc_os09g36160 12009.m06565 protein SHI, putative, expressedDUF702 genomic_reference:SL2.40ch02 gene_region:28579688-28582931 transcript_region:SL2.40ch02:28579688..28582931+ go_terms:GO:0003700,GO:0046982 functional…
Solyc05g013540	-8.4642	-3.589	-4.576	AP2 AP2 evidence_code:10F0H0E0IEG genomic_reference:SL2.40ch05 gene_region:6814092-6815252 transcript_region:SL2.40ch05:6814092..6815252+ go_terms:GO:0003677,GO:0006355 functional_description:"Ethylene-responsive transcription factor ERF086 (AHRD V1 *-*- D7LXW6_ARALY); contains Interpro domain(s) IPR001471 Pathogenesis-related transcriptional factor and ERF, DNA-binding "
Solyc01g108080	-2.3034	-1.69	-1.614	moderately similar to ( 229) AT4G34000 | Symbols: ABF3, DPBF5 | ABF3 (ABSCISIC ACID RESPONSIVE ELEMENTS-BINDING FACTOR 3); DNA binding / protein binding / transcription activator/ transcription factor | chr4:16296008-16297594 FORWARDweakly similar to ( 135) loc_os02g52780 12002.m33888 protein bZIP transcription factor ABI5, putative, expressed genomic_reference:SL2.40ch01 gene_region:87199941-872…
The transcription factor data is derived from iTAK (Zheng, et al., 2016).
The RNA-seq data of LA4024 and LA1777 was reported by Balcke et al., 2017.
