# Supplementary material for: Spatiotemporal formation of glands in plants is modulated by MYB-like transcription factors
Source: Nat Commun. 2024 Mar 15;15:2303. doi: 10.1038/s41467-024-46683-0 (PMC10943084; doi:10.1038/s41467-024-46683-0)
Supplement: Supplementary file 5 — Supplementary Data 2 [file 41467_2024_46683_MOESM5_ESM.xlsx]

## Sheet: index
Table S1. The RNA-seq data of trichoms of cr-gcr1/2 and pMTR1:GCR1 (Related to Fig. 7a).
Table S1-1. The up-regulated genes in trichomes of cr-gcr1/2.
Table S1-2. The down-regulated genes in trichomes of pMTR1:GCR1.
Table S1-3. The transcriptional factors of up-regulated in cr-gcr1/2 and down-regulated in pMTR1:GCR1.
3

## Sheet: Table S1-1
Table S1-1. The up-regulated genes in trichomes of cr-gcr1/2.
ID	sampleA	sampleB	baseMeanA	baseMeanB	baseMean	log2FoldChange	lfcSE	stat	pvalue	padj
Solyc02g091070	cr-gcr1/2	WT	440.193	0	220.097	11.2281	1.19714	9.37914	6.65159e-21	4.85117e-20
Solyc04g025490	cr-gcr1/2	WT	207.032	0	103.516	10.1392	1.21808	8.32398	8.50601e-17	5.22287e-16
Solyc03g059400	cr-gcr1/2	WT	142.215	0	71.1077	9.59766	3.90739	2.45629	0.0140382	0.0255475
Solyc12g021327	cr-gcr1/2	WT	128.699	0	64.3495	9.45358	3.90745	2.41937	0.0155473	0.0280365
Solyc10g083880	cr-gcr1/2	WT	122.569	0	61.2843	9.38332	1.23894	7.57366	3.62851e-14	1.96557e-13
Solyc07g042220	cr-gcr1/2	WT	117.837	0	58.9185	9.32607	1.25013	7.46009	8.64651e-14	4.59959e-13
Solyc04g054258	cr-gcr1/2	WT	93.2938	0	46.6469	8.98999	1.26092	7.12972	1.00574e-12	5.02219e-12
Solyc07g006290	cr-gcr1/2	WT	74.9337	0	37.4668	8.67394	1.30469	6.64829	2.96511e-11	1.34889e-10
Solyc01g110880	cr-gcr1/2	WT	61.8162	0	30.9081	8.39522	1.30685	6.42399	1.32749e-10	5.78052e-10
Solyc03g006650	cr-gcr1/2	WT	398.529	1.33124	199.93	8.22701	0.75969	10.8294	2.49675e-27	2.23255e-26
Solyc06g083700	cr-gcr1/2	WT	614.373	2.99633	308.684	7.67998	1.62768	4.71837	2.37742e-06	7.33053e-06
Solyc11g067270	cr-gcr1/2	WT	4895.13	30.2811	2462.7	7.33687	0.602131	12.1848	3.74458e-34	4.09264e-33
Solyc10g074730	cr-gcr1/2	WT	1157.07	7.65659	582.364	7.23972	1.12854	6.41515	1.40685e-10	6.11226e-10
Solyc12g099140	cr-gcr1/2	WT	434.031	2.99633	218.514	7.17866	1.63268	4.39685	1.09831e-05	3.1529e-05
Solyc06g083130	cr-gcr1/2	WT	9884.29	86.4631	4985.38	6.83677	0.106589	64.1415	0	0
Solyc03g043880	cr-gcr1/2	WT	565.903	4.99261	285.448	6.82493	0.890846	7.66118	1.84234e-14	1.01313e-13
Solyc05g005340	cr-gcr1/2	WT	488.699	4.32745	246.513	6.8205	0.44721	15.2512	1.61573e-52	2.86026e-51
Solyc01g009890	cr-gcr1/2	WT	646.691	5.99173	326.341	6.75428	0.844075	8.00199	1.2242e-15	7.11035e-15
Solyc07g055750	cr-gcr1/2	WT	8303.99	95.4444	4199.72	6.44296	0.105781	60.9087	0	0
Solyc04g077580	cr-gcr1/2	WT	173.19	1.99225	87.591	6.44095	1.26269	5.10099	3.37883e-07	1.13148e-06
Solyc12g013570	cr-gcr1/2	WT	3015.24	38.566	1526.9	6.2887	0.419957	14.9746	1.07594e-50	1.83052e-49
Solyc01g005140	cr-gcr1/2	WT	815.599	10.6284	413.114	6.26172	1.41389	4.42872	9.47943e-06	2.74296e-05
Solyc03g005860	cr-gcr1/2	WT	3267.52	46.5565	1657.04	6.13301	0.29781	20.5937	3.12435e-94	1.10212e-92
Solyc06g083140	cr-gcr1/2	WT	316.331	4.98293	160.657	5.98791	1.04878	5.70942	1.13362e-08	4.30112e-08
Solyc02g072050	cr-gcr1/2	WT	533.5	8.65444	271.077	5.94605	1.05136	5.65559	1.55307e-08	5.83959e-08
Solyc05g015750	cr-gcr1/2	WT	77.8213	1.3317	39.5765	5.86986	0.877059	6.69266	2.19151e-11	1.00601e-10
Solyc07g043630	cr-gcr1/2	WT	2576.92	47.549	1312.23	5.75991	0.154164	37.3622	1.60586e-305	3.05671e-303
Solyc03g111530	cr-gcr1/2	WT	300.471	5.65443	153.063	5.73174	0.858043	6.68001	2.3893e-11	1.09498e-10
Solyc01g106510	cr-gcr1/2	WT	321.879	6.32155	164.101	5.67031	0.42268	13.4151	4.93004e-41	6.50961e-40
Solyc01g005230	cr-gcr1/2	WT	186.001	3.66218	94.8315	5.66661	1.75503	3.22877	0.00124323	0.00272999
Solyc02g086290	cr-gcr1/2	WT	381.734	7.65171	194.693	5.6411	0.371519	15.1839	4.52076e-52	7.93713e-51
Solyc06g082130	cr-gcr1/2	WT	116.073	2.3266	59.1996	5.64056	0.693654	8.13166	4.23436e-16	2.52029e-15
Solyc02g005490	cr-gcr1/2	WT	140.338	2.99103	71.6645	5.55136	0.606128	9.15873	5.25131e-20	3.72671e-19
Solyc07g043680	cr-gcr1/2	WT	482.319	10.314	246.316	5.54756	0.34147	16.2461	2.37912e-59	4.87619e-58
Solyc01g106800	cr-gcr1/2	WT	1462.58	32.5861	747.585	5.48802	0.203617	26.9526	5.31425e-160	3.67505e-158
Solyc06g070960	cr-gcr1/2	WT	1270.83	30.5918	650.71	5.37628	0.212534	25.296	3.53134e-141	2.05727e-139
Solyc11g066270	cr-gcr1/2	WT	3147.16	81.7923	1614.48	5.26585	0.261886	20.1074	6.35137e-90	2.11621e-88
Solyc07g040663	cr-gcr1/2	WT	98.6384	2.66248	50.6504	5.21149	1.58508	3.28785	0.00100957	0.00224658
Solyc04g071590	cr-gcr1/2	WT	95.919	2.66248	49.2908	5.17107	1.60064	3.23062	0.00123521	0.00271269
Solyc05g052230	cr-gcr1/2	WT	80.3415	2.33013	41.3358	5.10856	0.739241	6.91055	4.82786e-12	2.3123e-11
Solyc07g043660	cr-gcr1/2	WT	4651.75	139.029	2395.39	5.06445	0.102599	49.3616	0	0
Solyc07g017570	cr-gcr1/2	WT	343.975	10.3021	177.139	5.06117	1.17882	4.29344	1.75927e-05	4.92384e-05
Solyc10g084900	cr-gcr1/2	WT	391.075	11.9818	201.529	5.02868	0.773217	6.50358	7.84306e-11	3.47426e-10
Solyc03g007760	cr-gcr1/2	WT	3152.96	99.7875	1626.37	4.98183	0.115261	43.222	0	0
Solyc11g072790	cr-gcr1/2	WT	2718.97	89.8099	1404.39	4.92015	0.125531	39.1947	0	0
Solyc10g081970	cr-gcr1/2	WT	110.257	3.65565	56.9564	4.91329	0.61538	7.98416	1.41486e-15	8.19545e-15
Solyc01g093960	cr-gcr1/2	WT	76.6421	2.6634	39.6528	4.84702	1.5669	3.09339	0.00197886	0.00420974
Solyc05g005290	cr-gcr1/2	WT	6953.9	242.807	3598.36	4.84001	0.0791986	61.1124	0	0
Solyc09g010380	cr-gcr1/2	WT	27577	984.185	14280.6	4.80842	0.0519944	92.4796	0	0
Solyc03g006150	cr-gcr1/2	WT	28150.6	1017.53	14584.1	4.79002	0.177892	26.9266	1.0723e-159	7.38888e-158
Solyc02g082880	cr-gcr1/2	WT	500.487	18.3009	259.394	4.77347	0.56955	8.38113	5.24201e-17	3.24775e-16
Solyc01g079550	cr-gcr1/2	WT	1321.18	48.5622	684.87	4.76591	0.354026	13.462	2.61582e-41	3.47541e-40
Solyc08g076710	cr-gcr1/2	WT	167.837	6.32189	87.0793	4.7307	0.479673	9.86235	6.06148e-23	4.72514e-22
Solyc08g078030	cr-gcr1/2	WT	104.269	3.99372	54.1315	4.70649	1.80591	2.60616	0.00915643	0.0173056
Solyc12g088240	cr-gcr1/2	WT	155.256	5.98601	80.621	4.69749	0.500752	9.38089	6.54196e-21	4.77302e-20
Solyc11g012990	cr-gcr1/2	WT	326.325	12.6374	169.481	4.6905	0.323997	14.477	1.69363e-47	2.66013e-46
Solyc07g044970	cr-gcr1/2	WT	342.273	13.9713	178.122	4.61463	0.336355	13.7195	7.75816e-43	1.07072e-41
Solyc03g114770	cr-gcr1/2	WT	446.478	19.2908	232.884	4.53268	0.268992	16.8506	1.03848e-63	2.31878e-62
Solyc12g006630	cr-gcr1/2	WT	704.012	30.5911	367.302	4.52411	0.222037	20.3755	2.76003e-92	9.49649e-91
Solyc03g020010	cr-gcr1/2	WT	1776.07	77.4805	926.777	4.51866	0.15261	29.6091	1.13978e-192	1.05857e-190
Solyc10g085190	cr-gcr1/2	WT	4001.48	174.93	2088.21	4.51571	0.102576	44.0231	0	0
Solyc02g067880	cr-gcr1/2	WT	88.9865	3.98681	46.4867	4.4794	0.662773	6.75856	1.39365e-11	6.47487e-11
Solyc02g071970	cr-gcr1/2	WT	982.059	44.2267	513.143	4.4726	0.20273	22.0618	7.3577e-108	3.01603e-106
Solyc05g014590	cr-gcr1/2	WT	159.317	7.31748	83.317	4.4443	0.458304	9.69728	3.09635e-22	2.36407e-21
Solyc02g084280	cr-gcr1/2	WT	337.298	15.6377	176.468	4.43153	0.331114	13.3837	7.53234e-41	9.8981e-40
Solyc04g012020	cr-gcr1/2	WT	1155.79	53.5662	604.677	4.43151	0.388482	11.4073	3.84687e-30	3.76943e-29
Solyc12g038510	cr-gcr1/2	WT	92.6425	4.32734	48.4849	4.4211	0.651161	6.78956	1.12475e-11	5.26625e-11
Solyc04g077535	cr-gcr1/2	WT	171.066	8.31526	89.6905	4.36309	0.430548	10.1338	3.91104e-24	3.17256e-23
Solyc02g014220	cr-gcr1/2	WT	66.3579	3.3281	34.843	4.3175	1.82417	2.36683	0.017941	0.0319396
Solyc06g054670	cr-gcr1/2	WT	1565.82	81.4917	823.657	4.26411	0.172617	24.7026	1.00204e-134	5.44189e-133
Solyc12g009850	cr-gcr1/2	WT	114.194	5.9829	60.0884	4.2536	0.573968	7.41087	1.25475e-13	6.60894e-13
Solyc04g005600	cr-gcr1/2	WT	1400.78	73.5101	737.145	4.25239	0.168745	25.2	4.0012e-140	2.29621e-138
Solyc10g076610	cr-gcr1/2	WT	104.313	5.64471	54.9789	4.2077	1.96408	2.14233	0.0321671	0.0540051
Solyc08g014350	cr-gcr1/2	WT	244.608	13.3078	128.958	4.19995	0.372784	11.2664	1.92177e-29	1.84269e-28
Solyc06g072320	cr-gcr1/2	WT	1420.41	77.8458	749.127	4.18981	0.175942	23.8136	2.41464e-125	1.20575e-123
Solyc06g005465	cr-gcr1/2	WT	277.768	15.2979	146.533	4.18248	0.330539	12.6535	1.06996e-36	1.25198e-35
Solyc07g008520	cr-gcr1/2	WT	955.497	53.8975	504.697	4.14806	0.198253	20.9231	3.29839e-97	1.19871e-95
Solyc04g005230	cr-gcr1/2	WT	24620.3	1392.87	13006.6	4.14374	0.0582648	71.119	0	0
Solyc09g075710	cr-gcr1/2	WT	15679.2	907.665	8293.43	4.11059	0.0559185	73.5103	0	0
Solyc09g082820	cr-gcr1/2	WT	515.616	29.9406	272.778	4.10635	0.24383	16.841	1.22102e-63	2.70439e-62
Solyc10g076370	cr-gcr1/2	WT	413.446	24.2847	218.866	4.0898	0.303285	13.485	1.91615e-41	2.55465e-40
Solyc05g007950	cr-gcr1/2	WT	151.036	8.98714	80.0118	4.07103	1.0819	3.76284	0.000167995	0.00041722
Solyc10g005220	cr-gcr1/2	WT	1276.09	77.1631	676.629	4.04757	0.15017	26.9532	5.22587e-160	3.62698e-158
Solyc03g120260	cr-gcr1/2	WT	1007.13	61.517	534.326	4.0331	0.387246	10.4148	2.1221e-25	1.79804e-24
Solyc01g104850	cr-gcr1/2	WT	323.912	19.9684	171.94	4.0199	0.6425	6.25664	3.93348e-10	1.65545e-09
Solyc04g077240	cr-gcr1/2	WT	193.644	11.9729	102.808	4.01521	0.403038	9.96234	2.22757e-23	1.7638e-22
Solyc02g079240	cr-gcr1/2	WT	122.28	7.65294	64.9665	3.99832	0.48511	8.24211	1.69206e-16	1.02391e-15
Solyc06g062600	cr-gcr1/2	WT	18637	1191.15	9914.09	3.96774	0.142683	27.808	3.47253e-170	2.64919e-168
Solyc02g072040	cr-gcr1/2	WT	119.616	7.64829	63.6321	3.96661	0.478998	8.28106	1.22089e-16	7.43006e-16
Solyc07g008020	cr-gcr1/2	WT	1747.13	112.096	929.614	3.9623	0.164281	24.119	1.57923e-128	8.09618e-127
Solyc01g100390	cr-gcr1/2	WT	186.603	12.3109	99.4568	3.92197	1.4841	2.64266	0.00822569	0.0156806
Solyc11g071227	cr-gcr1/2	WT	922.476	63.5051	492.991	3.86037	0.211433	18.2582	1.78128e-74	4.78283e-73
Solyc11g064780	cr-gcr1/2	WT	117.485	8.64738	63.0661	3.76464	0.510873	7.36903	1.71868e-13	8.97137e-13
Solyc08g068850	cr-gcr1/2	WT	72.0445	5.31267	38.6786	3.76114	2.03383	1.84929	0.0644156	0.100462
Solyc12g008650	cr-gcr1/2	WT	26367.1	1953.2	14160.1	3.7548	0.04782	78.5194	0	0
Solyc12g077370	cr-gcr1/2	WT	136.336	10.3137	73.3246	3.72446	0.514969	7.23238	4.74588e-13	2.40928e-12
Solyc11g008880	cr-gcr1/2	WT	132.801	10.3151	71.5582	3.68726	0.465727	7.91723	2.4287e-15	1.38757e-14
Solyc11g072770	cr-gcr1/2	WT	616.958	49.2399	333.099	3.64736	0.258047	14.1345	2.32857e-45	3.47568e-44
Solyc02g077610	cr-gcr1/2	WT	1383.39	110.424	746.908	3.64695	0.140058	26.0389	1.79557e-149	1.1281e-147
Solyc06g036460	cr-gcr1/2	WT	1331.42	108.101	719.759	3.62251	0.139076	26.047	1.45487e-149	9.17043e-148
Solyc10g005460	cr-gcr1/2	WT	452.937	36.9201	244.929	3.61673	0.236677	15.2813	1.01895e-52	1.80713e-51
Solyc09g075700	cr-gcr1/2	WT	346.314	28.2655	187.29	3.61522	0.29404	12.295	9.63842e-35	1.07357e-33
Solyc04g017740	cr-gcr1/2	WT	125.057	10.3082	67.6824	3.60142	0.485319	7.42072	1.16484e-13	6.14376e-13
Solyc03g094120	cr-gcr1/2	WT	104.9	8.65479	56.7773	3.59966	0.575997	6.24943	4.11951e-10	1.73185e-09
Solyc01g103360	cr-gcr1/2	WT	104.741	8.6541	56.6978	3.5975	1.16612	3.08501	0.00203547	0.0043192
Solyc01g088360	cr-gcr1/2	WT	197.811	16.6239	107.217	3.57228	0.372174	9.59843	8.11736e-22	6.11985e-21
Solyc03g113710	cr-gcr1/2	WT	219.839	18.6318	119.235	3.56048	0.39284	9.06344	1.26402e-19	8.8206e-19
Solyc11g066150	cr-gcr1/2	WT	1313.9	117.079	715.49	3.48818	0.141352	24.6773	1.87379e-134	1.01475e-132
Solyc03g006480	cr-gcr1/2	WT	133.237	11.9666	72.6016	3.47689	1.20019	2.89694	0.00376826	0.00764267
Solyc06g054640	cr-gcr1/2	WT	638.631	57.844	348.238	3.4647	0.63537	5.45305	4.95143e-08	1.78629e-07
Solyc09g082240	cr-gcr1/2	WT	301.257	27.6102	164.433	3.44811	0.313704	10.9916	4.19387e-28	3.84672e-27
Solyc01g100750	cr-gcr1/2	WT	6567.18	603.003	3585.09	3.44508	0.0682911	50.447	0	0
Solyc06g008930	cr-gcr1/2	WT	253.304	23.2876	138.296	3.44355	0.397182	8.66993	4.32373e-18	2.82637e-17
Solyc04g008830	cr-gcr1/2	WT	5112.05	477.282	2794.66	3.42099	0.0948921	36.0514	1.31012e-284	2.1345e-282
Solyc01g086660	cr-gcr1/2	WT	467.245	44.2322	255.739	3.4012	0.238876	14.2383	5.29695e-46	8.04375e-45
Solyc12g009260	cr-gcr1/2	WT	2329.57	221.205	1275.39	3.39663	0.125669	27.0283	6.8781e-161	4.79099e-159
Solyc07g065980	cr-gcr1/2	WT	29658	2860.84	16259.4	3.3739	0.0583301	57.8415	0	0
Solyc05g055860	cr-gcr1/2	WT	120.474	11.6407	66.0576	3.37155	0.429855	7.84347	4.38276e-15	2.47819e-14
Solyc07g018250	cr-gcr1/2	WT	7149.4	693.024	3921.21	3.36684	0.0840108	40.0762	0	0
Solyc08g081680	cr-gcr1/2	WT	478.834	46.5744	262.704	3.36234	0.255651	13.1521	1.65608e-39	2.09875e-38
Solyc01g057785	cr-gcr1/2	WT	94.1064	9.31399	51.7102	3.33678	0.5079	6.56975	5.03981e-11	2.26644e-10
Solyc02g030300	cr-gcr1/2	WT	315.531	31.2756	173.403	3.33479	0.301542	11.0591	1.98053e-28	1.83409e-27
Solyc10g083300	cr-gcr1/2	WT	8360.51	828.754	4594.63	3.33458	0.0705067	47.2946	0	0
Solyc11g066580	cr-gcr1/2	WT	3339.57	331.331	1835.45	3.3334	0.117861	28.2825	5.668e-176	4.7172e-174
Solyc04g077250	cr-gcr1/2	WT	70.1114	6.98436	38.5479	3.32703	0.668986	4.97324	6.5842e-07	2.14293e-06
Solyc07g015983	cr-gcr1/2	WT	128.899	12.9647	70.9318	3.3135	0.442116	7.49463	6.6485e-14	3.55443e-13
Solyc11g008600	cr-gcr1/2	WT	451.982	45.9014	248.942	3.29964	0.239355	13.7855	3.1145e-43	4.33886e-42
Solyc09g097960	cr-gcr1/2	WT	271.457	27.6044	149.531	3.29782	0.288342	11.4372	2.72504e-30	2.68523e-29
Solyc11g066250	cr-gcr1/2	WT	358.175	36.5838	197.379	3.29154	0.247378	13.3057	2.14472e-40	2.80301e-39
Solyc05g150119	cr-gcr1/2	WT	201.996	21.6182	111.807	3.22378	0.341339	9.44452	3.57023e-21	2.64194e-20
Solyc03g120120	cr-gcr1/2	WT	249.179	26.9409	138.06	3.20957	0.312043	10.2857	8.17853e-25	6.7831e-24
Solyc01g060020	cr-gcr1/2	WT	1039.22	114.416	576.82	3.18326	0.156708	20.3133	9.80351e-92	3.34171e-90
Solyc05g054090	cr-gcr1/2	WT	206797	22801.4	114799	3.18103	0.035169	90.4497	0	0
Solyc01g105770	cr-gcr1/2	WT	332.857	37.2579	185.057	3.15948	0.274738	11.5	1.3192e-30	1.31204e-29
Solyc11g032060	cr-gcr1/2	WT	117.603	13.3055	65.4542	3.14388	0.442472	7.10527	1.20087e-12	5.96713e-12
Solyc09g092520	cr-gcr1/2	WT	13072.2	1488.26	7280.23	3.13484	0.061096	51.31	0	0
Solyc03g006470	cr-gcr1/2	WT	5531.13	630.901	3081.01	3.13215	0.0753604	41.5623	0	0
Solyc11g069700	cr-gcr1/2	WT	10365.3	1198.77	5782.03	3.11217	0.0738739	42.1281	0	0
Solyc01g059965	cr-gcr1/2	WT	1029.77	119.401	574.587	3.10852	0.156945	19.8064	2.62009e-87	8.52303e-86
Solyc08g079720	cr-gcr1/2	WT	94.1622	10.9812	52.5717	3.10021	1.3692	2.26424	0.0235594	0.0407825
Solyc08g078460	cr-gcr1/2	WT	2603.69	303.645	1453.67	3.10016	0.106829	29.0199	3.69486e-185	3.22881e-183
Solyc04g072790	cr-gcr1/2	WT	71.133	8.31633	39.7247	3.096	0.568306	5.44776	5.10081e-08	1.83776e-07
Solyc02g093330	cr-gcr1/2	WT	9035.1	1067.57	5051.34	3.08116	0.06665	46.2289	0	0
Solyc03g120790	cr-gcr1/2	WT	7594.51	902.641	4248.58	3.07276	0.0679309	45.2336	0	0
Solyc01g110570	cr-gcr1/2	WT	853.635	101.758	477.696	3.06835	0.213462	14.3742	7.51064e-47	1.16445e-45
Solyc10g051020	cr-gcr1/2	WT	768.81	91.8112	430.311	3.06586	0.185311	16.5444	1.75676e-61	3.69112e-60
Solyc06g072810	cr-gcr1/2	WT	4232.84	507.553	2370.2	3.05993	0.0784805	38.9897	0	0
Solyc08g080640	cr-gcr1/2	WT	2359.71	285.076	1322.39	3.04936	0.115692	26.3577	4.19077e-153	2.75916e-151
Solyc02g089200	cr-gcr1/2	WT	120.609	14.6237	67.6164	3.04389	1.26033	2.41515	0.0157288	0.0283407
Solyc09g075210	cr-gcr1/2	WT	20614	2509.16	11561.6	3.03838	0.0480161	63.2784	0	0
Solyc06g060820	cr-gcr1/2	WT	222.164	27.2846	124.725	3.02609	0.411691	7.3504	1.97613e-13	1.02706e-12
Solyc12g095750	cr-gcr1/2	WT	728.08	90.1167	409.098	3.01424	0.411553	7.32406	2.40584e-13	1.24535e-12
Solyc04g079470	cr-gcr1/2	WT	943.799	117.06	530.43	3.01118	0.164959	18.2541	1.91976e-74	5.14746e-73
Solyc12g006380	cr-gcr1/2	WT	3583.27	445.984	2014.62	3.00618	0.0887236	33.8826	1.20377e-251	1.59603e-249
Solyc12g014590	cr-gcr1/2	WT	195.156	24.2861	109.721	3.00589	0.378795	7.93541	2.09803e-15	1.20438e-14
Solyc03g006140	cr-gcr1/2	WT	92807	11567.6	52187.3	3.00415	0.0349245	86.0184	0	0
Solyc03g117860	cr-gcr1/2	WT	1580.88	203.563	892.22	2.95724	0.126515	23.3746	7.75394e-121	3.68984e-119
Solyc10g078990	cr-gcr1/2	WT	1103.9	142.319	623.111	2.95541	0.416372	7.09799	1.26588e-12	6.27717e-12
Solyc10g083170	cr-gcr1/2	WT	706.503	91.4816	398.992	2.94936	0.191465	15.4041	1.5353e-53	2.77408e-52
Solyc10g084120	cr-gcr1/2	WT	528.159	68.5453	298.352	2.94588	0.656894	4.48455	7.30663e-06	2.1387e-05
Solyc08g067940	cr-gcr1/2	WT	48175.9	6265.02	27220.4	2.94294	0.044834	65.6407	0	0
Solyc05g014150	cr-gcr1/2	WT	3644.27	475.255	2059.76	2.93882	0.0804363	36.5359	2.98456e-292	5.03317e-290
Solyc06g005980	cr-gcr1/2	WT	9292.04	1214.41	5253.22	2.93577	0.0657256	44.6671	0	0
Solyc11g065280	cr-gcr1/2	WT	85.9419	11.3101	48.626	2.92597	0.476871	6.13578	8.47434e-10	3.48192e-09
Solyc07g055990	cr-gcr1/2	WT	562.77	74.1864	318.478	2.92378	0.228942	12.7708	2.38582e-37	2.84714e-36
Solyc04g082270	cr-gcr1/2	WT	2754.18	363.864	1559.02	2.9201	0.0898672	32.4935	1.31853e-231	1.55514e-229
Solyc06g084070	cr-gcr1/2	WT	203.801	26.9306	115.366	2.91972	0.356813	8.1828	2.7733e-16	1.66355e-15
Solyc01g109750	cr-gcr1/2	WT	615.432	81.8068	348.619	2.91113	0.202024	14.4098	4.48853e-47	6.99287e-46
Solyc06g082450	cr-gcr1/2	WT	271.182	36.2463	153.714	2.90345	0.288576	10.0613	8.1912e-24	6.58895e-23
Solyc00g500268	cr-gcr1/2	WT	134.278	17.9557	76.1166	2.90246	0.386693	7.50585	6.10313e-14	3.27105e-13
Solyc12g056380	cr-gcr1/2	WT	73.953	9.97846	41.9657	2.88943	0.555296	5.20341	1.9566e-07	6.69199e-07
Solyc05g014300	cr-gcr1/2	WT	174.671	23.6097	99.1403	2.88754	0.347913	8.29961	1.04455e-16	6.38519e-16
Solyc02g089060	cr-gcr1/2	WT	1426.3	193.882	810.093	2.8792	0.13538	21.2675	2.27108e-100	8.61173e-99
Solyc09g089580	cr-gcr1/2	WT	1376.3	189.238	782.766	2.86258	0.124823	22.933	2.17582e-116	9.81928e-115
Solyc12g088090	cr-gcr1/2	WT	325.602	45.2401	185.421	2.84765	0.291719	9.76162	1.64499e-22	1.26651e-21
Solyc07g041230	cr-gcr1/2	WT	960.865	135.348	548.106	2.82745	0.16982	16.6496	3.04391e-62	6.5166e-61
Solyc04g054310	cr-gcr1/2	WT	1523.01	215.528	869.27	2.82105	0.119958	23.5169	2.73817e-122	1.32933e-120
Solyc07g063910	cr-gcr1/2	WT	5429.17	772.697	3100.94	2.81281	0.0868636	32.3819	4.92788e-230	5.70714e-228
Solyc05g014140	cr-gcr1/2	WT	1029.71	147.34	588.526	2.80512	0.140703	19.9364	1.96794e-88	6.50062e-87
Solyc12g008380	cr-gcr1/2	WT	227.742	32.5764	130.159	2.80491	0.376581	7.44836	9.4509e-14	5.01501e-13
Solyc03g007790	cr-gcr1/2	WT	324.579	46.904	185.741	2.79085	0.250538	11.1394	8.06407e-29	7.54412e-28
Solyc01g104740	cr-gcr1/2	WT	2024.51	295.29	1159.9	2.77735	0.14311	19.4071	6.71988e-84	2.05716e-82
Solyc04g079450	cr-gcr1/2	WT	188.349	27.5733	107.961	2.772	1.52414	1.81873	0.0689531	0.106862
Solyc06g070950	cr-gcr1/2	WT	1158.78	171.625	665.202	2.75516	0.135511	20.3317	6.74e-92	2.30154e-90
Solyc02g090300	cr-gcr1/2	WT	233.275	34.5807	133.928	2.75396	0.303043	9.08769	1.01165e-19	7.09042e-19
Solyc01g028800	cr-gcr1/2	WT	1013.22	151.007	582.113	2.74645	0.142889	19.2209	2.47666e-82	7.38199e-81
Solyc01g102960	cr-gcr1/2	WT	493.251	73.5058	283.378	2.74632	0.19911	13.793	2.80905e-43	3.91618e-42
Solyc01g099910	cr-gcr1/2	WT	6987.9	1044.68	4016.29	2.74175	0.0668072	41.0397	0	0
Solyc01g099480	cr-gcr1/2	WT	166.879	24.9541	95.9163	2.74136	0.392456	6.98513	2.84598e-12	1.38236e-11
Solyc07g063560	cr-gcr1/2	WT	1258.6	188.569	723.586	2.73888	0.143547	19.0799	3.70752e-81	1.08986e-79
Solyc08g006470	cr-gcr1/2	WT	1402.2	213.211	807.706	2.71753	0.127422	21.3269	6.38636e-101	2.43607e-99
Solyc06g060760	cr-gcr1/2	WT	3836.99	584.014	2210.5	2.71595	0.0783577	34.6609	3.05668e-263	4.48585e-261
Solyc03g006700	cr-gcr1/2	WT	91.2899	13.9653	52.6276	2.70809	0.477282	5.67398	1.3952e-08	5.25937e-08
Solyc01g099620	cr-gcr1/2	WT	158.097	24.2891	91.1932	2.70312	0.414641	6.51918	7.06916e-11	3.14594e-10
Solyc01g099500	cr-gcr1/2	WT	292.782	45.2187	169	2.69449	0.274796	9.80541	1.06711e-22	8.25232e-22
Solyc10g048190	cr-gcr1/2	WT	184.777	28.6105	106.694	2.69089	0.369868	7.27528	3.45694e-13	1.77273e-12
Solyc01g099490	cr-gcr1/2	WT	83.6271	12.9663	48.2967	2.68865	0.505327	5.32061	1.03421e-07	3.62559e-07
Solyc11g011400	cr-gcr1/2	WT	517.408	80.4915	298.95	2.68426	0.191529	14.0149	1.26375e-44	1.84476e-43
Solyc10g075110	cr-gcr1/2	WT	23786.6	3701.69	13744.1	2.68391	0.0515784	52.0357	0	0
Solyc02g086458	cr-gcr1/2	WT	27947.8	4428.68	16188.3	2.65775	0.0463787	57.3053	0	0
Solyc02g078850	cr-gcr1/2	WT	29726.2	4720.18	17223.2	2.65484	0.0558604	47.5263	0	0
Solyc05g015940	cr-gcr1/2	WT	154.425	24.6208	89.5228	2.64936	0.382106	6.93356	4.10382e-12	1.97586e-11
Solyc02g086456	cr-gcr1/2	WT	1897.22	302.603	1099.91	2.64822	0.130809	20.245	3.9339e-91	1.32683e-89
Solyc02g086454	cr-gcr1/2	WT	7776.64	1241.14	4508.89	2.64748	0.0692568	38.227	0	0
Solyc02g086452	cr-gcr1/2	WT	8562.15	1373.6	4967.88	2.63996	0.0554639	47.5979	0	0
Solyc08g066400	cr-gcr1/2	WT	248.534	39.8967	144.215	2.63926	0.321912	8.1987	2.43e-16	1.46264e-15
Solyc08g062340	cr-gcr1/2	WT	183.937	29.5952	106.766	2.63594	0.323434	8.14986	3.64348e-16	2.17332e-15
Solyc05g009180	cr-gcr1/2	WT	334.172	54.2352	194.203	2.62355	0.311697	8.41699	3.86295e-17	2.40652e-16
Solyc09g011060	cr-gcr1/2	WT	586.794	95.7812	341.288	2.61488	0.180431	14.4924	1.35329e-47	2.13429e-46
Solyc12g042730	cr-gcr1/2	WT	97.5746	15.9643	56.7695	2.6111	0.507217	5.14791	2.63407e-07	8.90609e-07
Solyc03g098190	cr-gcr1/2	WT	1493.88	246.443	870.163	2.5999	0.127785	20.3458	5.05452e-92	1.72906e-90
Solyc09g030370	cr-gcr1/2	WT	433.404	71.5059	252.455	2.59965	0.229164	11.3441	7.93723e-30	7.69895e-29
Solyc01g007870	cr-gcr1/2	WT	3713.44	616.289	2164.87	2.59119	0.092007	28.1629	1.66358e-174	1.36095e-172
Solyc06g007140	cr-gcr1/2	WT	3985.27	663.121	2324.2	2.5873	0.0847017	30.546	6.39107e-205	6.3994e-203
Solyc01g079150	cr-gcr1/2	WT	700.875	116.725	408.8	2.58605	0.201585	12.8286	1.13356e-37	1.36974e-36
Solyc05g041990	cr-gcr1/2	WT	135.477	22.6185	79.0477	2.58287	0.371312	6.95607	3.499e-12	1.68973e-11
Solyc12g094600	cr-gcr1/2	WT	397.475	66.8319	232.154	2.57223	0.244045	10.54	5.6505e-26	4.84526e-25
Solyc06g084190	cr-gcr1/2	WT	127.411	21.6157	74.5134	2.55969	0.395329	6.47482	9.49236e-11	4.1779e-10
Solyc04g078980	cr-gcr1/2	WT	243.936	41.5612	142.748	2.55313	0.302912	8.42861	3.49783e-17	2.1833e-16
Solyc12g006860	cr-gcr1/2	WT	1335.43	227.854	781.64	2.55123	0.13915	18.3344	4.39653e-75	1.19383e-73
Solyc01g105767	cr-gcr1/2	WT	238.247	40.8988	139.573	2.542	0.295652	8.59792	8.11726e-18	5.23146e-17
Solyc05g007830	cr-gcr1/2	WT	4060.18	697.813	2379	2.54068	0.0743905	34.1534	1.19227e-255	1.63724e-253
Solyc01g006950	cr-gcr1/2	WT	831.709	143.367	487.538	2.53632	0.204051	12.4299	1.79946e-35	2.04702e-34
Solyc03g120800	cr-gcr1/2	WT	254.198	43.9245	149.061	2.53306	0.363177	6.97474	3.06439e-12	1.48527e-11
Solyc01g107960	cr-gcr1/2	WT	4393.91	760.658	2577.28	2.53032	0.0784806	32.2413	4.65194e-228	5.23003e-226
Solyc01g010910	cr-gcr1/2	WT	1136.06	197.21	666.637	2.52624	0.133488	18.9248	7.12584e-80	2.05081e-78
Solyc10g086620	cr-gcr1/2	WT	104.983	18.3021	61.6426	2.5205	0.516641	4.87863	1.06826e-06	3.40134e-06
Solyc07g006140	cr-gcr1/2	WT	7757.41	1365.85	4561.63	2.50575	0.0668557	37.48	1.95194e-307	3.7526e-305
Solyc02g092460	cr-gcr1/2	WT	14863.3	2618.18	8740.75	2.50513	0.0470178	53.2804	0	0
Solyc02g092190	cr-gcr1/2	WT	291.744	51.5675	171.656	2.50075	0.318966	7.84016	4.49962e-15	2.53979e-14
Solyc11g008520	cr-gcr1/2	WT	270.298	47.9023	159.1	2.49668	0.312287	7.99484	1.29744e-15	7.52434e-15
Solyc06g050160	cr-gcr1/2	WT	2219.22	393.458	1306.34	2.49571	0.0946908	26.3565	4.32799e-153	2.83978e-151
Solyc04g077830	cr-gcr1/2	WT	1196.63	212.834	704.733	2.491	0.132561	18.7913	8.90086e-79	2.51646e-77
Solyc09g090980	cr-gcr1/2	WT	13968.6	2485.08	8226.86	2.49086	0.0586154	42.4949	0	0
Solyc04g008090	cr-gcr1/2	WT	545.507	97.1345	321.321	2.48958	0.206065	12.0816	1.32184e-33	1.42526e-32
Solyc12g038810	cr-gcr1/2	WT	532.949	95.1145	314.032	2.48639	0.19128	12.9987	1.2446e-38	1.54471e-37
Solyc10g007710	cr-gcr1/2	WT	335.356	60.5443	197.95	2.46997	0.285859	8.64052	5.596e-18	3.64071e-17
Solyc01g100760	cr-gcr1/2	WT	65065.4	11776.4	38420.9	2.466	0.0436659	56.4742	0	0
Solyc08g061490	cr-gcr1/2	WT	2129.31	386.824	1258.07	2.46057	0.115125	21.373	2.38389e-101	9.18443e-100
Solyc08g075290	cr-gcr1/2	WT	124.36	22.6009	73.4807	2.45994	0.448991	5.47882	4.28174e-08	1.55343e-07
Solyc05g014000	cr-gcr1/2	WT	33949.5	6179.41	20064.5	2.45786	0.0465999	52.7439	0	0
Solyc09g090600	cr-gcr1/2	WT	9546.4	1742.4	5644.4	2.45393	0.0654087	37.517	4.87512e-308	9.56369e-306
Solyc02g062960	cr-gcr1/2	WT	651.217	119.054	385.135	2.45167	0.199691	12.2773	1.19942e-34	1.32981e-33
Solyc03g097840	cr-gcr1/2	WT	201.106	36.9314	119.019	2.44494	0.336418	7.26757	3.66011e-13	1.87093e-12
Solyc11g044910	cr-gcr1/2	WT	1986.92	366.178	1176.55	2.43998	0.0978792	24.9285	3.65792e-137	2.03247e-135
Solyc02g089460	cr-gcr1/2	WT	140.611	25.9533	83.2823	2.43803	0.408286	5.97138	2.35258e-09	9.36598e-09
Solyc01g107820	cr-gcr1/2	WT	4569.26	845.752	2707.5	2.4336	0.0690188	35.2599	2.42018e-272	3.69269e-270
Solyc01g107460	cr-gcr1/2	WT	77.0908	14.304	45.6974	2.43057	0.561158	4.33135	1.48201e-05	4.18379e-05
Solyc11g006570	cr-gcr1/2	WT	90.5188	16.9644	53.7416	2.41549	0.438666	5.50645	3.66148e-08	1.33596e-07
Solyc10g086570	cr-gcr1/2	WT	7987.51	1508.15	4747.83	2.40498	0.0732051	32.8527	1.04207e-236	1.26796e-234
Solyc12g042340	cr-gcr1/2	WT	205.028	39.2575	122.143	2.38469	0.336098	7.09524	1.29126e-12	6.39643e-12
Solyc07g008400	cr-gcr1/2	WT	1013.43	194.574	604	2.38091	0.158741	14.9987	7.48915e-51	1.28095e-49
Solyc06g083160	cr-gcr1/2	WT	169.624	32.5774	101.101	2.38061	0.380637	6.25427	3.99381e-10	1.68011e-09
Solyc06g053830	cr-gcr1/2	WT	829.047	160.313	494.68	2.3708	0.165483	14.3266	1.49266e-46	2.29571e-45
Solyc04g015020	cr-gcr1/2	WT	13238.6	2560.42	7899.52	2.3703	0.0612732	38.6841	0	0
Solyc04g078460	cr-gcr1/2	WT	166.777	32.2724	99.5246	2.36984	0.372336	6.36479	1.95552e-10	8.40108e-10
Solyc11g072830	cr-gcr1/2	WT	753.691	146.343	450.017	2.36472	0.154365	15.319	5.7067e-53	1.02057e-51
Solyc09g018170	cr-gcr1/2	WT	2797.26	547.044	1672.15	2.35431	0.0980275	24.0169	1.85292e-127	9.44893e-126
Solyc04g081290	cr-gcr1/2	WT	2055.99	403.125	1229.56	2.35044	0.107729	21.8182	1.56042e-105	6.24981e-104
Solyc06g049050	cr-gcr1/2	WT	4917.64	966.604	2942.12	2.34692	0.0798478	29.3924	6.87816e-190	6.23738e-188
Solyc12g013700	cr-gcr1/2	WT	6407.56	1260.53	3834.05	2.34574	0.0598743	39.1777	0	0
Solyc06g069460	cr-gcr1/2	WT	2037.56	401.772	1219.67	2.3424	0.107186	21.8536	7.18661e-106	2.89043e-104
Solyc01g111950	cr-gcr1/2	WT	1862.91	367.759	1115.33	2.34068	0.135918	17.2212	1.83992e-66	4.32425e-65
Solyc04g007650	cr-gcr1/2	WT	33020.3	6519.65	19770	2.34046	0.043975	53.2224	0	0
Solyc03g113090	cr-gcr1/2	WT	5489.73	1089.28	3289.5	2.33341	0.0824032	28.317	2.13329e-176	1.78315e-174
Solyc02g088820	cr-gcr1/2	WT	11585.8	2302.54	6944.18	2.33105	0.0478977	48.6673	0	0
Solyc01g102650	cr-gcr1/2	WT	649.148	129.38	389.264	2.32703	0.168103	13.8429	1.40411e-43	1.97759e-42
Solyc05g013360	cr-gcr1/2	WT	78.0822	15.6327	46.8574	2.32039	0.466191	4.97734	6.44636e-07	2.10211e-06
Solyc01g098960	cr-gcr1/2	WT	4111.18	824.474	2467.83	2.31802	0.101695	22.7938	5.28175e-115	2.34507e-113
Solyc08g059710	cr-gcr1/2	WT	145.94	29.268	87.6041	2.31764	0.39036	5.93718	2.89972e-09	1.14848e-08
Solyc03g031890	cr-gcr1/2	WT	3194.57	645.483	1920.03	2.30715	0.093789	24.5993	1.28406e-133	6.83825e-132
Solyc05g043330	cr-gcr1/2	WT	23278.2	4704.12	13991.2	2.307	0.0407167	56.66	0	0
Solyc05g056410	cr-gcr1/2	WT	100.348	20.2909	60.3195	2.30567	0.419241	5.49963	3.80582e-08	1.38626e-07
Solyc03g115920	cr-gcr1/2	WT	2343.77	474.918	1409.35	2.30314	0.103112	22.3362	1.64273e-110	6.95626e-109
Solyc06g007440	cr-gcr1/2	WT	5345.04	1088.55	3216.8	2.29575	0.0709411	32.3614	9.5955e-230	1.09806e-227
Solyc01g080990	cr-gcr1/2	WT	4020.21	819.113	2419.66	2.29515	0.0942909	24.3412	7.18624e-131	3.75423e-129
Solyc06g082240	cr-gcr1/2	WT	131.688	26.9377	79.3129	2.28923	0.387445	5.90852	3.45202e-09	1.35994e-08
Solyc09g082890	cr-gcr1/2	WT	686.018	140.651	413.335	2.28622	0.198687	11.5066	1.22146e-30	1.21608e-29
Solyc03g005580	cr-gcr1/2	WT	1302.63	267.124	784.875	2.28602	0.150776	15.1618	6.33453e-52	1.10509e-50
Solyc09g075570	cr-gcr1/2	WT	5057.09	1039.42	3048.26	2.28256	0.0757648	30.127	2.14882e-199	2.06555e-197
Solyc01g150170	cr-gcr1/2	WT	462.368	95.4554	278.912	2.27623	0.191211	11.9043	1.12421e-32	1.18297e-31
Solyc02g067440	cr-gcr1/2	WT	1048.53	216.568	632.548	2.27545	0.171913	13.236	5.4373e-40	6.97346e-39
Solyc02g089630	cr-gcr1/2	WT	962.808	198.874	580.841	2.27515	0.17156	13.2616	3.86714e-40	4.98964e-39
Solyc01g086670	cr-gcr1/2	WT	337.773	69.8433	203.808	2.27398	0.221726	10.2558	1.11417e-24	9.20894e-24
Solyc02g071930	cr-gcr1/2	WT	565.052	117.087	341.07	2.27119	0.195843	11.597	4.26963e-31	4.32019e-30
Solyc10g086320	cr-gcr1/2	WT	256.576	53.2254	154.9	2.26935	0.276152	8.21777	2.07326e-16	1.25183e-15
Solyc01g099600	cr-gcr1/2	WT	5207.64	1080.23	3143.94	2.26932	0.0742188	30.5761	2.54612e-205	2.56279e-203
Solyc02g062790	cr-gcr1/2	WT	137.184	28.6007	82.8924	2.26161	0.358837	6.3026	2.92687e-10	1.24434e-09
Solyc07g053410	cr-gcr1/2	WT	216.601	45.2163	130.909	2.26011	0.335397	6.7386	1.59918e-11	7.41004e-11
Solyc06g071130	cr-gcr1/2	WT	106.384	22.2933	64.3386	2.25465	0.551881	4.08539	4.40025e-05	0.000117558
Solyc10g080950	cr-gcr1/2	WT	1868.31	397.168	1132.74	2.23389	0.116909	19.1079	2.17101e-81	6.40149e-80
Solyc01g107520	cr-gcr1/2	WT	598.499	128.367	363.433	2.22095	0.173765	12.7814	2.08395e-37	2.49465e-36
Solyc02g089540	cr-gcr1/2	WT	573.926	123.353	348.64	2.21797	0.221907	9.99504	1.60218e-23	1.27755e-22
Solyc06g068520	cr-gcr1/2	WT	127.494	27.5882	77.5412	2.20892	0.479211	4.60949	4.03657e-06	1.21406e-05
Solyc06g009290	cr-gcr1/2	WT	720.51	155.949	438.229	2.20772	0.186687	11.8258	2.87168e-32	2.99231e-31
Solyc07g052950	cr-gcr1/2	WT	2948.44	638.602	1793.52	2.2069	0.0839176	26.2983	2.00305e-152	1.30982e-150
Solyc06g076210	cr-gcr1/2	WT	102.829	22.2838	62.5562	2.20526	0.450607	4.89397	9.8823e-07	3.15436e-06
Solyc02g068680	cr-gcr1/2	WT	8826.93	1915.67	5371.3	2.20414	0.072487	30.4073	4.39406e-203	4.35442e-201
Solyc11g065190	cr-gcr1/2	WT	3541.6	769.549	2155.57	2.20239	0.0929157	23.7031	3.34962e-124	1.65119e-122
Solyc03g095980	cr-gcr1/2	WT	837.659	182.918	510.288	2.19544	0.157893	13.9046	5.94121e-44	8.47957e-43
Solyc06g005660	cr-gcr1/2	WT	100.401	21.9369	61.1687	2.19431	0.517871	4.23717	2.26353e-05	6.26136e-05
Solyc02g064940	cr-gcr1/2	WT	26178.8	5730.27	15954.6	2.19174	0.0439199	49.903	0	0
Solyc02g037490	cr-gcr1/2	WT	1356.01	297.283	826.648	2.18928	0.139304	15.7159	1.17766e-55	2.2328e-54
Solyc03g114430	cr-gcr1/2	WT	64.6988	14.3054	39.5021	2.17741	0.533615	4.08049	4.49418e-05	0.000119984
Solyc02g068400	cr-gcr1/2	WT	535.444	118.398	326.921	2.1769	0.185363	11.7439	7.58629e-32	7.79927e-31
Solyc05g010555	cr-gcr1/2	WT	472.963	105.407	289.185	2.16587	0.227392	9.52483	1.6532e-21	1.23524e-20
Solyc06g074020	cr-gcr1/2	WT	1664.95	374.138	1019.54	2.15395	0.111103	19.3869	9.95458e-84	3.03773e-82
Solyc04g080540	cr-gcr1/2	WT	72.5139	16.3006	44.4072	2.15379	0.502988	4.28199	1.85227e-05	5.16985e-05
Solyc02g089040	cr-gcr1/2	WT	633.774	142.653	388.213	2.15116	0.18837	11.4199	3.32756e-30	3.2689e-29
Solyc12g036390	cr-gcr1/2	WT	202.851	45.8744	124.363	2.14442	0.372553	5.75601	8.6124e-09	3.29893e-08
Solyc04g071770	cr-gcr1/2	WT	127.351	28.9225	78.1369	2.13853	0.402697	5.31052	1.09315e-07	3.82314e-07
Solyc09g075660	cr-gcr1/2	WT	122.634	27.9249	75.2793	2.1345	0.418609	5.09904	3.41386e-07	1.14221e-06
Solyc04g082860	cr-gcr1/2	WT	119.303	27.2717	73.2872	2.1291	0.483016	4.40793	1.04365e-05	3.00452e-05
Solyc06g036290	cr-gcr1/2	WT	2303.34	527.189	1415.26	2.12743	0.0962026	22.114	2.3177e-108	9.54127e-107
Solyc05g007230	cr-gcr1/2	WT	168.51	38.5642	103.537	2.12707	0.362657	5.86525	4.48465e-09	1.74812e-08
Solyc06g072510	cr-gcr1/2	WT	130.156	29.9085	80.0325	2.12192	0.500894	4.23626	2.27271e-05	6.28222e-05
Solyc07g056200	cr-gcr1/2	WT	655.444	150.658	403.051	2.12097	0.170389	12.4478	1.43803e-35	1.64072e-34
Solyc08g078700	cr-gcr1/2	WT	1585.36	364.811	975.087	2.11943	0.125342	16.9092	3.8482e-64	8.66297e-63
Solyc01g109880	cr-gcr1/2	WT	9922.36	2292.76	6107.56	2.11359	0.0567497	37.244	1.32329e-303	2.46992e-301
Solyc12g017700	cr-gcr1/2	WT	195.132	45.2204	120.176	2.10921	0.343325	6.1435	8.07236e-10	3.32173e-09
Solyc11g017010	cr-gcr1/2	WT	48994.2	11356.8	30175.5	2.10904	0.0366247	57.585	0	0
Solyc09g062970	cr-gcr1/2	WT	5993.44	1393.33	3693.38	2.10484	0.0699937	30.0718	1.13378e-198	1.08443e-196
Solyc07g017610	cr-gcr1/2	WT	6454.18	1503.64	3978.91	2.10175	0.0590076	35.6183	7.28976e-278	1.1394e-275
Solyc08g080630	cr-gcr1/2	WT	3292.48	768.601	2030.54	2.09906	0.0966749	21.7125	1.56216e-104	6.21791e-103
Solyc12g005840	cr-gcr1/2	WT	3221.5	752.736	1987.12	2.09761	0.091406	22.9482	1.53484e-116	6.94288e-115
Solyc02g014740	cr-gcr1/2	WT	142.862	33.5935	88.228	2.08868	0.333534	6.26227	3.79421e-10	1.59894e-09
Solyc03g095490	cr-gcr1/2	WT	3290.91	774.631	2032.77	2.08693	0.0756151	27.5994	1.13277e-167	8.376e-166
Solyc05g009900	cr-gcr1/2	WT	3278.65	771.87	2025.26	2.0867	0.0943753	22.1107	2.49286e-108	1.02404e-106
Solyc01g086700	cr-gcr1/2	WT	594.389	140.063	367.226	2.08561	0.226111	9.22384	2.86639e-20	2.04932e-19
Solyc02g071620	cr-gcr1/2	WT	10578.6	2509.38	6543.98	2.07574	0.0523667	39.6385	0	0
Solyc07g066540	cr-gcr1/2	WT	498.286	118.407	308.346	2.07339	0.220217	9.41522	4.72086e-21	3.47468e-20
Solyc09g010610	cr-gcr1/2	WT	94.8226	22.6059	58.7142	2.06887	0.49553	4.17506	2.97904e-05	8.11104e-05
Solyc06g061170	cr-gcr1/2	WT	7160.76	1707.32	4434.04	2.06835	0.0755804	27.3662	6.93475e-165	5.03097e-163
Solyc09g056430	cr-gcr1/2	WT	188.213	44.9148	116.564	2.06745	0.335869	6.15553	7.4826e-10	3.08499e-09
Solyc03g080100	cr-gcr1/2	WT	4546	1086.2	2816.1	2.06522	0.0697896	29.5921	1.88746e-192	1.71973e-190
Solyc02g067380	cr-gcr1/2	WT	4134.27	988.688	2561.48	2.0641	0.0905511	22.7948	5.16027e-115	2.29644e-113
Solyc04g077990	cr-gcr1/2	WT	1699.48	407.14	1053.31	2.06158	0.132389	15.5721	1.12608e-54	2.08563e-53
Solyc02g065590	cr-gcr1/2	WT	320.376	76.8438	198.61	2.05987	0.251647	8.18554	2.71091e-16	1.62663e-15
Solyc09g005520	cr-gcr1/2	WT	559.629	135.03	347.329	2.05105	0.190529	10.765	5.03419e-27	4.46001e-26
Solyc12g044450	cr-gcr1/2	WT	364.954	88.155	226.554	2.0498	0.22538	9.09489	9.4684e-20	6.64828e-19
Solyc01g111700	cr-gcr1/2	WT	102.998	24.9576	63.978	2.0452	0.48561	4.21161	2.53552e-05	6.9696e-05
Solyc03g007290	cr-gcr1/2	WT	990.888	240.133	615.511	2.04494	0.144938	14.1091	3.34021e-45	4.94727e-44
Solyc04g078370	cr-gcr1/2	WT	454.003	110.735	282.369	2.03554	0.225501	9.02673	1.76883e-19	1.22764e-18
Solyc05g018050	cr-gcr1/2	WT	335.383	81.8108	208.597	2.0353	0.22762	8.94162	3.835e-19	2.62657e-18
Solyc02g089530	cr-gcr1/2	WT	714.294	174.258	444.276	2.03525	0.453609	4.48679	7.23058e-06	2.11805e-05
Solyc08g005320	cr-gcr1/2	WT	243.871	59.5285	151.7	2.0348	0.346653	5.86984	4.36215e-09	1.70211e-08
Solyc03g121600	cr-gcr1/2	WT	34370	8391.82	21380.9	2.03411	0.0398589	51.0329	0	0
Solyc06g070970	cr-gcr1/2	WT	1519.58	372.184	945.884	2.02966	0.114332	17.7523	1.65507e-70	4.17022e-69
Solyc05g007770	cr-gcr1/2	WT	2286.57	561.355	1423.97	2.02619	0.0992224	20.4207	1.0943e-92	3.79063e-91
Solyc03g005020	cr-gcr1/2	WT	465.804	114.756	290.28	2.02137	0.216739	9.32628	1.09656e-20	7.92532e-20
Solyc05g056620	cr-gcr1/2	WT	315.228	78.1462	196.687	2.01224	0.304782	6.60224	4.04999e-11	1.8303e-10
Solyc08g083110	cr-gcr1/2	WT	9423.13	2349.6	5886.36	2.00374	0.0620069	32.3149	4.32722e-229	4.92253e-227
Solyc12g044330	cr-gcr1/2	WT	5899.63	1476.04	3687.84	1.99888	0.0720841	27.7298	3.04987e-169	2.29937e-167
Solyc02g089720	cr-gcr1/2	WT	22481.3	5628.44	14054.9	1.99791	0.0397047	50.3192	0	0
Solyc08g082485	cr-gcr1/2	WT	79.5895	19.9628	49.7761	1.99596	0.520688	3.83331	0.000126432	0.0003189
Solyc03g044350	cr-gcr1/2	WT	132.123	33.2391	82.6809	1.99101	0.427845	4.65358	3.26228e-06	9.9142e-06
Solyc01g066510	cr-gcr1/2	WT	611.367	153.966	382.667	1.98926	0.18626	10.68	1.2622e-26	1.1055e-25
Solyc01g102680	cr-gcr1/2	WT	112.148	28.2642	70.2059	1.98871	0.414997	4.79212	1.65032e-06	5.16144e-06
Solyc03g115880	cr-gcr1/2	WT	194.001	48.885	121.443	1.98853	0.311596	6.38176	1.75063e-10	7.55123e-10
Solyc01g098490	cr-gcr1/2	WT	837.404	212.177	524.791	1.98049	0.142854	13.8637	1.05067e-43	1.48742e-42
Solyc01g104200	cr-gcr1/2	WT	2134.8	541.808	1338.3	1.97837	0.108851	18.175	8.14349e-74	2.15645e-72
Solyc10g080690	cr-gcr1/2	WT	9367.61	2394.62	5881.12	1.96792	0.0544508	36.1412	5.10929e-286	8.3954e-284
Solyc03g098480	cr-gcr1/2	WT	343.091	87.7778	215.435	1.96675	0.24981	7.87301	3.46221e-15	1.96984e-14
Solyc01g110555	cr-gcr1/2	WT	912.313	233.473	572.893	1.9665	0.148445	13.2473	4.67714e-40	6.01459e-39
Solyc12g007150	cr-gcr1/2	WT	670.66	171.61	421.135	1.96627	0.158566	12.4003	2.60308e-35	2.9542e-34
Solyc01g110110	cr-gcr1/2	WT	1689.58	434.636	1062.11	1.95874	0.124686	15.7094	1.30415e-55	2.4629e-54
Solyc07g018240	cr-gcr1/2	WT	49214.2	12672.6	30943.4	1.95737	0.0494176	39.6088	0	0
Solyc11g072623	cr-gcr1/2	WT	99.2459	25.6056	62.4258	1.95455	0.405329	4.82213	1.42037e-06	4.47282e-06
Solyc01g088660	cr-gcr1/2	WT	6846.37	1768.45	4307.41	1.95293	0.07868	24.8212	5.29183e-136	2.89021e-134
Solyc01g021600	cr-gcr1/2	WT	123.374	31.9223	77.648	1.95083	0.38364	5.08504	3.6754e-07	1.22418e-06
Solyc06g050560	cr-gcr1/2	WT	909.98	235.467	572.723	1.95034	0.15113	12.9051	4.21384e-38	5.12728e-37
Solyc08g080570	cr-gcr1/2	WT	6219.1	1612.07	3915.59	1.94779	0.060177	32.3678	7.80566e-230	8.98585e-228
Solyc10g083850	cr-gcr1/2	WT	73.0912	18.9433	46.0173	1.94774	0.573051	3.39889	0.0006766	0.00154522
Solyc12g007080	cr-gcr1/2	WT	1186.2	307.58	746.889	1.94724	0.146926	13.2532	4.32479e-40	5.57266e-39
Solyc01g103650	cr-gcr1/2	WT	1728.61	448.291	1088.45	1.94703	0.119752	16.2588	1.93419e-59	3.96849e-58
Solyc02g004000	cr-gcr1/2	WT	194.543	50.563	122.553	1.94383	0.294265	6.6057	3.95653e-11	1.78933e-10
Solyc01g099450	cr-gcr1/2	WT	144.439	37.5804	91.0096	1.94183	0.348789	5.56734	2.5866e-08	9.58221e-08
Solyc10g074720	cr-gcr1/2	WT	3222.37	840.117	2031.24	1.93943	0.0817351	23.7282	1.845e-124	9.14181e-123
Solyc02g089030	cr-gcr1/2	WT	452.347	118.067	285.207	1.93819	0.195538	9.91209	3.68831e-23	2.89774e-22
Solyc01g100460	cr-gcr1/2	WT	1555.43	407.403	981.414	1.93291	0.124629	15.5093	3.0008e-54	5.49432e-53
Solyc01g067330	cr-gcr1/2	WT	183.88	48.2127	116.046	1.93086	0.328958	5.86962	4.36794e-09	1.70366e-08
Solyc01g111880	cr-gcr1/2	WT	5346.43	1402.85	3374.64	1.93025	0.060147	32.0922	5.67293e-226	6.26794e-224
Solyc02g089050	cr-gcr1/2	WT	4476.99	1175.95	2826.47	1.92857	0.0826435	23.336	1.91036e-120	9.046e-119
Solyc10g017490	cr-gcr1/2	WT	86.0696	22.6229	54.3462	1.9274	0.523477	3.68191	0.000231495	0.000564495
Solyc11g073060	cr-gcr1/2	WT	899.864	237.449	568.657	1.92212	0.144668	13.2864	2.77543e-40	3.60038e-39
Solyc05g055870	cr-gcr1/2	WT	2834.81	747.99	1791.4	1.92207	0.0866275	22.1877	4.5136e-109	1.87417e-107
Solyc02g092950	cr-gcr1/2	WT	2534.49	669.821	1602.15	1.91965	0.1007	19.0631	5.11223e-81	1.49821e-79
Solyc04g079460	cr-gcr1/2	WT	103.014	27.2791	65.1463	1.91631	0.450385	4.25482	2.09216e-05	5.80317e-05
Solyc05g007760	cr-gcr1/2	WT	470.4	124.727	297.563	1.91509	0.180657	10.6007	2.95783e-26	2.5557e-25
Solyc10g080130	cr-gcr1/2	WT	821.143	217.878	519.51	1.91414	0.168979	11.3277	9.57193e-30	9.25656e-29
Solyc01g080680	cr-gcr1/2	WT	254.342	67.504	160.923	1.91384	0.266475	7.18207	6.86639e-13	3.4611e-12
Solyc08g080270	cr-gcr1/2	WT	1456.84	386.728	921.784	1.91355	0.145796	13.1248	2.37358e-39	2.99817e-38
Solyc06g073990	cr-gcr1/2	WT	3350.43	891.896	2121.16	1.90934	0.0918967	20.777	6.98238e-96	2.49974e-94
Solyc10g150144	cr-gcr1/2	WT	362.19	96.7454	229.467	1.9046	0.29235	6.51481	7.27836e-11	3.2338e-10
Solyc03g096290	cr-gcr1/2	WT	49769.6	13314.4	31542	1.90227	0.0359536	52.9091	0	0
Solyc04g010200	cr-gcr1/2	WT	15379.6	4115.5	9747.56	1.90187	0.0499851	38.0488	0	0
Solyc06g051360	cr-gcr1/2	WT	2334.01	626.914	1480.46	1.89635	0.0957717	19.8007	2.93521e-87	9.51591e-86
Solyc04g072043	cr-gcr1/2	WT	200.534	54.2087	127.372	1.88727	0.352179	5.35883	8.37645e-08	2.96297e-07
Solyc09g007770	cr-gcr1/2	WT	17902.8	4843.69	11373.2	1.88605	0.0456809	41.2874	0	0
Solyc11g068780	cr-gcr1/2	WT	315.904	85.4794	200.692	1.88561	0.305194	6.17838	6.47609e-10	2.68094e-09
Solyc09g082580	cr-gcr1/2	WT	9576.64	2596.4	6086.52	1.88305	0.0674312	27.9254	1.31057e-171	1.02007e-169
Solyc02g086840	cr-gcr1/2	WT	5000.71	1357.64	3179.18	1.88095	0.0666579	28.2179	3.52782e-175	2.89839e-173
Solyc02g080560	cr-gcr1/2	WT	511.47	139.654	325.562	1.87253	0.209165	8.95242	3.47758e-19	2.39029e-18
Solyc03g121760	cr-gcr1/2	WT	577.106	157.659	367.383	1.87185	0.170096	11.0046	3.63055e-28	3.33959e-27
Solyc05g010680	cr-gcr1/2	WT	666.093	182.222	424.157	1.86969	0.183704	10.1777	2.49308e-24	2.04042e-23
Solyc02g089510	cr-gcr1/2	WT	787.299	215.519	501.409	1.86912	0.140486	13.3046	2.17564e-40	2.83955e-39
Solyc04g078110	cr-gcr1/2	WT	4619.55	1268.86	2944.2	1.86422	0.0815314	22.865	1.03584e-115	4.64198e-114
Solyc10g082066	cr-gcr1/2	WT	908.13	250.108	579.119	1.86056	0.139041	13.3813	7.77359e-41	1.02081e-39
Solyc07g042990	cr-gcr1/2	WT	4568.09	1258.54	2913.31	1.85985	0.0743581	25.0121	4.51446e-138	2.52298e-136
Solyc08g044260	cr-gcr1/2	WT	7909.54	2180.71	5045.13	1.85874	0.0647627	28.7007	3.73664e-181	3.16462e-179
Solyc12g100190	cr-gcr1/2	WT	6012.97	1666.87	3839.92	1.85085	0.0644828	28.703	3.49587e-181	2.97381e-179
Solyc09g007760	cr-gcr1/2	WT	12511.4	3477.19	7994.3	1.84728	0.0462788	39.9164	0	0
Solyc11g069430	cr-gcr1/2	WT	51522.1	14327.1	32924.6	1.84647	0.0365935	50.4588	0	0
Solyc09g075550	cr-gcr1/2	WT	3473.19	967.915	2220.55	1.84328	0.0784561	23.4944	4.65008e-122	2.25183e-120
Solyc08g005280	cr-gcr1/2	WT	2620.82	730.393	1675.61	1.84328	0.0841264	21.9108	2.04854e-106	8.2912e-105
Solyc08g081960	cr-gcr1/2	WT	639.133	178.281	408.707	1.84195	0.163523	11.2642	1.97156e-29	1.88856e-28
Solyc08g077080	cr-gcr1/2	WT	1038.07	289.695	663.88	1.8412	0.13027	14.1337	2.35594e-45	3.51381e-44
Solyc05g007710	cr-gcr1/2	WT	381.072	106.413	243.743	1.84021	0.230001	8.00086	1.23551e-15	7.17387e-15
Solyc03g025260	cr-gcr1/2	WT	184.543	51.5459	118.044	1.83956	0.293155	6.27504	3.49548e-10	1.47694e-09
Solyc02g069540	cr-gcr1/2	WT	152.902	42.9067	97.9045	1.83404	0.39756	4.61324	3.96442e-06	1.19367e-05
Solyc05g007580	cr-gcr1/2	WT	3102.71	870.361	1986.54	1.8339	0.0878573	20.8736	9.30911e-97	3.35774e-95
Solyc08g069110	cr-gcr1/2	WT	125.286	35.2394	80.2629	1.83004	0.409075	4.4736	7.69119e-06	2.24579e-05
Solyc04g016230	cr-gcr1/2	WT	210.322	59.1982	134.76	1.82848	0.283167	6.45726	1.06614e-10	4.67318e-10
Solyc11g010340	cr-gcr1/2	WT	254.942	71.8382	163.39	1.82704	0.254239	7.18633	6.65546e-13	3.35742e-12
Solyc06g064610	cr-gcr1/2	WT	74.3164	20.9405	47.6284	1.8268	0.513747	3.55583	0.000376788	0.000892308
Solyc08g079780	cr-gcr1/2	WT	118.882	33.5806	76.2311	1.82438	0.394533	4.62415	3.76129e-06	1.13429e-05
Solyc10g083210	cr-gcr1/2	WT	1607.79	455.001	1031.39	1.82119	0.105544	17.2554	1.01978e-66	2.40851e-65
Solyc10g005300	cr-gcr1/2	WT	88.0729	24.9406	56.5067	1.81955	0.433064	4.20157	2.65074e-05	7.26865e-05
Solyc06g059970	cr-gcr1/2	WT	74.7845	21.2654	48.025	1.81428	0.611587	2.96652	0.00301196	0.00620653
Solyc01g005040	cr-gcr1/2	WT	81.7828	23.2906	52.5367	1.8129	0.501884	3.61219	0.000303619	0.000728904
Solyc08g068420	cr-gcr1/2	WT	4663.07	1329.12	2996.1	1.81072	0.076416	23.6956	4.0028e-124	1.96813e-122
Solyc02g089500	cr-gcr1/2	WT	690.631	197.199	443.915	1.80797	0.166015	10.8904	1.28074e-27	1.15597e-26
Solyc02g089520	cr-gcr1/2	WT	565.668	161.661	363.664	1.80733	0.214894	8.41032	4.08894e-17	2.54401e-16
Solyc09g072800	cr-gcr1/2	WT	1842.14	527.868	1185	1.80322	0.120594	14.9528	1.49295e-50	2.52436e-49
Solyc08g043140	cr-gcr1/2	WT	10959	3145.27	7052.13	1.80087	0.0466499	38.604	0	0
Solyc06g064900	cr-gcr1/2	WT	157.536	45.2487	101.392	1.79953	0.352847	5.10002	3.39609e-07	1.13686e-06
Solyc11g066400	cr-gcr1/2	WT	86.7571	24.9287	55.8429	1.79887	0.478527	3.75919	0.000170464	0.000423078
Solyc03g115465	cr-gcr1/2	WT	75.2046	21.6206	48.4126	1.79816	0.443024	4.05883	4.93187e-05	0.000130888
Solyc10g084080	cr-gcr1/2	WT	1177.28	340.223	758.751	1.79092	0.12146	14.745	3.31375e-49	5.40346e-48
Solyc02g071610	cr-gcr1/2	WT	38162.9	11036.3	24599.6	1.78992	0.0394888	45.3273	0	0
Solyc06g074640	cr-gcr1/2	WT	134.441	38.9007	86.6707	1.78905	0.365337	4.89699	9.7316e-07	3.10832e-06
Solyc01g099580	cr-gcr1/2	WT	88.5482	25.6091	57.0787	1.78899	0.432964	4.13196	3.59686e-05	9.70657e-05
Solyc05g009430	cr-gcr1/2	WT	72.1476	20.9547	46.5511	1.78418	0.469574	3.79958	0.000144944	0.000362927
Solyc10g080500	cr-gcr1/2	WT	58459.2	17057.9	37758.5	1.777	0.0365773	48.5821	0	0
Solyc11g008530	cr-gcr1/2	WT	1109.88	323.964	716.924	1.77641	0.125327	14.1742	1.3237e-45	1.99593e-44
Solyc11g017130	cr-gcr1/2	WT	668.473	195.216	431.845	1.77584	0.175014	10.1469	3.42231e-24	2.78552e-23
Solyc03g044740	cr-gcr1/2	WT	1813.27	530.19	1171.73	1.77412	0.102361	17.332	2.69849e-67	6.46863e-66
Solyc08g014130	cr-gcr1/2	WT	11210.6	3293.78	7252.18	1.76706	0.0503036	35.1278	2.53346e-270	3.8351e-268
Solyc02g079440	cr-gcr1/2	WT	180.981	53.232	117.107	1.76539	0.344051	5.13119	2.87921e-07	9.7008e-07
Solyc01g068250	cr-gcr1/2	WT	249.515	73.4944	161.505	1.76367	0.256275	6.88196	5.90356e-12	2.81e-11
Solyc01g099630	cr-gcr1/2	WT	79549.4	23456.5	51503	1.76187	0.0445805	39.5212	0	0
Solyc09g011160	cr-gcr1/2	WT	509.769	150.356	330.063	1.76165	0.200912	8.76825	1.81462e-18	1.20755e-17
Solyc06g050250	cr-gcr1/2	WT	1503.1	444.072	973.584	1.75903	0.127014	13.8491	1.28842e-43	1.81598e-42
Solyc07g065610	cr-gcr1/2	WT	487.831	144.331	316.081	1.75743	0.198417	8.85726	8.20052e-19	5.54538e-18
Solyc07g042315	cr-gcr1/2	WT	12545.5	3713.3	8129.41	1.75643	0.0468548	37.4866	1.52036e-307	2.95242e-305
Solyc01g095930	cr-gcr1/2	WT	1486.45	440.375	963.41	1.75529	0.118394	14.8258	9.98057e-50	1.64984e-48
Solyc11g071470	cr-gcr1/2	WT	3293.97	978.08	2136.03	1.75176	0.0790547	22.1588	8.58248e-109	3.556e-107
Solyc07g063170	cr-gcr1/2	WT	488.054	145.031	316.542	1.75096	0.231082	7.5772	3.53087e-14	1.91538e-13
Solyc05g054250	cr-gcr1/2	WT	305.499	90.7953	198.147	1.75023	0.245607	7.12614	1.03225e-12	5.15055e-12
Solyc08g066050	cr-gcr1/2	WT	1571.3	467.308	1019.31	1.7497	0.10832	16.153	1.08144e-58	2.1908e-57
Solyc06g009670	cr-gcr1/2	WT	2661.91	793.255	1727.58	1.74658	0.0801847	21.782	3.43638e-105	1.37063e-103
Solyc09g074260	cr-gcr1/2	WT	625.937	186.588	406.263	1.74629	0.183354	9.52416	1.66376e-21	1.24265e-20
Solyc02g087190	cr-gcr1/2	WT	19506	5887.5	12696.8	1.7282	0.0468649	36.8762	1.11384e-297	1.94669e-295
Solyc08g082250	cr-gcr1/2	WT	22730.3	6879.63	14805	1.72419	0.0379809	45.3962	0	0
Solyc09g061890	cr-gcr1/2	WT	9717.36	2947.19	6332.27	1.72125	0.050845	33.8529	3.28523e-251	4.32593e-249
Solyc02g093420	cr-gcr1/2	WT	1273.76	386.856	830.309	1.71928	0.124569	13.8018	2.48475e-43	3.47413e-42
Solyc09g005770	cr-gcr1/2	WT	624.014	189.556	406.785	1.71905	0.168008	10.232	1.4258e-24	1.17593e-23
Solyc04g007530	cr-gcr1/2	WT	15441.7	4695.01	10068.4	1.71765	0.0456207	37.6506	0	0
Solyc07g054690	cr-gcr1/2	WT	740.985	225.832	483.408	1.71405	0.164956	10.391	2.72576e-25	2.29837e-24
Solyc03g006490	cr-gcr1/2	WT	29193.2	8908	19050.6	1.71248	0.0405214	42.2611	0	0
Solyc01g067360	cr-gcr1/2	WT	973.615	298.031	635.823	1.70813	0.148417	11.509	1.18889e-30	1.18488e-29
Solyc08g013950	cr-gcr1/2	WT	293.382	89.8162	191.599	1.70763	0.26864	6.35657	2.06305e-10	8.85313e-10
Solyc02g082120	cr-gcr1/2	WT	5988.85	1837.94	3913.39	1.70429	0.0676087	25.2081	3.26689e-140	1.88042e-138
Solyc03g094100	cr-gcr1/2	WT	87.7522	26.9525	57.3524	1.70268	0.499981	3.40549	0.000660455	0.0015123
Solyc08g044510	cr-gcr1/2	WT	168.742	51.8659	110.304	1.70182	0.327912	5.18988	2.1043e-07	7.1729e-07
Solyc07g065320	cr-gcr1/2	WT	400.611	123.391	262.001	1.69862	0.235711	7.20637	5.74636e-13	2.90568e-12
Solyc02g066803	cr-gcr1/2	WT	77.0901	23.9503	50.5202	1.68649	0.438523	3.84584	0.000120141	0.00030387
Solyc10g084680	cr-gcr1/2	WT	237.57	73.8418	155.706	1.68615	0.273896	6.15617	7.45274e-10	3.07334e-09
Solyc02g087890	cr-gcr1/2	WT	92.9754	28.9366	60.956	1.68362	0.486415	3.46129	0.000537592	0.00124897
Solyc02g072210	cr-gcr1/2	WT	1646.98	513.179	1080.08	1.6823	0.103264	16.2913	1.13789e-59	2.34218e-58
Solyc01g104430	cr-gcr1/2	WT	161.09	50.2129	105.651	1.68194	0.322397	5.21697	1.81874e-07	6.2349e-07
Solyc03g115660	cr-gcr1/2	WT	4517.7	1408.27	2962.99	1.6816	0.0694051	24.2288	1.1059e-129	5.74621e-128
Solyc06g074540	cr-gcr1/2	WT	2416.61	754.236	1585.42	1.67997	0.112268	14.9639	1.26407e-50	2.14491e-49
Solyc02g085620	cr-gcr1/2	WT	109.459	34.2327	71.846	1.6766	0.461427	3.63352	0.000279581	0.00067465
Solyc12g009300	cr-gcr1/2	WT	4102.6	1284.57	2693.59	1.67531	0.0811381	20.6476	1.02495e-94	3.64902e-93
Solyc04g016430	cr-gcr1/2	WT	139.238	43.5897	91.4138	1.67515	0.420422	3.98446	6.76332e-05	0.000176401
Solyc02g079600	cr-gcr1/2	WT	3808.26	1196.64	2502.45	1.67009	0.0692019	24.1335	1.11158e-128	5.71396e-127
Solyc01g095240	cr-gcr1/2	WT	82.5058	25.9541	54.23	1.66848	0.468266	3.5631	0.000366499	0.000869334
Solyc03g032040	cr-gcr1/2	WT	4745.71	1495.05	3120.38	1.66645	0.0851406	19.573	2.62941e-85	8.26592e-84
Solyc12g056360	cr-gcr1/2	WT	234.127	73.8617	153.994	1.66436	0.300636	5.53612	3.09248e-08	1.13633e-07
Solyc01g095500	cr-gcr1/2	WT	300.414	94.8034	197.609	1.66378	0.240879	6.90714	4.94529e-12	2.36677e-11
Solyc04g049800	cr-gcr1/2	WT	2024.27	639.585	1331.93	1.66238	0.0960988	17.2987	4.81226e-67	1.14641e-65
Solyc07g052190	cr-gcr1/2	WT	76.8032	24.2732	50.5382	1.66203	0.532172	3.12311	0.00178951	0.00383453
Solyc08g083190	cr-gcr1/2	WT	3289.26	1040.59	2164.93	1.66026	0.0861538	19.2709	9.43551e-83	2.82992e-81
Solyc11g066020	cr-gcr1/2	WT	33024.7	10452.7	21738.7	1.65966	0.0432264	38.3947	0	0
Solyc02g076670	cr-gcr1/2	WT	7892.55	2498.77	5195.66	1.65922	0.0516064	32.1514	8.45548e-227	9.45096e-225
Solyc04g054340	cr-gcr1/2	WT	984.514	312.665	648.589	1.65484	0.138955	11.9092	1.05981e-32	1.11704e-31
Solyc08g075450	cr-gcr1/2	WT	4548.79	1446.72	2997.75	1.65282	0.0708627	23.3242	2.51958e-120	1.18433e-118
Solyc08g081850	cr-gcr1/2	WT	68.9853	21.9543	45.4698	1.65206	0.455621	3.62594	0.00028791	0.000693705
Solyc06g082410	cr-gcr1/2	WT	548.712	174.927	361.82	1.64925	0.173418	9.51026	1.9018e-21	1.41714e-20
Solyc05g008820	cr-gcr1/2	WT	2393.67	764.882	1579.27	1.64601	0.0967267	17.0171	6.12933e-65	1.40115e-63
Solyc02g088190	cr-gcr1/2	WT	7771.84	2483.99	5127.91	1.6456	0.0584436	28.157	1.96755e-174	1.6028e-172
Solyc11g007130	cr-gcr1/2	WT	4115.56	1325.62	2720.59	1.63439	0.0718404	22.7503	1.42511e-114	6.31286e-113
Solyc04g079350	cr-gcr1/2	WT	990.047	318.961	654.504	1.63412	0.124505	13.1249	2.37108e-39	2.99698e-38
Solyc01g097790	cr-gcr1/2	WT	2625.54	846.141	1735.84	1.63361	0.0820493	19.9101	3.32607e-88	1.09493e-86
Solyc01g106620	cr-gcr1/2	WT	1261.15	407.403	834.275	1.63036	0.13469	12.1045	1.0002e-33	1.0827e-32
Solyc04g078640	cr-gcr1/2	WT	102.871	33.2666	68.0687	1.62888	0.381149	4.27361	1.9233e-05	5.35721e-05
Solyc12g088680	cr-gcr1/2	WT	1507.76	487.628	997.696	1.62864	0.110027	14.8022	1.41677e-49	2.33197e-48
Solyc10g052490	cr-gcr1/2	WT	85.2789	27.613	56.446	1.62655	0.4446	3.65845	0.000253749	0.000615639
Solyc04g014850	cr-gcr1/2	WT	354.823	115.061	234.942	1.6246	0.207716	7.82124	5.23043e-15	2.94814e-14
Solyc09g098490	cr-gcr1/2	WT	651.131	211.183	431.157	1.62425	0.157408	10.3188	5.7962e-25	4.83436e-24
Solyc12g088230	cr-gcr1/2	WT	13828.5	4486.87	9157.66	1.62387	0.0498723	32.5606	1.48417e-232	1.76131e-230
Solyc01g066520	cr-gcr1/2	WT	6710.56	2184.04	4447.3	1.61945	0.0582224	27.8149	2.86323e-170	2.20182e-168
Solyc01g108040	cr-gcr1/2	WT	291.751	95.1105	193.431	1.61723	0.244298	6.61991	3.59408e-11	1.62732e-10
Solyc02g089020	cr-gcr1/2	WT	3056.36	998.369	2027.36	1.61418	0.0827473	19.5074	9.49922e-85	2.94078e-83
Solyc02g069290	cr-gcr1/2	WT	2841.45	928.274	1884.86	1.61409	0.0766386	21.061	1.81235e-98	6.71339e-97
Solyc06g076300	cr-gcr1/2	WT	3960.47	1294.56	2627.51	1.61327	0.0825794	19.536	5.43198e-85	1.69254e-83
Solyc09g008200	cr-gcr1/2	WT	12827	4195.24	8511.14	1.61233	0.0554115	29.0974	3.87115e-186	3.46152e-184
Solyc02g077700	cr-gcr1/2	WT	1969.32	645.575	1307.45	1.60907	0.0953628	16.8731	7.09345e-64	1.58941e-62
Solyc11g013150	cr-gcr1/2	WT	263.393	86.4974	174.945	1.60713	0.315899	5.08749	3.62828e-07	1.20974e-06
Solyc03g025840	cr-gcr1/2	WT	14652.4	4809.81	9731.1	1.60711	0.0498303	32.2517	3.33505e-228	3.77155e-226
Solyc01g099270	cr-gcr1/2	WT	448.448	147.303	297.876	1.60658	0.235204	6.83058	8.45708e-12	3.98987e-11
Solyc08g078510	cr-gcr1/2	WT	17713.3	5817.79	11765.5	1.60631	0.0451635	35.5665	4.62113e-277	7.16461e-275
Solyc06g075090	cr-gcr1/2	WT	6872.79	2263.74	4568.27	1.60222	0.0604777	26.4928	1.17294e-154	7.8298e-153
Solyc08g014580	cr-gcr1/2	WT	128.125	42.2362	85.1804	1.60071	0.367483	4.35589	1.32528e-05	3.76679e-05
Solyc01g007190	cr-gcr1/2	WT	989.306	326.206	657.756	1.60059	0.150248	10.653	1.68856e-26	1.47089e-25
Solyc12g013520	cr-gcr1/2	WT	139.151	45.9135	92.5325	1.59948	0.355982	4.49316	7.01745e-06	2.05876e-05
Solyc03g005670	cr-gcr1/2	WT	388.843	128.416	258.63	1.59852	0.23879	6.69427	2.16755e-11	9.95726e-11
Solyc02g087960	cr-gcr1/2	WT	7816.89	2582.08	5199.49	1.59809	0.058448	27.3421	1.34097e-164	9.69178e-163
Solyc03g116530	cr-gcr1/2	WT	1369.22	452.424	910.824	1.59763	0.286225	5.58172	2.38145e-08	8.84875e-08
Solyc09g009390	cr-gcr1/2	WT	25586.8	8460.45	17023.6	1.59658	0.0422297	37.807	0	0
Solyc09g005480	cr-gcr1/2	WT	2218.25	733.978	1476.11	1.59566	0.0903285	17.665	7.79636e-70	1.934e-68
Solyc05g055880	cr-gcr1/2	WT	571.928	189.239	380.584	1.59528	0.182212	8.75509	2.0395e-18	1.35485e-17
Solyc02g077710	cr-gcr1/2	WT	286289	94764.9	190527	1.59505	0.0467438	34.1232	3.34315e-255	4.5583e-253
Solyc08g082070	cr-gcr1/2	WT	2950.67	977.793	1964.23	1.59342	0.0761396	20.9276	3.00013e-97	1.09238e-95
Solyc06g053760	cr-gcr1/2	WT	1224.77	407.043	815.908	1.58926	0.123455	12.8732	6.37373e-38	7.72697e-37
Solyc05g053470	cr-gcr1/2	WT	23809.4	7935.05	15872.2	1.5852	0.0369103	42.9474	0	0
Solyc10g081680	cr-gcr1/2	WT	1061.55	353.831	707.692	1.58509	0.142033	11.16	6.39887e-29	6.00382e-28
Solyc03g034000	cr-gcr1/2	WT	2070.73	690.408	1380.57	1.5847	0.0961893	16.4748	5.56382e-61	1.16392e-59
Solyc10g050510	cr-gcr1/2	WT	691.282	230.488	460.885	1.58455	0.149495	10.5994	2.99887e-26	2.58999e-25
Solyc02g078280	cr-gcr1/2	WT	71.7437	23.9398	47.8417	1.58282	0.50972	3.10528	0.00190102	0.00405538
Solyc04g049090	cr-gcr1/2	WT	24067.8	8036.7	16052.2	1.58242	0.0363943	43.4799	0	0
Solyc06g082850	cr-gcr1/2	WT	212.41	71.1774	141.794	1.57782	0.384711	4.10131	4.10815e-05	0.000110168
Solyc02g085770	cr-gcr1/2	WT	72.378	24.2953	48.3366	1.57465	0.568714	2.76879	0.00562654	0.0110355
Solyc06g066420	cr-gcr1/2	WT	189.1	63.5249	126.312	1.57364	0.275508	5.71177	1.11808e-08	4.24469e-08
Solyc11g006830	cr-gcr1/2	WT	1995.56	670.923	1333.24	1.57261	0.10593	14.8457	7.41957e-50	1.22967e-48
Solyc05g053330	cr-gcr1/2	WT	1108.94	373.851	741.394	1.56869	0.120771	12.989	1.41247e-38	1.75192e-37
Solyc04g150133	cr-gcr1/2	WT	243.667	82.1509	162.909	1.56805	0.251934	6.22404	4.84511e-10	2.02538e-09
Solyc05g008080	cr-gcr1/2	WT	72.9084	24.6115	48.76	1.56703	0.466282	3.36068	0.000777502	0.00176205
Solyc05g018413	cr-gcr1/2	WT	2018.23	681.799	1350.01	1.56572	0.100881	15.5204	2.52497e-54	4.62751e-53
Solyc03g007090	cr-gcr1/2	WT	1304.44	441.018	872.727	1.56467	0.121081	12.9225	3.36196e-38	4.10373e-37
Solyc02g063230	cr-gcr1/2	WT	320.52	108.427	214.474	1.56399	0.214941	7.27635	3.4298e-13	1.75975e-12
Solyc06g069040	cr-gcr1/2	WT	391.287	132.404	261.846	1.56324	0.220507	7.08931	1.3478e-12	6.66789e-12
Solyc01g107260	cr-gcr1/2	WT	466.591	157.985	312.288	1.56239	0.176335	8.86033	7.97777e-19	5.39855e-18
Solyc02g078150	cr-gcr1/2	WT	1136.16	384.859	760.511	1.562	0.167755	9.31116	1.2644e-20	9.12464e-20
Solyc03g096870	cr-gcr1/2	WT	2341.91	793.573	1567.74	1.56114	0.095048	16.4248	1.27124e-60	2.65648e-59
Solyc07g049300	cr-gcr1/2	WT	3067.38	1040.03	2053.7	1.5603	0.0747455	20.8748	9.06626e-97	3.27629e-95
Solyc05g014210	cr-gcr1/2	WT	174.386	59.193	116.789	1.55871	0.295	5.28376	1.26556e-07	4.40289e-07
Solyc04g082580	cr-gcr1/2	WT	12356.2	4197.34	8276.76	1.55771	0.0511009	30.483	4.37978e-204	4.36276e-202
Solyc06g084380	cr-gcr1/2	WT	357.235	121.399	239.317	1.5566	0.222471	6.99688	2.61717e-12	1.27348e-11
Solyc04g010210	cr-gcr1/2	WT	292.448	99.4485	195.948	1.55628	0.301475	5.16223	2.44029e-07	8.27416e-07
Solyc04g007250	cr-gcr1/2	WT	140.549	47.8756	94.2122	1.55306	0.379212	4.09548	4.2129e-05	0.000112819
Solyc01g081250	cr-gcr1/2	WT	160.803	54.8619	107.833	1.55152	0.34338	4.51838	6.23145e-06	1.83855e-05
Solyc04g008150	cr-gcr1/2	WT	355.603	121.4	238.502	1.55055	0.199044	7.78997	6.70273e-15	3.75466e-14
Solyc12g014360	cr-gcr1/2	WT	7876.01	2696.21	5286.11	1.54647	0.0559235	27.6534	2.54297e-168	1.88759e-166
Solyc04g076140	cr-gcr1/2	WT	4444.38	1524.35	2984.37	1.54384	0.0725315	21.2851	1.55996e-100	5.93864e-99
Solyc09g007480	cr-gcr1/2	WT	1883.85	647.236	1265.54	1.54132	0.103751	14.856	6.36453e-50	1.05663e-48
Solyc01g102640	cr-gcr1/2	WT	500.736	172.599	336.668	1.53643	0.175889	8.73524	2.43136e-18	1.60629e-17
Solyc03g032220	cr-gcr1/2	WT	1112.93	383.822	748.378	1.53592	0.139405	11.0177	3.14127e-28	2.89367e-27
Solyc01g111380	cr-gcr1/2	WT	988.534	340.921	664.727	1.53589	0.121374	12.6542	1.06065e-36	1.24184e-35
Solyc02g092350	cr-gcr1/2	WT	76.9929	26.6026	51.7978	1.5332	0.463097	3.31075	0.000930451	0.00208168
Solyc10g007290	cr-gcr1/2	WT	41314.3	14285.4	27799.9	1.5321	0.036345	42.1544	0	0
Solyc09g007030	cr-gcr1/2	WT	1553.72	537.432	1045.57	1.53134	0.125054	12.2454	1.7775e-34	1.95943e-33
Solyc05g052950	cr-gcr1/2	WT	88.4806	30.5954	59.538	1.53126	0.416789	3.67395	0.00023883	0.000581572
Solyc11g072030	cr-gcr1/2	WT	20873.1	7224.45	14048.7	1.53072	0.0517182	29.5973	1.61643e-192	1.49403e-190
Solyc09g008780	cr-gcr1/2	WT	8265.32	2865.37	5565.35	1.52842	0.0578038	26.4414	4.57723e-154	3.02396e-152
Solyc05g009230	cr-gcr1/2	WT	1932.52	670.099	1301.31	1.52789	0.109328	13.9752	2.20793e-44	3.19394e-43
Solyc12g087850	cr-gcr1/2	WT	498.477	172.959	335.718	1.52719	0.200245	7.62658	2.41064e-14	1.31735e-13
Solyc04g077370	cr-gcr1/2	WT	469.419	162.951	316.185	1.5262	0.194405	7.85061	4.14035e-15	2.34457e-14
Solyc04g007790	cr-gcr1/2	WT	341.34	118.723	230.031	1.52333	0.212218	7.17814	7.0664e-13	3.56005e-12
Solyc05g046320	cr-gcr1/2	WT	457.616	159.354	308.485	1.52212	0.241177	6.31124	2.76805e-10	1.17891e-09
Solyc01g007040	cr-gcr1/2	WT	1345.46	468.628	907.043	1.52168	0.109718	13.869	9.75682e-44	1.38228e-42
Solyc02g076680	cr-gcr1/2	WT	7440.76	2600.79	5020.78	1.51652	0.0591898	25.6213	8.84316e-145	5.2798e-143
Solyc05g018403	cr-gcr1/2	WT	1458.3	510.193	984.247	1.5153	0.10156	14.9203	2.43335e-50	4.08212e-49
Solyc10g080620	cr-gcr1/2	WT	86.4746	30.272	58.3733	1.51463	0.471263	3.21398	0.00130911	0.00286581
Solyc05g051200	cr-gcr1/2	WT	1486.38	520.539	1003.46	1.51362	0.109581	13.8128	2.13372e-43	2.99204e-42
Solyc07g056060	cr-gcr1/2	WT	1284.93	449.978	867.456	1.51355	0.113314	13.3572	1.07603e-40	1.4111e-39
Solyc08g075360	cr-gcr1/2	WT	787.032	276.443	531.737	1.50952	0.181093	8.33564	7.70772e-17	4.73876e-16
Solyc07g055060	cr-gcr1/2	WT	65551.9	23036.8	44294.4	1.50871	0.0326992	46.139	0	0
Solyc03g065250	cr-gcr1/2	WT	317414	111601	214508	1.50801	0.0394968	38.1806	0	0
Solyc02g084303	cr-gcr1/2	WT	86.0136	30.2524	58.133	1.507	0.486754	3.09602	0.0019614	0.00417446
Solyc09g010220	cr-gcr1/2	WT	3484.91	1226.17	2355.54	1.50689	0.0900964	16.7253	8.5751e-63	1.86489e-61
Solyc02g094160	cr-gcr1/2	WT	6846.76	2411.69	4629.23	1.50539	0.0543983	27.6734	1.45768e-168	1.09042e-166
Solyc01g099030	cr-gcr1/2	WT	566.853	200.191	383.522	1.50144	0.180795	8.30466	1.00102e-16	6.12301e-16
Solyc07g047710	cr-gcr1/2	WT	91.2672	32.2603	61.7638	1.50004	0.494315	3.03458	0.00240871	0.00504769
Solyc03g121540	cr-gcr1/2	WT	61851.2	21881.1	41866.2	1.4991	0.0410517	36.5173	5.88533e-292	9.83874e-290
Solyc07g063180	cr-gcr1/2	WT	631.496	223.839	427.667	1.49626	0.216373	6.9152	4.67189e-12	2.23871e-11
Solyc08g078850	cr-gcr1/2	WT	1856.36	658.146	1257.25	1.49586	0.0996038	15.0181	5.58862e-51	9.59297e-50
Solyc08g008420	cr-gcr1/2	WT	2071.47	735.404	1403.44	1.49411	0.0960021	15.5633	1.29335e-54	2.38853e-53
Solyc09g010670	cr-gcr1/2	WT	892.49	317.008	604.749	1.49355	0.148108	10.0842	6.49195e-24	5.23522e-23
Solyc03g083180	cr-gcr1/2	WT	78.6381	27.936	53.2871	1.49269	0.478541	3.11925	0.00181313	0.00388123
Solyc02g093090	cr-gcr1/2	WT	62.6635	22.2897	42.4766	1.49202	0.580047	2.57224	0.0101042	0.0189515
Solyc08g083060	cr-gcr1/2	WT	83.175	29.612	56.3935	1.49035	0.469207	3.17631	0.00149162	0.00323442
Solyc01g095070	cr-gcr1/2	WT	7452.08	2655.78	5053.93	1.4886	0.0605092	24.6013	1.22482e-133	6.54088e-132
Solyc09g008207	cr-gcr1/2	WT	71.7509	25.6109	48.6809	1.48691	0.454082	3.27454	0.00105836	0.00234737
Solyc03g119940	cr-gcr1/2	WT	1297.32	462.947	880.135	1.48673	0.109897	13.5285	1.06205e-41	1.42983e-40
Solyc03g117150	cr-gcr1/2	WT	585.975	209.195	397.585	1.48596	0.179075	8.29797	1.05903e-16	6.46754e-16
Solyc11g022460	cr-gcr1/2	WT	10733.3	3832.52	7282.93	1.48576	0.0449602	33.0461	1.7701e-239	2.16752e-237
Solyc09g013150	cr-gcr1/2	WT	3647.51	1303.55	2475.53	1.48446	0.0824211	18.0107	1.60603e-72	4.17807e-71
Solyc07g052320	cr-gcr1/2	WT	4116.99	1473.49	2795.24	1.48245	0.076659	19.3383	2.55865e-83	7.77094e-82
Solyc12g096630	cr-gcr1/2	WT	107.579	38.5889	73.0839	1.47923	0.379609	3.89672	9.75044e-05	0.00024987
Solyc10g079600	cr-gcr1/2	WT	5245.43	1889.21	3567.32	1.47333	0.0730052	20.1811	1.43436e-90	4.8209e-89
Solyc06g071990	cr-gcr1/2	WT	2418.78	871.657	1645.22	1.47247	0.0960311	15.3332	4.58709e-53	8.22638e-52
Solyc01g090410	cr-gcr1/2	WT	230.638	83.1476	156.893	1.47206	0.326941	4.50252	6.71523e-06	1.97431e-05
Solyc08g080280	cr-gcr1/2	WT	3312.47	1196.32	2254.4	1.4694	0.0797568	18.4235	8.5178e-76	2.32937e-74
Solyc03g078770	cr-gcr1/2	WT	149.086	53.8709	101.479	1.46908	0.342227	4.29271	1.76507e-05	4.93937e-05
Solyc01g099020	cr-gcr1/2	WT	782.749	283.071	532.91	1.46741	0.183298	8.0056	1.18882e-15	6.91322e-15
Solyc02g089620	cr-gcr1/2	WT	11240.2	4066.66	7653.42	1.46676	0.0438874	33.421	6.78944e-245	8.5873e-243
Solyc03g114830	cr-gcr1/2	WT	5349.87	1935.64	3642.76	1.46668	0.0665321	22.0446	1.07566e-107	4.3999e-106
Solyc01g014373	cr-gcr1/2	WT	160.557	58.1811	109.369	1.46449	0.390116	3.75397	0.000174052	0.000431317
Solyc03g115610	cr-gcr1/2	WT	701.103	254.44	477.771	1.4623	0.153768	9.50981	1.91015e-21	1.42281e-20
Solyc01g066680	cr-gcr1/2	WT	146.014	53.1912	99.6026	1.45681	0.369095	3.94697	7.91467e-05	0.000204901
Solyc01g087840	cr-gcr1/2	WT	390.422	142.327	266.375	1.45582	0.208624	6.97817	2.99039e-12	1.45031e-11
Solyc11g011750	cr-gcr1/2	WT	89.3688	32.5996	60.9842	1.45538	0.447533	3.252	0.00114595	0.00252793
Solyc05g055343	cr-gcr1/2	WT	1749.01	638.587	1193.8	1.4537	0.10318	14.089	4.43515e-45	6.52878e-44
Solyc06g075650	cr-gcr1/2	WT	72.707	26.6196	49.6633	1.45001	0.653645	2.21834	0.0265315	0.0453555
Solyc05g005720	cr-gcr1/2	WT	183.464	67.1592	125.312	1.44966	0.332658	4.35781	1.31368e-05	3.73602e-05
Solyc01g090740	cr-gcr1/2	WT	2974.23	1089.58	2031.9	1.44873	0.0842014	17.2055	2.41354e-66	5.6448e-65
Solyc06g059740	cr-gcr1/2	WT	7010.8	2569.77	4790.29	1.44789	0.0616844	23.4726	7.77146e-122	3.74452e-120
Solyc03g006550	cr-gcr1/2	WT	189.519	69.4897	129.504	1.44738	0.811295	1.78403	0.0744185	0.1143
Solyc01g094080	cr-gcr1/2	WT	9536.53	3503.36	6519.94	1.44477	0.0593855	24.3286	9.76019e-131	5.08508e-129
Solyc11g072670	cr-gcr1/2	WT	145.75	53.5501	99.6498	1.44459	0.352693	4.09589	4.20551e-05	0.000112653
Solyc08g077740	cr-gcr1/2	WT	87.8199	32.2732	60.0465	1.44412	0.442941	3.26029	0.00111298	0.00246253
Solyc03g031940	cr-gcr1/2	WT	21561.5	7927.11	14744.3	1.44363	0.0422421	34.1752	5.64475e-256	7.80722e-254
Solyc02g062170	cr-gcr1/2	WT	666.334	245.127	455.731	1.44257	0.158818	9.08317	1.05456e-19	7.38843e-19
Solyc12g062200	cr-gcr1/2	WT	535.708	197.251	366.479	1.44154	0.170212	8.46906	2.47371e-17	1.55263e-16
Solyc11g071730	cr-gcr1/2	WT	2471.03	911.895	1691.46	1.43801	0.0933626	15.4024	1.57743e-53	2.84753e-52
Solyc01g109310	cr-gcr1/2	WT	1446.39	534.175	990.28	1.43697	0.108631	13.228	6.05072e-40	7.74467e-39
Solyc04g082190	cr-gcr1/2	WT	76.3684	28.2861	52.3272	1.43343	0.545354	2.62844	0.00857784	0.0162873
Solyc04g011540	cr-gcr1/2	WT	1941.08	718.999	1330.04	1.43281	0.107707	13.3028	2.22846e-40	2.90653e-39
Solyc07g063080	cr-gcr1/2	WT	1673.66	619.877	1146.77	1.43276	0.123325	11.6178	3.34803e-31	3.39662e-30
Solyc11g008910	cr-gcr1/2	WT	3070.76	1141.18	2105.97	1.42815	0.0848003	16.8413	1.2146e-63	2.69328e-62
Solyc01g104230	cr-gcr1/2	WT	674.665	250.731	462.698	1.42801	0.178947	7.98007	1.46246e-15	8.46349e-15
Solyc02g065020	cr-gcr1/2	WT	565.644	210.529	388.086	1.42618	0.167258	8.52683	1.50413e-17	9.53722e-17
Solyc03g025470	cr-gcr1/2	WT	970.958	361.524	666.241	1.42516	0.131185	10.8638	1.71523e-27	1.54451e-26
Solyc06g050860	cr-gcr1/2	WT	112.262	41.8812	77.0716	1.4226	0.505494	2.81427	0.00488884	0.00969748
Solyc08g078300	cr-gcr1/2	WT	704.827	263.106	483.966	1.42157	0.146492	9.70409	2.89657e-22	2.2133e-21
Solyc06g083170	cr-gcr1/2	WT	947.445	353.838	650.641	1.42113	0.138409	10.2676	9.86293e-25	8.1625e-24
Solyc09g007220	cr-gcr1/2	WT	148.347	55.5559	101.951	1.41777	0.371097	3.82049	0.000133187	0.000335014
Solyc11g006430	cr-gcr1/2	WT	260.229	97.4343	178.832	1.41731	0.245172	5.78087	7.43144e-09	2.85682e-08
Solyc01g073890	cr-gcr1/2	WT	840.904	314.91	577.907	1.41696	0.15511	9.1352	6.52884e-20	4.6129e-19
Solyc04g005810	cr-gcr1/2	WT	662.214	248.454	455.334	1.41439	0.165983	8.52133	1.57732e-17	9.98158e-17
Solyc11g011240	cr-gcr1/2	WT	206.044	77.4842	141.764	1.4106	0.264822	5.3266	1.00071e-07	3.51454e-07
Solyc01g099440	cr-gcr1/2	WT	244.515	92.1062	168.311	1.40827	0.261784	5.37952	7.46831e-08	2.651e-07
Solyc05g006120	cr-gcr1/2	WT	686.659	258.77	472.715	1.40803	0.148769	9.46452	2.94904e-21	2.18816e-20
Solyc01g090840	cr-gcr1/2	WT	1617.94	610.893	1114.42	1.40508	0.122619	11.4589	2.12258e-30	2.09479e-29
Solyc12g013820	cr-gcr1/2	WT	369.389	139.717	254.553	1.40234	0.2195	6.38882	1.67172e-10	7.2287e-10
Solyc01g095280	cr-gcr1/2	WT	5340.71	2025.59	3683.15	1.39868	0.0744013	18.7991	7.68007e-79	2.17772e-77
Solyc05g012780	cr-gcr1/2	WT	550.66	208.893	379.776	1.39826	0.169126	8.26757	1.36714e-16	8.31224e-16
Solyc09g030450	cr-gcr1/2	WT	1779.76	676.858	1228.31	1.39483	0.0935912	14.9034	3.13291e-50	5.24196e-49
Solyc04g010030	cr-gcr1/2	WT	121.535	46.2219	83.8783	1.39469	0.353924	3.94065	8.12601e-05	0.000210005
Solyc02g093860	cr-gcr1/2	WT	3500.33	1331.39	2415.86	1.3946	0.0754506	18.4836	2.79695e-76	7.7147e-75
Solyc08g015680	cr-gcr1/2	WT	895.007	340.507	617.757	1.39418	0.173809	8.02135	1.04587e-15	6.10781e-15
Solyc12g089050	cr-gcr1/2	WT	3266.46	1242.93	2254.7	1.39417	0.0891995	15.6298	4.56029e-55	8.54499e-54
Solyc08g068110	cr-gcr1/2	WT	244.537	93.1003	168.819	1.39333	0.309589	4.50058	6.77674e-06	1.99148e-05
Solyc12g009550	cr-gcr1/2	WT	74.1833	28.2673	51.2253	1.39228	0.485674	2.8667	0.00414772	0.00835236
Solyc07g005910	cr-gcr1/2	WT	455.79	173.989	314.889	1.38933	0.21874	6.35152	2.13198e-10	9.14284e-10
Solyc02g081270	cr-gcr1/2	WT	5241.38	2003.71	3622.54	1.3873	0.0678918	20.434	8.33969e-93	2.90454e-91
Solyc10g080400	cr-gcr1/2	WT	595.779	228.186	411.983	1.38488	0.171354	8.08198	6.37241e-16	3.75796e-15
Solyc09g009540	cr-gcr1/2	WT	32316.7	12379.4	22348	1.38436	0.0526806	26.2783	3.39239e-152	2.19592e-150
Solyc06g074550	cr-gcr1/2	WT	546.03	209.188	377.609	1.38381	0.183611	7.53661	4.82351e-14	2.59731e-13
Solyc06g072330	cr-gcr1/2	WT	613.106	235.193	424.149	1.38233	0.183732	7.52364	5.32709e-14	2.86311e-13
Solyc11g069730	cr-gcr1/2	WT	36136	13867.1	25001.6	1.3818	0.0413273	33.4356	4.17295e-245	5.31291e-243
Solyc10g007600	cr-gcr1/2	WT	43429.4	16672.9	30051.2	1.38116	0.0372174	37.1106	1.89712e-301	3.44077e-299
Solyc08g079480	cr-gcr1/2	WT	256.103	98.4155	177.259	1.3798	0.275764	5.00357	5.62783e-07	1.84413e-06
Solyc06g072830	cr-gcr1/2	WT	2741.03	1053.65	1897.34	1.37925	0.0894162	15.4251	1.10975e-53	2.00895e-52
Solyc05g005865	cr-gcr1/2	WT	3809.59	1465.66	2637.63	1.37817	0.0831537	16.5738	1.07849e-61	2.28852e-60
Solyc03g005880	cr-gcr1/2	WT	114.062	43.9057	78.9837	1.37757	0.374563	3.6778	0.000235252	0.000573367
Solyc11g069450	cr-gcr1/2	WT	5516.8	2126.46	3821.63	1.37546	0.0785871	17.5024	1.3735e-68	3.33825e-67
Solyc09g056200	cr-gcr1/2	WT	609.279	235.035	422.157	1.3742	1.84178	0.746128	0.45559	0.542336
Solyc03g121090	cr-gcr1/2	WT	3980.62	1538.91	2759.76	1.37114	0.0700558	19.5722	2.67034e-85	8.37475e-84
Solyc07g007190	cr-gcr1/2	WT	1014.55	392.453	703.502	1.37048	0.142414	9.62322	6.38008e-22	4.81953e-21
Solyc02g068670	cr-gcr1/2	WT	453.588	175.603	314.595	1.36919	0.17905	7.64696	2.0579e-14	1.1278e-13
Solyc05g008010	cr-gcr1/2	WT	16930.1	6556.42	11743.3	1.3686	0.0524591	26.089	4.86494e-150	3.08675e-148
Solyc11g072800	cr-gcr1/2	WT	153.537	59.537	106.537	1.36634	0.309092	4.42048	9.84823e-06	2.84325e-05
Solyc06g043150	cr-gcr1/2	WT	1351.79	524.455	938.123	1.36612	0.118064	11.571	5.78069e-31	5.8338e-30
Solyc02g080550	cr-gcr1/2	WT	360.037	139.685	249.861	1.36582	0.204064	6.69311	2.18476e-11	1.00315e-10
Solyc05g054110	cr-gcr1/2	WT	90.7028	35.2606	62.9817	1.36399	0.434226	3.1412	0.00168256	0.0036211
Solyc03g110980	cr-gcr1/2	WT	329.459	128.076	228.767	1.3634	0.231377	5.89252	3.80358e-09	1.49232e-08
Solyc08g022240	cr-gcr1/2	WT	306.953	119.402	213.178	1.36198	0.209307	6.50712	7.66048e-11	3.39729e-10
Solyc08g079850	cr-gcr1/2	WT	24730.6	9622.77	17176.7	1.36179	0.0502847	27.0817	1.61951e-161	1.14467e-159
Solyc03g078720	cr-gcr1/2	WT	402.183	156.64	279.411	1.35999	0.208521	6.52207	6.93418e-11	3.08802e-10
Solyc10g084830	cr-gcr1/2	WT	320.718	125.027	222.872	1.35917	0.231646	5.86744	4.42584e-09	1.7259e-08
Solyc01g087630	cr-gcr1/2	WT	155.921	60.8502	108.386	1.35679	0.336942	4.02678	5.65467e-05	0.000149062
Solyc10g008830	cr-gcr1/2	WT	4067.77	1590.49	2829.13	1.35475	0.0789086	17.1686	4.56185e-66	1.06563e-64
Solyc01g006450	cr-gcr1/2	WT	8904.11	3485.76	6194.94	1.35294	0.0523082	25.8649	1.65557e-147	1.02014e-145
Solyc02g088910	cr-gcr1/2	WT	7260.77	2843.36	5052.07	1.35254	0.0802739	16.8491	1.06468e-63	2.37453e-62
Solyc06g048850	cr-gcr1/2	WT	176.895	69.4999	123.198	1.34786	0.285435	4.72213	2.33393e-06	7.19759e-06
Solyc01g150159	cr-gcr1/2	WT	259.71	102.084	180.897	1.34677	0.257248	5.23529	1.64727e-07	5.67947e-07
Solyc11g045225	cr-gcr1/2	WT	1010.29	398.149	704.217	1.34337	0.131657	10.2036	1.91052e-24	1.57032e-23
Solyc03g080195	cr-gcr1/2	WT	74.2374	29.2582	51.7478	1.3429	0.469564	2.85988	0.00423802	0.00851545
Solyc01g107160	cr-gcr1/2	WT	4979.27	1963	3471.14	1.34284	0.0611056	21.9757	4.91876e-107	1.99922e-105
Solyc08g081260	cr-gcr1/2	WT	1409.15	556.421	982.787	1.34048	0.104611	12.8139	1.37131e-37	1.65184e-36
Solyc03g098200	cr-gcr1/2	WT	34237.6	13530.1	23883.8	1.33941	0.0355928	37.6315	0	0
Solyc01g044365	cr-gcr1/2	WT	590.028	233.47	411.749	1.3374	0.158736	8.42532	3.59774e-17	2.24421e-16
Solyc07g063110	cr-gcr1/2	WT	2846.76	1126.88	1986.82	1.33703	0.0806733	16.5733	1.08634e-61	2.30264e-60
Solyc01g087540	cr-gcr1/2	WT	48227.6	19106.7	33667.1	1.3358	0.0392667	34.0186	1.18186e-253	1.57787e-251
Solyc03g026000	cr-gcr1/2	WT	761.088	301.683	531.385	1.33524	0.146173	9.1346	6.56492e-20	4.63668e-19
Solyc12g008600	cr-gcr1/2	WT	548.602	217.53	383.066	1.33474	0.197701	6.7513	1.46526e-11	6.80097e-11
Solyc01g087850	cr-gcr1/2	WT	15867.6	6292.69	11080.2	1.33434	0.0525149	25.4087	2.01864e-142	1.19411e-140
Solyc04g005320	cr-gcr1/2	WT	754.173	299.258	526.715	1.33366	0.197057	6.76787	1.30688e-11	6.0835e-11
Solyc06g075100	cr-gcr1/2	WT	139.234	55.2292	97.2317	1.33339	0.410966	3.24453	0.00117645	0.00259105
Solyc03g115850	cr-gcr1/2	WT	910.879	361.552	636.215	1.33326	0.138525	9.62469	6.28984e-22	4.75323e-21
Solyc03g114360	cr-gcr1/2	WT	3097.21	1230.61	2163.91	1.33159	0.079846	16.677	1.92562e-62	4.15023e-61
Solyc11g006010	cr-gcr1/2	WT	330.759	131.709	231.234	1.3286	0.203394	6.53212	6.48441e-11	2.89375e-10
Solyc08g077530	cr-gcr1/2	WT	1088.64	433.724	761.182	1.32747	0.134873	9.84234	7.39667e-23	5.75014e-22
Solyc12g087950	cr-gcr1/2	WT	876.701	349.496	613.099	1.32698	0.149353	8.88482	6.40251e-19	4.34174e-18
Solyc03g007130	cr-gcr1/2	WT	1339.06	534.115	936.586	1.32586	0.113861	11.6445	2.44725e-31	2.48934e-30
Solyc02g087330	cr-gcr1/2	WT	3433.35	1370.44	2401.9	1.32498	0.0866481	15.2915	8.70782e-53	1.54864e-51
Solyc02g014750	cr-gcr1/2	WT	209.736	83.8189	146.777	1.32313	0.263676	5.01802	5.22063e-07	1.71655e-06
Solyc04g051690	cr-gcr1/2	WT	202.977	81.4702	142.223	1.31668	0.289337	4.55066	5.3478e-06	1.58758e-05
Solyc08g074740	cr-gcr1/2	WT	1395.05	560.114	977.581	1.31649	0.11127	11.8315	2.68403e-32	2.80133e-31
Solyc08g082210	cr-gcr1/2	WT	4182.88	1680.5	2931.69	1.31567	0.0723709	18.1795	7.49743e-74	1.98811e-72
Solyc07g043130	cr-gcr1/2	WT	7837.82	3149.48	5493.65	1.3154	0.0661813	19.8757	6.60271e-88	2.15879e-86
Solyc09g059210	cr-gcr1/2	WT	135.721	54.5639	95.1425	1.31452	0.357785	3.67406	0.000238723	0.000581385
Solyc01g005460	cr-gcr1/2	WT	308.986	124.362	216.674	1.31325	0.246184	5.33443	9.58447e-08	3.3729e-07
Solyc12g096170	cr-gcr1/2	WT	546.845	220.19	383.517	1.31262	0.190607	6.88652	5.71731e-12	2.72675e-11
Solyc12g087830	cr-gcr1/2	WT	2937.51	1182.67	2060.09	1.31257	0.0759669	17.2782	6.86924e-67	1.62837e-65
Solyc05g013240	cr-gcr1/2	WT	5397.36	2173.37	3785.37	1.31244	0.0730001	17.9787	2.86354e-72	7.40936e-71
Solyc01g067730	cr-gcr1/2	WT	41027.7	16525.8	28776.8	1.3119	0.0400788	32.7329	5.31704e-235	6.42894e-233
Solyc05g054360	cr-gcr1/2	WT	99.8667	40.2553	70.061	1.31103	0.400414	3.27419	0.00105967	0.00234972
Solyc11g006740	cr-gcr1/2	WT	1068.74	431.026	749.884	1.31005	0.124154	10.5518	4.98378e-26	4.27929e-25
Solyc03g121080	cr-gcr1/2	WT	783.909	316.286	550.098	1.30949	0.132181	9.90673	3.89165e-23	3.05375e-22
Solyc01g096410	cr-gcr1/2	WT	3858.69	1559.82	2709.26	1.30662	0.0855841	15.2671	1.26718e-52	2.2453e-51
Solyc08g021820	cr-gcr1/2	WT	501.689	202.875	352.282	1.30655	0.22141	5.90103	3.61235e-09	1.42049e-08
Solyc05g013220	cr-gcr1/2	WT	31098.1	12574.2	21836.1	1.30639	0.0391679	33.3536	6.46309e-244	8.1211e-242
Solyc02g086470	cr-gcr1/2	WT	504.375	204.183	354.279	1.30468	0.208576	6.25515	3.97124e-10	1.67098e-09
Solyc07g063920	cr-gcr1/2	WT	5289.8	2142.95	3716.38	1.30369	0.0608175	21.4361	6.1496e-102	2.38359e-100
Solyc01g008500	cr-gcr1/2	WT	103.2	41.9027	72.5513	1.30005	0.425182	3.05764	0.00223085	0.00470317
Solyc10g078330	cr-gcr1/2	WT	1157.43	470.248	813.837	1.29944	0.11551	11.2496	2.32697e-29	2.22236e-28
Solyc04g077400	cr-gcr1/2	WT	310.149	126.05	218.1	1.29938	0.231812	5.60533	2.07864e-08	7.75205e-08
Solyc06g083370	cr-gcr1/2	WT	1066.49	433.69	750.091	1.29809	0.128383	10.111	4.93703e-24	3.99303e-23
Solyc09g074250	cr-gcr1/2	WT	155.38	63.1944	109.287	1.29797	0.324264	4.00284	6.25879e-05	0.000163886
Solyc03g120950	cr-gcr1/2	WT	292.285	119.011	205.648	1.29609	0.29334	4.41838	9.94429e-06	2.86926e-05
Solyc08g076370	cr-gcr1/2	WT	6732.24	2748.34	4740.29	1.29256	0.0670376	19.2811	7.73602e-83	2.32411e-81
Solyc07g061930	cr-gcr1/2	WT	245.179	100.121	172.65	1.29192	0.261514	4.94016	7.80575e-07	2.51999e-06
Solyc11g022450	cr-gcr1/2	WT	1072.63	438.067	755.351	1.29172	0.13143	9.82819	8.51327e-23	6.61016e-22
Solyc11g011800	cr-gcr1/2	WT	258.948	105.758	182.353	1.29157	0.242997	5.31516	1.06562e-07	3.73231e-07
Solyc03g005050	cr-gcr1/2	WT	8529.73	3484.92	6007.33	1.29134	0.0582795	22.1577	8.78745e-109	3.63309e-107
Solyc02g084680	cr-gcr1/2	WT	3172.41	1296.15	2234.28	1.29126	0.108838	11.864	1.82067e-32	1.90853e-31
Solyc07g062685	cr-gcr1/2	WT	453.612	185.621	319.616	1.28942	0.221755	5.81462	6.07722e-09	2.34843e-08
Solyc06g053840	cr-gcr1/2	WT	1638.67	670.45	1154.56	1.28928	0.111215	11.5927	4.48863e-31	4.53939e-30
Solyc11g012020	cr-gcr1/2	WT	2625.35	1074.61	1849.98	1.28883	0.0804394	16.0224	8.91703e-58	1.76732e-56
Solyc01g080890	cr-gcr1/2	WT	2045.9	838.119	1442.01	1.28766	0.0887336	14.5116	1.02352e-47	1.61952e-46
Solyc11g066840	cr-gcr1/2	WT	27583	11308.4	19445.7	1.28638	0.047971	26.8158	2.11571e-158	1.44749e-156
Solyc06g075530	cr-gcr1/2	WT	509.728	209.182	359.455	1.28522	0.177429	7.24355	4.37081e-13	2.22475e-12
Solyc05g014230	cr-gcr1/2	WT	952.169	390.769	671.469	1.28505	0.133353	9.63651	5.60607e-22	4.24318e-21
Solyc02g071430	cr-gcr1/2	WT	213.848	87.774	150.811	1.28482	0.289426	4.43921	9.02883e-06	2.61809e-05
Solyc03g120470	cr-gcr1/2	WT	35303.7	14506.4	24905.1	1.28315	0.0366249	35.0348	6.63676e-269	9.89083e-267
Solyc11g069600	cr-gcr1/2	WT	12762.6	5247.35	9005	1.28227	0.0549882	23.3191	2.84078e-120	1.33205e-118
Solyc12g008560	cr-gcr1/2	WT	15619	6429.91	11024.5	1.28049	0.0548692	23.3371	1.86183e-120	8.83793e-119
Solyc08g042000	cr-gcr1/2	WT	1864.82	769.351	1317.08	1.27717	0.103243	12.3705	3.77569e-35	4.25734e-34
Solyc03g112780	cr-gcr1/2	WT	63.664	26.2853	44.9747	1.27699	0.573086	2.22828	0.0258621	0.0443271
Solyc10g006920	cr-gcr1/2	WT	1801.87	743.957	1272.91	1.27617	0.0952973	13.3915	6.78233e-41	8.92473e-40
Solyc02g062300	cr-gcr1/2	WT	130.436	53.8588	92.1474	1.27607	0.367392	3.47331	0.000514084	0.00119812
Solyc06g062880	cr-gcr1/2	WT	4900.21	2025.82	3463.02	1.27439	0.0610594	20.8714	9.75321e-97	3.50478e-95
Solyc02g089490	cr-gcr1/2	WT	361.742	149.65	255.696	1.27316	0.248612	5.12106	3.03821e-07	1.02222e-06
Solyc03g120170	cr-gcr1/2	WT	472.628	195.604	334.116	1.27297	0.197559	6.44346	1.16783e-10	5.10379e-10
Solyc05g009420	cr-gcr1/2	WT	4194.74	1735.82	2965.28	1.27292	0.066799	19.0559	5.86558e-81	1.71376e-79
Solyc04g074110	cr-gcr1/2	WT	2755.27	1142.78	1949.03	1.26956	0.0789891	16.0726	3.97241e-58	7.91395e-57
Solyc07g065860	cr-gcr1/2	WT	4866.39	2018.88	3442.63	1.26933	0.0615898	20.6094	2.25796e-94	7.99434e-93
Solyc07g053790	cr-gcr1/2	WT	638.961	265.063	452.012	1.26924	0.181678	6.98617	2.82485e-12	1.3728e-11
Solyc09g075720	cr-gcr1/2	WT	1366.42	567.494	966.96	1.26781	0.135565	9.35206	8.5956e-21	6.23586e-20
Solyc12g008680	cr-gcr1/2	WT	676.508	281.014	478.761	1.26744	0.153869	8.2371	1.76433e-16	1.06665e-15
Solyc12g006270	cr-gcr1/2	WT	890.417	370.807	630.612	1.26395	0.14736	8.57726	9.71596e-18	6.22839e-17
Solyc11g072825	cr-gcr1/2	WT	125.951	52.5381	89.2445	1.26125	0.330009	3.82187	0.000132442	0.000333228
Solyc11g071780	cr-gcr1/2	WT	117.931	49.2299	83.5803	1.26032	0.367427	3.43014	0.000603274	0.00139131
Solyc08g066660	cr-gcr1/2	WT	838.969	350.219	594.594	1.2602	0.157282	8.01235	1.12533e-15	6.55393e-15
Solyc06g008980	cr-gcr1/2	WT	527.324	220.164	373.744	1.26004	0.17746	7.10038	1.24413e-12	6.17248e-12
Solyc01g007030	cr-gcr1/2	WT	1331.21	556.065	943.637	1.25942	0.1036	12.1565	5.29692e-34	5.76632e-33
Solyc05g050960	cr-gcr1/2	WT	303.969	127.056	215.513	1.25902	0.228006	5.52187	3.3541e-08	1.22824e-07
Solyc03g006410	cr-gcr1/2	WT	1014.59	424.038	719.316	1.25862	0.115499	10.8973	1.18771e-27	1.07402e-26
Solyc11g033283	cr-gcr1/2	WT	11713.6	4898.45	8306.05	1.25778	0.0436699	28.8019	2.02999e-182	1.74226e-180
Solyc11g010730	cr-gcr1/2	WT	3358.88	1405.45	2382.17	1.25711	0.089265	14.0829	4.83989e-45	7.11911e-44
Solyc10g085500	cr-gcr1/2	WT	1180.63	494.209	837.418	1.25643	0.113841	11.0367	2.54325e-28	2.34955e-27
Solyc10g006690	cr-gcr1/2	WT	147.846	61.878	104.862	1.25635	0.350279	3.58672	0.00033486	0.000798918
Solyc11g065760	cr-gcr1/2	WT	1118.06	468.35	793.207	1.25519	0.129851	9.66637	4.18989e-22	3.1788e-21
Solyc06g068570	cr-gcr1/2	WT	448.013	187.907	317.96	1.25329	0.179382	6.98673	2.81363e-12	1.36769e-11
Solyc04g078630	cr-gcr1/2	WT	635.744	266.747	451.246	1.2532	0.149057	8.40749	4.18861e-17	2.60349e-16
Solyc02g093480	cr-gcr1/2	WT	1157.24	485.579	821.409	1.25297	0.111335	11.254	2.21211e-29	2.11581e-28
Solyc09g091800	cr-gcr1/2	WT	232.843	97.7513	165.297	1.25164	0.294523	4.24973	2.14027e-05	5.9332e-05
Solyc12g044620	cr-gcr1/2	WT	290.192	122.068	206.13	1.2492	0.225171	5.54779	2.89307e-08	1.06673e-07
Solyc07g063210	cr-gcr1/2	WT	176.972	74.4955	125.734	1.24885	0.286461	4.35959	1.30305e-05	3.70743e-05
Solyc05g051570	cr-gcr1/2	WT	3450.48	1452.08	2451.28	1.24868	0.0691753	18.0509	7.75752e-73	2.02359e-71
Solyc12g077380	cr-gcr1/2	WT	78.9637	33.2532	56.1084	1.24717	0.431641	2.88937	0.00386015	0.00781832
Solyc07g005520	cr-gcr1/2	WT	213.855	90.112	151.984	1.24699	0.292832	4.25837	2.05924e-05	5.71597e-05
Solyc01g080220	cr-gcr1/2	WT	9484.02	3998.05	6741.04	1.24623	0.0481642	25.8746	1.28698e-147	7.9557e-146
Solyc01g096405	cr-gcr1/2	WT	215.2	90.7856	152.993	1.24487	0.252899	4.92238	8.54996e-07	2.74779e-06
Solyc07g045010	cr-gcr1/2	WT	2467.18	1040.94	1754.06	1.24486	0.0943316	13.1967	9.16892e-40	1.16969e-38
Solyc01g005985	cr-gcr1/2	WT	41048	17320.3	29184.1	1.24486	0.0499431	24.9254	3.94284e-137	2.18447e-135
Solyc10g039383	cr-gcr1/2	WT	102.414	43.2244	72.819	1.2447	0.375296	3.31658	0.000911273	0.00204282
Solyc01g073910	cr-gcr1/2	WT	2307.03	975.77	1641.4	1.24135	0.0872526	14.2271	6.2232e-46	9.42055e-45
Solyc04g077030	cr-gcr1/2	WT	1382.5	584.987	983.746	1.2408	0.145172	8.5471	1.26223e-17	8.03791e-17
Solyc07g006360	cr-gcr1/2	WT	3526.85	1492.98	2509.91	1.24017	0.0680648	18.2205	3.55019e-74	9.49268e-73
Solyc05g006550	cr-gcr1/2	WT	2254.92	954.862	1604.89	1.23988	0.086528	14.3292	1.4374e-46	2.21427e-45
Solyc01g104770	cr-gcr1/2	WT	48919.2	20736.2	34827.7	1.23827	0.0371596	33.323	1.79535e-243	2.24127e-241
Solyc10g009290	cr-gcr1/2	WT	1565.37	664.201	1114.79	1.237	0.113053	10.9418	7.27478e-28	6.61892e-27
Solyc08g078310	cr-gcr1/2	WT	1441.89	611.97	1026.93	1.23654	0.101284	12.2087	2.79431e-34	3.06975e-33
Solyc11g010160	cr-gcr1/2	WT	213.844	90.8112	152.328	1.23525	0.267793	4.61272	3.97427e-06	1.19645e-05
Solyc10g084560	cr-gcr1/2	WT	143.309	60.8506	102.08	1.23522	0.322672	3.8281	0.000129137	0.00032534
Solyc07g009437	cr-gcr1/2	WT	86.8653	36.9252	61.8953	1.23393	0.405665	3.04174	0.00235218	0.00493891
Solyc08g006550	cr-gcr1/2	WT	505.969	215.176	360.572	1.23348	0.17414	7.08324	1.4082e-12	6.95955e-12
Solyc01g091260	cr-gcr1/2	WT	1379.65	587.29	983.47	1.23208	0.127704	9.64792	5.01641e-22	3.79986e-21
Solyc10g049515	cr-gcr1/2	WT	292.522	124.733	208.627	1.22959	0.211845	5.80417	6.46865e-09	2.49418e-08
Solyc08g007210	cr-gcr1/2	WT	14130.1	6031.77	10080.9	1.22816	0.0516778	23.7658	7.54172e-125	3.7465e-123
Solyc01g066900	cr-gcr1/2	WT	1162.13	496.2	829.167	1.22793	0.123242	9.96358	2.19992e-23	1.74334e-22
Solyc09g009840	cr-gcr1/2	WT	2920.76	1247.16	2083.96	1.22752	0.0840487	14.6049	2.61426e-48	4.18129e-47
Solyc09g090530	cr-gcr1/2	WT	122.272	52.2239	87.2477	1.22728	0.327745	3.74461	0.000180671	0.000446739
Solyc01g057853	cr-gcr1/2	WT	139.271	59.5236	99.3975	1.22619	0.332577	3.68694	0.000226963	0.000554006
Solyc03g123410	cr-gcr1/2	WT	245.008	104.769	174.889	1.22529	0.249293	4.91507	8.8749e-07	2.84841e-06
Solyc06g069410	cr-gcr1/2	WT	1326.24	567.768	947.004	1.22387	0.107116	11.4257	3.11246e-30	3.05915e-29
Solyc02g091680	cr-gcr1/2	WT	4225.75	1809.76	3017.75	1.22334	0.0792147	15.4433	8.36936e-54	1.5208e-52
Solyc04g011520	cr-gcr1/2	WT	3500.4	1499.65	2500.02	1.22284	0.0680514	17.9694	3.38314e-72	8.74205e-71
Solyc09g089890	cr-gcr1/2	WT	369.254	158.282	263.768	1.22208	0.231275	5.28412	1.26311e-07	4.39755e-07
Solyc05g008070	cr-gcr1/2	WT	627.602	269.026	448.314	1.22197	0.176863	6.90914	4.87588e-12	2.33471e-11
Solyc08g075550	cr-gcr1/2	WT	65.1116	27.9368	46.5242	1.22149	0.458284	2.66536	0.00769054	0.0147423
Solyc06g036050	cr-gcr1/2	WT	14818.2	6364.24	10591.2	1.21936	0.0435319	28.0108	1.1997e-172	9.57022e-171
Solyc03g115650	cr-gcr1/2	WT	16609.9	7135.07	11872.5	1.21908	0.0556747	21.8965	2.80589e-106	1.13326e-104
Solyc02g078590	cr-gcr1/2	WT	758.749	325.961	542.355	1.21903	0.138761	8.7851	1.56224e-18	1.04285e-17
Solyc05g008300	cr-gcr1/2	WT	2876.43	1236.21	2056.32	1.2184	0.0961447	12.6726	8.38684e-37	9.84954e-36
Solyc04g082430	cr-gcr1/2	WT	1195.53	514.508	855.017	1.21643	0.105713	11.5069	1.21812e-30	1.21339e-29
Solyc02g031710	cr-gcr1/2	WT	670.739	288.685	479.712	1.21609	0.155485	7.82124	5.23075e-15	2.94814e-14
Solyc12g087960	cr-gcr1/2	WT	1346.13	580.427	963.277	1.21368	0.108329	11.2036	3.91402e-29	3.71041e-28
Solyc06g074040	cr-gcr1/2	WT	227.316	98.1183	162.717	1.21224	0.246594	4.91593	8.83625e-07	2.83695e-06
Solyc02g084370	cr-gcr1/2	WT	10168.8	4398.74	7283.79	1.20902	0.05392	22.4224	2.37907e-111	1.01639e-109
Solyc01g007810	cr-gcr1/2	WT	124.529	53.8852	89.2072	1.20893	0.351861	3.43581	0.000590785	0.00136414
Solyc07g065210	cr-gcr1/2	WT	3114.09	1347.8	2230.95	1.20816	0.0942456	12.8192	1.27976e-37	1.54446e-36
Solyc12g009880	cr-gcr1/2	WT	598.318	259.112	428.715	1.2074	0.154518	7.81394	5.54257e-15	3.11932e-14
Solyc06g054540	cr-gcr1/2	WT	1683.19	730.36	1206.78	1.20467	0.097645	12.3372	5.71143e-35	6.40994e-34
Solyc05g006420	cr-gcr1/2	WT	3955.57	1716.52	2836.04	1.2044	0.0687786	17.5113	1.17542e-68	2.86407e-67
Solyc01g150175	cr-gcr1/2	WT	88.6999	38.5716	63.6357	1.20183	0.398823	3.01344	0.00258305	0.00538427
Solyc09g015170	cr-gcr1/2	WT	3346.91	1455.43	2401.17	1.20129	0.0686393	17.5014	1.39708e-68	3.39127e-67
Solyc02g080180	cr-gcr1/2	WT	167.319	72.8571	120.088	1.19934	0.315537	3.80094	0.000144148	0.000361088
Solyc06g016770	cr-gcr1/2	WT	1897.63	827.041	1362.33	1.19816	0.107445	11.1514	7.05024e-29	6.60531e-28
Solyc03g117960	cr-gcr1/2	WT	545.559	237.799	391.679	1.19815	0.180132	6.65151	2.90096e-11	1.32065e-10
Solyc03g096890	cr-gcr1/2	WT	1529.52	666.785	1098.15	1.1978	0.104653	11.4455	2.47671e-30	2.44179e-29
Solyc06g054150	cr-gcr1/2	WT	439.268	191.548	315.408	1.19761	0.183636	6.52162	6.955e-11	3.09657e-10
Solyc03g112300	cr-gcr1/2	WT	314.026	137.031	225.529	1.1963	0.209337	5.71473	1.0988e-08	4.17314e-08
Solyc01g044420	cr-gcr1/2	WT	160.799	70.1701	115.485	1.19623	0.287278	4.16404	3.12672e-05	8.48669e-05
Solyc10g078510	cr-gcr1/2	WT	94.5086	41.2527	67.8806	1.19574	0.38476	3.10775	0.00188515	0.004026
Solyc10g045480	cr-gcr1/2	WT	92.6869	40.5843	66.6356	1.19099	0.413308	2.88161	0.00395654	0.0079908
Solyc10g087010	cr-gcr1/2	WT	124.356	54.5456	89.451	1.18958	0.335104	3.54988	0.000385409	0.000912275
Solyc03g093890	cr-gcr1/2	WT	269.263	118.09	193.677	1.1889	0.252805	4.70282	2.56588e-06	7.88131e-06
Solyc03g118480	cr-gcr1/2	WT	604.07	265.098	434.584	1.18815	0.159691	7.44027	1.0048e-13	5.32745e-13
Solyc01g098980	cr-gcr1/2	WT	2423.36	1064.27	1743.82	1.1871	0.0794189	14.9473	1.621e-50	2.73846e-49
Solyc07g007930	cr-gcr1/2	WT	4523.93	1987.14	3255.54	1.18686	0.0814662	14.5688	4.43926e-48	7.06496e-47
Solyc01g150150	cr-gcr1/2	WT	201.425	88.4596	144.942	1.18677	0.340241	3.48803	0.000486592	0.00113694
Solyc02g083890	cr-gcr1/2	WT	1789.74	786.308	1288.02	1.18658	0.103294	11.4875	1.52534e-30	1.51314e-29
Solyc08g080320	cr-gcr1/2	WT	2959.52	1302.57	2131.04	1.18399	0.0963597	12.2872	1.06077e-34	1.17812e-33
Solyc09g014160	cr-gcr1/2	WT	2148.46	946.65	1547.55	1.18246	0.0972604	12.1577	5.2197e-34	5.6887e-33
Solyc01g106540	cr-gcr1/2	WT	636.15	280.337	458.243	1.18215	0.16959	6.97061	3.15559e-12	1.52812e-11
Solyc07g053350	cr-gcr1/2	WT	213.258	94.1092	153.683	1.18012	0.268067	4.40233	1.07093e-05	3.07891e-05
Solyc11g066470	cr-gcr1/2	WT	2948.41	1303.68	2126.04	1.17748	0.0910227	12.9361	2.81694e-38	3.44721e-37
Solyc06g006020	cr-gcr1/2	WT	126.129	55.8512	90.9901	1.17461	0.381284	3.08067	0.00206538	0.00437639
Solyc01g109420	cr-gcr1/2	WT	438.943	194.578	316.761	1.17373	0.179981	6.52143	6.96383e-11	3.09978e-10
Solyc09g019980	cr-gcr1/2	WT	2782.58	1233.6	2008.09	1.17353	0.0915603	12.817	1.31728e-37	1.58776e-36
Solyc01g010430	cr-gcr1/2	WT	3902.68	1732.05	2817.36	1.17208	0.0764703	15.3273	5.02561e-53	8.99602e-52
Solyc02g084300	cr-gcr1/2	WT	61.3776	27.2605	44.3191	1.1709	0.523037	2.23865	0.0251784	0.0432926
Solyc10g047540	cr-gcr1/2	WT	339.536	150.959	245.247	1.16954	0.227603	5.13851	2.76924e-07	9.34174e-07
Solyc04g081350	cr-gcr1/2	WT	453.66	201.894	327.777	1.16803	0.194243	6.01324	1.81854e-09	7.29884e-09
Solyc05g041390	cr-gcr1/2	WT	91.0766	40.5886	65.8326	1.1656	0.460199	2.53282	0.0113148	0.0209928
Solyc05g015630	cr-gcr1/2	WT	3538.05	1578.18	2558.11	1.16478	0.0718147	16.2193	3.68401e-59	7.50266e-58
Solyc01g110580	cr-gcr1/2	WT	548.429	244.768	396.598	1.16401	0.166045	7.01022	2.37948e-12	1.16076e-11
Solyc01g103780	cr-gcr1/2	WT	7144.22	3188.83	5166.53	1.16377	0.0658342	17.6773	6.27538e-70	1.56275e-68
Solyc06g075550	cr-gcr1/2	WT	4481.27	2005.37	3243.32	1.16015	0.0765752	15.1505	7.51902e-52	1.30936e-50
Solyc12g009290	cr-gcr1/2	WT	1271.13	569.267	920.197	1.1589	0.144038	8.04585	8.56465e-16	5.02458e-15
Solyc01g110686	cr-gcr1/2	WT	109.9	49.2094	79.5548	1.15842	0.395161	2.93151	0.00337323	0.00689677
Solyc07g052210	cr-gcr1/2	WT	120.233	53.8786	87.0559	1.15802	0.320914	3.60852	0.00030795	0.00073829
Solyc11g042610	cr-gcr1/2	WT	4738.92	2123.84	3431.38	1.15794	0.0773552	14.9692	1.16757e-50	1.98466e-49
Solyc11g069620	cr-gcr1/2	WT	199.489	89.4683	144.479	1.15723	0.252907	4.57571	4.74608e-06	1.41782e-05
Solyc03g120560	cr-gcr1/2	WT	2737.99	1228.03	1983.01	1.15694	0.0863508	13.3981	6.20395e-41	8.17484e-40
Solyc05g055640	cr-gcr1/2	WT	11025.7	4944.76	7985.21	1.15691	0.0465385	24.8593	2.05179e-136	1.13349e-134
Solyc11g071990	cr-gcr1/2	WT	202.365	90.7848	146.575	1.15681	0.26132	4.42679	9.56465e-06	2.76595e-05
Solyc07g043070	cr-gcr1/2	WT	325.818	146.353	236.086	1.15488	0.22695	5.08868	3.60565e-07	1.20261e-06
Solyc06g076220	cr-gcr1/2	WT	7436.84	3340.3	5388.57	1.15473	0.0598894	19.2811	7.73696e-83	2.32411e-81
Solyc09g082560	cr-gcr1/2	WT	2079.45	934.198	1506.82	1.15431	0.0856349	13.4795	2.06639e-41	2.75304e-40
Solyc10g011960	cr-gcr1/2	WT	384.106	172.65	278.378	1.15354	0.213085	5.4135	6.18044e-08	2.21223e-07
Solyc06g059810	cr-gcr1/2	WT	156.001	70.1556	113.078	1.15293	0.325799	3.53878	0.000401986	0.000949059
Solyc09g014970	cr-gcr1/2	WT	8479.66	3814.6	6147.13	1.15253	0.0588003	19.6008	1.52158e-85	4.79548e-84
Solyc12g013620	cr-gcr1/2	WT	742.306	333.955	538.13	1.1525	0.14247	8.08942	5.99508e-16	3.54087e-15
Solyc07g020960	cr-gcr1/2	WT	1512.2	680.524	1096.36	1.15182	0.102257	11.264	1.97534e-29	1.89123e-28
Solyc07g017780	cr-gcr1/2	WT	9941.3	4476.73	7209.01	1.15097	0.0448945	25.6373	5.86126e-145	3.51036e-143
Solyc02g094400	cr-gcr1/2	WT	13657.3	6152.83	9905.08	1.15039	0.0475986	24.1685	4.76841e-129	2.46432e-127
Solyc08g075240	cr-gcr1/2	WT	15510.6	6987.71	11249.1	1.15032	0.0493116	23.3276	2.32781e-120	1.09687e-118
Solyc12g089100	cr-gcr1/2	WT	1167	525.866	846.432	1.15006	0.115491	9.95796	2.32784e-23	1.84244e-22
Solyc07g008800	cr-gcr1/2	WT	2754.8	1245.03	1999.91	1.14578	0.0904647	12.6655	9.18126e-37	1.07694e-35
Solyc01g079100	cr-gcr1/2	WT	524.355	237.151	380.753	1.1445	0.167474	6.83387	8.26558e-12	3.90144e-11
Solyc05g056170	cr-gcr1/2	WT	11342.1	5131.2	8236.64	1.14436	0.0487465	23.4758	7.20759e-122	3.48156e-120
Solyc09g082180	cr-gcr1/2	WT	275.788	124.713	200.251	1.1442	0.260276	4.39611	1.10206e-05	3.16178e-05
Solyc02g070900	cr-gcr1/2	WT	124.967	56.5614	90.7642	1.14335	0.373833	3.05844	0.00222491	0.00469263
Solyc09g010810	cr-gcr1/2	WT	1213.64	549.472	881.554	1.14318	0.1079	10.5948	3.14932e-26	2.71384e-25
Solyc10g080540	cr-gcr1/2	WT	123.322	55.8845	89.6035	1.14148	0.357784	3.1904	0.00142074	0.00309224
Solyc07g006970	cr-gcr1/2	WT	2020.12	916.577	1468.35	1.14015	0.0925746	12.316	7.43096e-35	8.29617e-34
Solyc01g088410	cr-gcr1/2	WT	315.777	143.331	229.554	1.1397	0.213469	5.33898	9.34723e-08	3.29424e-07
Solyc02g078700	cr-gcr1/2	WT	227.225	103.104	165.164	1.13966	0.332952	3.42288	0.000619607	0.00142675
Solyc01g065980	cr-gcr1/2	WT	9580.14	4349.12	6964.63	1.13934	0.0502849	22.6576	1.17459e-113	5.10892e-112
Solyc08g082370	cr-gcr1/2	WT	2604.42	1183.05	1893.74	1.13851	0.079394	14.34	1.22974e-46	1.89741e-45
Solyc04g082590	cr-gcr1/2	WT	1723.7	783.593	1253.65	1.1373	0.0928873	12.2439	1.81089e-34	1.99395e-33
Solyc08g079690	cr-gcr1/2	WT	7958.83	3620.85	5789.84	1.13624	0.0706621	16.08	3.52652e-58	7.04755e-57
Solyc06g005560	cr-gcr1/2	WT	4919.42	2239.9	3579.66	1.13513	0.0775471	14.6379	1.60978e-48	2.58546e-47
Solyc10g018260	cr-gcr1/2	WT	1285.95	585.648	935.797	1.13479	0.115521	9.82325	8.94156e-23	6.93711e-22
Solyc07g017540	cr-gcr1/2	WT	722.052	328.909	525.481	1.13473	0.151647	7.48272	7.28008e-14	3.88237e-13
Solyc03g111550	cr-gcr1/2	WT	14800.7	6742.86	10771.8	1.13426	0.0582226	19.4815	1.57481e-84	4.84412e-83
Solyc10g007880	cr-gcr1/2	WT	281.723	128.373	205.048	1.13354	0.272857	4.15434	3.26226e-05	8.8371e-05
Solyc08g061240	cr-gcr1/2	WT	577.809	263.384	420.596	1.13341	0.191057	5.9323	2.98721e-09	1.18216e-08
Solyc07g018140	cr-gcr1/2	WT	1660.45	757.939	1209.19	1.13131	0.0967544	11.6926	1.39124e-31	1.42193e-30
Solyc06g060700	cr-gcr1/2	WT	690.19	315.326	502.758	1.13036	0.146901	7.69474	1.41781e-14	7.8236e-14
Solyc11g006250	cr-gcr1/2	WT	108945	49858.8	79401.9	1.12769	0.0359067	31.4061	1.66837e-216	1.7527e-214
Solyc06g074620	cr-gcr1/2	WT	3192.66	1462.34	2327.5	1.12649	0.0813167	13.8531	1.21896e-43	1.7206e-42
Solyc09g057900	cr-gcr1/2	WT	76.1305	34.9176	55.5241	1.12498	0.430385	2.61389	0.0089519	0.016937
Solyc07g005050	cr-gcr1/2	WT	9992.32	4583.65	7287.99	1.12432	0.0572467	19.64	7.04187e-86	2.22299e-84
Solyc10g081340	cr-gcr1/2	WT	216.501	99.4314	157.966	1.12321	0.265107	4.23682	2.26711e-05	6.26853e-05
Solyc05g054620	cr-gcr1/2	WT	2178.43	1000.35	1589.39	1.12274	0.0913828	12.2861	1.07509e-34	1.19334e-33
Solyc02g065530	cr-gcr1/2	WT	6989.22	3209.62	5099.42	1.12269	0.0610868	18.3786	1.9485e-75	5.31348e-74
Solyc07g063160	cr-gcr1/2	WT	925.488	425.017	675.252	1.12259	0.155756	7.20738	5.70396e-13	2.885e-12
Solyc01g098520	cr-gcr1/2	WT	307.78	141.374	224.577	1.12247	0.216564	5.18311	2.18221e-07	7.42924e-07
Solyc08g082620	cr-gcr1/2	WT	11218.7	5155.81	8187.26	1.12163	0.0528613	21.2184	6.46055e-100	2.43537e-98
Solyc02g085090	cr-gcr1/2	WT	69.4362	31.9191	50.6777	1.12044	0.458368	2.44442	0.0145086	0.026314
Solyc11g062400	cr-gcr1/2	WT	594.691	273.701	434.196	1.1192	0.167577	6.67873	2.41016e-11	1.10375e-10
Solyc10g150146	cr-gcr1/2	WT	8825.88	4064.08	6444.98	1.11889	0.0614783	18.1998	5.18099e-74	1.3834e-72
Solyc02g083400	cr-gcr1/2	WT	3931.11	1810.36	2870.73	1.11878	0.0756775	14.7835	1.87282e-49	3.07734e-48
Solyc10g084070	cr-gcr1/2	WT	321.367	147.999	234.683	1.11869	0.206821	5.40895	6.33944e-08	2.26619e-07
Solyc04g077840	cr-gcr1/2	WT	1042.42	480.592	761.504	1.11691	0.112885	9.89416	4.4129e-23	3.45854e-22
Solyc02g080400	cr-gcr1/2	WT	286.129	132.037	209.083	1.11615	0.219539	5.08405	3.69463e-07	1.23037e-06
Solyc04g015710	cr-gcr1/2	WT	124.657	57.5342	91.0958	1.11533	0.333847	3.34083	0.000835295	0.00188348
Solyc01g109050	cr-gcr1/2	WT	181.186	83.8081	132.497	1.11262	0.301756	3.68715	0.000226776	0.000553622
Solyc12g049310	cr-gcr1/2	WT	2291.31	1060.17	1675.74	1.11182	0.10467	10.6222	2.35064e-26	2.04208e-25
Solyc04g078075	cr-gcr1/2	WT	678.902	314.219	496.561	1.11142	0.175442	6.33498	2.37366e-10	1.01476e-09
Solyc07g043170	cr-gcr1/2	WT	914.647	423.703	669.175	1.11005	0.128687	8.62597	6.35512e-18	4.11926e-17
Solyc10g081490	cr-gcr1/2	WT	11112.7	5150.78	8131.72	1.10935	0.0471613	23.5224	2.4067e-122	1.17136e-120
Solyc03g044910	cr-gcr1/2	WT	3631.98	1684.76	2658.37	1.10826	0.0818814	13.5349	9.72557e-42	1.3121e-40
Solyc01g107740	cr-gcr1/2	WT	4180.46	1939.7	3060.08	1.10781	0.0613597	18.0544	7.27905e-73	1.90136e-71
Solyc09g009970	cr-gcr1/2	WT	1958.58	911.617	1435.1	1.10318	0.0880909	12.5232	5.57271e-36	6.41529e-35
Solyc03g117160	cr-gcr1/2	WT	609.936	284.047	446.991	1.10283	0.15025	7.33995	2.13671e-13	1.10902e-12
Solyc04g006980	cr-gcr1/2	WT	7623.53	3552.16	5587.84	1.10176	0.0614807	17.9204	8.16858e-72	2.09668e-70
Solyc04g051244	cr-gcr1/2	WT	1278.31	596.942	937.625	1.09867	0.116698	9.41465	4.74647e-21	3.49219e-20
Solyc11g068897	cr-gcr1/2	WT	103.934	48.552	76.2428	1.09804	0.34613	3.17233	0.00151219	0.00327607
Solyc02g086300	cr-gcr1/2	WT	6288.83	2942.53	4615.68	1.0958	0.05712	19.1843	5.01108e-82	1.4867e-80
Solyc02g086780	cr-gcr1/2	WT	840.783	393.465	617.124	1.09579	0.136022	8.05594	7.88688e-16	4.63686e-15
Solyc04g082180	cr-gcr1/2	WT	156.966	73.5086	115.237	1.09513	0.321827	3.40286	0.000666847	0.00152512
Solyc03g062700	cr-gcr1/2	WT	583.228	273.055	428.141	1.09492	0.188917	5.79575	6.80172e-09	2.61788e-08
Solyc02g087800	cr-gcr1/2	WT	1299.68	609.031	954.356	1.09384	0.118369	9.24092	2.44383e-20	1.75047e-19
Solyc01g150157	cr-gcr1/2	WT	112.741	52.8728	82.8069	1.09297	0.367766	2.97192	0.00295948	0.00610931
Solyc01g011510	cr-gcr1/2	WT	48665	22821.6	35743.3	1.09248	0.0368411	29.6539	3.02238e-193	2.8344e-191
Solyc07g043500	cr-gcr1/2	WT	4848.14	2277.58	3562.86	1.08988	0.057983	18.7966	8.04587e-79	2.27808e-77
Solyc11g031970	cr-gcr1/2	WT	343.926	161.654	252.79	1.08935	0.242797	4.48668	7.23402e-06	2.11874e-05
Solyc11g072630	cr-gcr1/2	WT	910.976	428.385	669.681	1.08874	0.135294	8.04721	8.47031e-16	4.97227e-15
Solyc10g080470	cr-gcr1/2	WT	2772.42	1303.61	2038.01	1.0887	0.0900106	12.0952	1.11923e-33	1.21019e-32
Solyc12g088530	cr-gcr1/2	WT	1749.76	823.505	1286.63	1.08746	0.0976428	11.1371	8.27745e-29	7.73621e-28
Solyc11g069115	cr-gcr1/2	WT	590.923	278.02	434.472	1.08744	0.16422	6.62185	3.54722e-11	1.60686e-10
Solyc02g069250	cr-gcr1/2	WT	373.836	175.938	274.887	1.08697	0.189718	5.72937	1.00802e-08	3.83822e-08
Solyc07g006855	cr-gcr1/2	WT	2755.99	1297.31	2026.65	1.08695	0.0948168	11.4637	2.00825e-30	1.984e-29
Solyc11g011495	cr-gcr1/2	WT	212.531	100.104	156.317	1.08617	1.70638	0.636536	0.524427	0.607576
Solyc06g068540	cr-gcr1/2	WT	1033.86	487.584	760.723	1.08417	0.12968	8.36037	6.25193e-17	3.85729e-16
Solyc02g089470	cr-gcr1/2	WT	214.929	101.452	158.191	1.08368	0.266942	4.05962	4.9153e-05	0.000130492
Solyc02g091520	cr-gcr1/2	WT	9019.76	4258.19	6638.97	1.08292	0.0574948	18.8351	3.8914e-79	1.10997e-77
Solyc07g009443	cr-gcr1/2	WT	531.348	251.119	391.233	1.08164	0.172055	6.28659	3.24524e-10	1.37453e-09
Solyc09g064530	cr-gcr1/2	WT	897.797	424.424	661.111	1.08105	0.127738	8.46302	2.60552e-17	1.63376e-16
Solyc09g075600	cr-gcr1/2	WT	74.5482	35.2366	54.8924	1.0807	0.473009	2.28474	0.0223279	0.038843
Solyc01g107270	cr-gcr1/2	WT	223.636	105.777	164.707	1.08069	0.260638	4.14633	3.37845e-05	9.14283e-05
Solyc02g090960	cr-gcr1/2	WT	2957.21	1398.81	2178.01	1.08006	0.0756478	14.2775	3.02097e-46	4.62038e-45
Solyc09g007470	cr-gcr1/2	WT	156.746	74.1515	115.449	1.07985	0.357072	3.0242	0.00249294	0.00521169
Solyc05g005050	cr-gcr1/2	WT	219.246	103.754	161.5	1.07976	0.250786	4.30551	1.66604e-05	4.68476e-05
Solyc12g095870	cr-gcr1/2	WT	694.508	328.546	511.527	1.0797	0.169223	6.38035	1.76681e-10	7.61249e-10
Solyc06g008100	cr-gcr1/2	WT	464.473	219.788	342.13	1.07946	0.199045	5.42322	5.85337e-08	2.09886e-07
Solyc08g080110	cr-gcr1/2	WT	6149.28	2912.76	4531.02	1.07796	0.0581063	18.5514	7.94244e-77	2.19703e-75
Solyc01g150152	cr-gcr1/2	WT	4674.87	2218.15	3446.51	1.0757	0.0719155	14.9579	1.38352e-50	2.34346e-49
Solyc05g007690	cr-gcr1/2	WT	108.504	51.5726	80.0381	1.07361	0.409644	2.62083	0.00877155	0.0166223
Solyc01g102980	cr-gcr1/2	WT	808.499	384.5	596.499	1.0726	0.165105	6.49647	8.22247e-11	3.63562e-10
Solyc09g005540	cr-gcr1/2	WT	973.418	462.893	718.156	1.07234	0.138499	7.74262	9.73915e-15	5.41925e-14
Solyc11g020060	cr-gcr1/2	WT	1679.79	798.867	1239.33	1.07211	0.103191	10.3896	2.76555e-25	2.33089e-24
Solyc06g073970	cr-gcr1/2	WT	8038.2	3823.87	5931.03	1.07186	0.0565269	18.9619	3.52473e-80	1.01746e-78
Solyc06g076750	cr-gcr1/2	WT	3667.79	1744.82	2706.3	1.07183	0.0722383	14.8375	8.38368e-50	1.38825e-48
Solyc12g011010	cr-gcr1/2	WT	97186.9	46241.3	71714.1	1.07158	0.0427044	25.0929	5.93776e-139	3.37732e-137
Solyc02g070490	cr-gcr1/2	WT	778.596	370.508	574.552	1.0715	0.153001	7.00322	2.50151e-12	1.21905e-11
Solyc03g119220	cr-gcr1/2	WT	1535.33	731.057	1133.19	1.07053	0.0973162	11.0005	3.79865e-28	3.4892e-27
Solyc06g007220	cr-gcr1/2	WT	3192.92	1520.52	2356.72	1.07034	0.0864905	12.3753	3.55616e-35	4.01451e-34
Solyc01g079750	cr-gcr1/2	WT	2687.26	1281.37	1984.31	1.06845	0.0821188	13.0111	1.05853e-38	1.31547e-37
Solyc01g005800	cr-gcr1/2	WT	1322.56	631.214	976.887	1.0669	0.116368	9.16837	4.80215e-20	3.41173e-19
Solyc11g012610	cr-gcr1/2	WT	1040.94	497.572	769.257	1.06524	0.144019	7.39655	1.39771e-13	7.33779e-13
Solyc01g090650	cr-gcr1/2	WT	534.315	255.388	394.851	1.06504	0.214058	4.97545	6.50965e-07	2.12187e-06
Solyc01g066700	cr-gcr1/2	WT	1451.98	694.523	1073.25	1.06395	0.107239	9.92133	3.36251e-23	2.64718e-22
Solyc10g085130	cr-gcr1/2	WT	954.907	456.97	705.938	1.06346	0.143195	7.42666	1.11373e-13	5.88386e-13
Solyc04g075000	cr-gcr1/2	WT	1677.61	803.858	1240.73	1.06152	0.0908797	11.6805	1.60261e-31	1.6371e-30
Solyc03g006240	cr-gcr1/2	WT	20759.7	9946.91	15353.3	1.06151	0.0450452	23.5654	8.73301e-123	4.26122e-121
Solyc07g066180	cr-gcr1/2	WT	330.265	158.304	244.285	1.06125	0.216621	4.89912	9.6266e-07	3.07632e-06
Solyc08g068730	cr-gcr1/2	WT	90.7305	43.5615	67.146	1.05789	0.406826	2.60034	0.00931305	0.017586
Solyc05g007010	cr-gcr1/2	WT	3328.52	1599.68	2464.1	1.05718	0.088899	11.8919	1.30346e-32	1.3701e-31
Solyc06g009190	cr-gcr1/2	WT	67043.8	32227.2	49635.5	1.05683	0.0349604	30.2294	9.74363e-201	9.46067e-199
Solyc01g103070	cr-gcr1/2	WT	177.087	85.1403	131.114	1.05679	0.263255	4.01432	5.96178e-05	0.000156642
Solyc01g086920	cr-gcr1/2	WT	36360.4	17483.7	26922.1	1.05636	0.0429163	24.6145	8.84323e-134	4.74891e-132
Solyc10g047670	cr-gcr1/2	WT	8011.12	3853.55	5932.33	1.0558	0.0562351	18.7748	1.21502e-78	3.42505e-77
Solyc04g076310	cr-gcr1/2	WT	1677.57	806.911	1242.24	1.05569	0.103155	10.234	1.39626e-24	1.15206e-23
Solyc08g066820	cr-gcr1/2	WT	6348.31	3057.02	4702.67	1.0542	0.0595966	17.6889	5.104e-70	1.27434e-68
Solyc07g056320	cr-gcr1/2	WT	13033.4	6276.49	9654.94	1.05415	0.0576546	18.2839	1.1127e-74	2.99603e-73
Solyc08g082110	cr-gcr1/2	WT	717.291	345.577	531.434	1.05373	0.134066	7.85981	3.84729e-15	2.18248e-14
Solyc05g013540	cr-gcr1/2	WT	6925.86	3340.5	5133.18	1.05191	0.0614224	17.1258	9.52211e-66	2.2109e-64
Solyc03g026070	cr-gcr1/2	WT	16925.7	8165.37	12545.5	1.0516	0.0420076	25.0335	2.64274e-138	1.48124e-136
Solyc06g072310	cr-gcr1/2	WT	2140.91	1033.74	1587.33	1.05024	0.0997768	10.5259	6.562e-26	5.61435e-25
Solyc11g005710	cr-gcr1/2	WT	1299.44	627.558	963.496	1.04996	0.109371	9.59997	7.99649e-22	6.03109e-21
Solyc05g015495	cr-gcr1/2	WT	523.426	253.087	388.257	1.0485	0.174611	6.0048	1.91572e-09	7.67285e-09
Solyc07g005540	cr-gcr1/2	WT	2525.47	1221.88	1873.68	1.0475	0.0800815	13.0804	4.26271e-39	5.34228e-38
Solyc03g116370	cr-gcr1/2	WT	829.662	401.758	615.71	1.04614	0.143477	7.29133	3.06904e-13	1.57802e-12
Solyc02g072220	cr-gcr1/2	WT	786.21	380.828	583.519	1.04596	0.129767	8.06027	7.61287e-16	4.47713e-15
Solyc07g045127	cr-gcr1/2	WT	192.914	93.4652	143.19	1.04576	0.27237	3.83947	0.0001233	0.000311205
Solyc12g096700	cr-gcr1/2	WT	18858.2	9149.3	14003.7	1.0435	0.0525448	19.8593	9.15897e-88	2.98949e-86
Solyc04g005860	cr-gcr1/2	WT	32794	15911.2	24352.6	1.04337	0.0404794	25.7754	1.67279e-146	1.0177e-144
Solyc07g066330	cr-gcr1/2	WT	278.198	135.031	206.615	1.04288	0.222298	4.69135	2.71415e-06	8.31545e-06
Solyc03g111310	cr-gcr1/2	WT	15150.1	7354.6	11252.4	1.04266	0.0411068	25.3647	6.19303e-142	3.64101e-140
Solyc03g113680	cr-gcr1/2	WT	14523.5	7053.21	10788.3	1.04203	0.0400639	26.0091	3.90535e-149	2.43767e-147
Solyc06g050830	cr-gcr1/2	WT	270.374	131.357	200.865	1.04177	0.226444	4.60055	4.21369e-06	1.26477e-05
Solyc03g116610	cr-gcr1/2	WT	3412.38	1662.67	2537.53	1.03731	0.0727448	14.2596	3.90874e-46	5.94977e-45
Solyc02g090940	cr-gcr1/2	WT	91.4561	44.5809	68.0185	1.03655	0.400775	2.58636	0.00969968	0.0182587
Solyc09g065010	cr-gcr1/2	WT	3546.15	1728.9	2637.52	1.03633	0.0691915	14.9777	1.02747e-50	1.7496e-49
Solyc03g123600	cr-gcr1/2	WT	832.011	405.768	618.89	1.03576	0.151468	6.83816	8.02153e-12	3.78811e-11
Solyc06g065190	cr-gcr1/2	WT	1890.33	922.19	1406.26	1.0354	0.0968959	10.6857	1.18803e-26	1.04149e-25
Solyc01g067510	cr-gcr1/2	WT	8693.98	4242.42	6468.2	1.03513	0.049362	20.9702	1.22783e-97	4.49621e-96
Solyc11g068893	cr-gcr1/2	WT	200.482	97.8202	149.151	1.03508	0.332605	3.11204	0.00185799	0.00397108
Solyc03g119230	cr-gcr1/2	WT	81.1246	39.573	60.3488	1.03483	0.41866	2.47177	0.0134444	0.0245903
Solyc04g005260	cr-gcr1/2	WT	559.506	273.386	416.446	1.03304	0.149043	6.93115	4.1742e-12	2.00773e-11
Solyc07g041760	cr-gcr1/2	WT	1573.79	769.483	1171.63	1.03219	0.119653	8.62654	6.32367e-18	4.10164e-17
Solyc07g063930	cr-gcr1/2	WT	240.765	117.727	179.246	1.03216	0.231996	4.44906	8.62454e-06	2.50691e-05
Solyc02g084710	cr-gcr1/2	WT	3179.72	1556.62	2368.17	1.03038	0.0816698	12.6165	1.71333e-36	1.99629e-35
Solyc11g066820	cr-gcr1/2	WT	40965.3	20103.1	30534.2	1.027	0.0353388	29.0616	1.09699e-185	9.67418e-184
Solyc07g053640	cr-gcr1/2	WT	13048.1	6403.68	9725.89	1.02688	0.0582227	17.637	1.28033e-69	3.1638e-68
Solyc09g015140	cr-gcr1/2	WT	105.613	51.8683	78.7407	1.02623	0.370341	2.77105	0.00558766	0.0109671
Solyc03g005700	cr-gcr1/2	WT	1070.08	525.58	797.829	1.02581	0.149723	6.85138	7.31408e-12	3.46423e-11
Solyc08g013940	cr-gcr1/2	WT	1832.52	900.355	1366.44	1.02523	0.0886915	11.5595	6.61092e-31	6.64028e-30
Solyc04g150159	cr-gcr1/2	WT	12161.3	5975.57	9068.45	1.0252	0.0634698	16.1526	1.08798e-58	2.20172e-57
Solyc08g006630	cr-gcr1/2	WT	208.512	102.437	155.474	1.02516	0.244152	4.19887	2.68253e-05	7.34849e-05
Solyc01g087800	cr-gcr1/2	WT	4582.53	2251.82	3417.17	1.02493	0.0790541	12.9649	1.93524e-38	2.388e-37
Solyc02g081450	cr-gcr1/2	WT	5590.19	2750.64	4170.42	1.02323	0.0857759	11.9291	8.34384e-33	8.84291e-32
Solyc05g049990	cr-gcr1/2	WT	2546.08	1252.81	1899.44	1.02317	0.0834235	12.2648	1.39999e-34	1.5495e-33
Solyc10g081260	cr-gcr1/2	WT	4741.23	2336.77	3539	1.02076	0.0632648	16.1347	1.4551e-58	2.93231e-57
Solyc04g150158	cr-gcr1/2	WT	15069.3	7427.73	11248.5	1.02069	0.0494662	20.6341	1.35521e-94	4.81587e-93
Solyc05g056420	cr-gcr1/2	WT	736.932	363.202	550.067	1.0205	0.137869	7.40195	1.34198e-13	7.05291e-13
Solyc09g075870	cr-gcr1/2	WT	552.877	272.703	412.79	1.01942	0.182687	5.58015	2.40306e-08	8.92214e-08
Solyc05g052750	cr-gcr1/2	WT	3006.57	1484.28	2245.42	1.01841	0.0787633	12.93	3.04977e-38	3.72976e-37
Solyc06g083450	cr-gcr1/2	WT	127.827	63.1751	95.5009	1.01673	0.374526	2.71471	0.00663337	0.0128698
Solyc01g109090	cr-gcr1/2	WT	2458.23	1215.74	1836.98	1.01591	0.0906979	11.2011	4.02761e-29	3.81432e-28
Solyc04g078700	cr-gcr1/2	WT	4092.54	2024.09	3058.32	1.01581	0.0712914	14.2488	4.5629e-46	6.94001e-45
Solyc03g118710	cr-gcr1/2	WT	3439.27	1701.46	2570.36	1.01537	0.070572	14.3877	6.18067e-47	9.59801e-46
Solyc10g081930	cr-gcr1/2	WT	483.864	239.448	361.656	1.01498	0.171211	5.92823	3.06226e-09	1.21061e-08
Solyc04g056410	cr-gcr1/2	WT	1238.17	612.68	925.423	1.01479	0.118682	8.55045	1.22608e-17	7.81286e-17
Solyc07g055170	cr-gcr1/2	WT	92.0837	45.5664	68.825	1.01435	0.39855	2.54509	0.0109249	0.0203518
Solyc01g079240	cr-gcr1/2	WT	84773.9	42016.5	63395.2	1.01267	0.0350766	28.8703	2.82142e-183	2.45438e-181
Solyc04g082840	cr-gcr1/2	WT	3469.2	1720.19	2594.69	1.01207	0.0724174	13.9754	2.20141e-44	3.18691e-43
Solyc02g093760	cr-gcr1/2	WT	310.628	153.981	232.305	1.01195	0.22759	4.44639	8.73258e-06	2.53563e-05
Solyc03g117730	cr-gcr1/2	WT	736.452	365.192	550.822	1.01176	0.155248	6.51703	7.17137e-11	3.18921e-10
Solyc03g032190	cr-gcr1/2	WT	1158.38	574.495	866.438	1.01165	0.141117	7.16885	7.563e-13	3.80127e-12
Solyc03g117720	cr-gcr1/2	WT	1176.19	583.319	879.754	1.01151	0.139131	7.2702	3.58946e-13	1.83726e-12
Solyc04g007690	cr-gcr1/2	WT	2631.86	1305.47	1968.66	1.01144	0.0755163	13.3937	6.58517e-41	8.67123e-40
Solyc03g116170	cr-gcr1/2	WT	2422.18	1201.66	1811.92	1.01137	0.0797239	12.6859	7.07963e-37	8.33983e-36
Solyc04g050250	cr-gcr1/2	WT	77.7439	38.5634	58.1537	1.01133	0.437024	2.31412	0.020661	0.0362482
Solyc06g083100	cr-gcr1/2	WT	197.499	98.1119	147.805	1.00917	0.26408	3.82145	0.000132671	0.00033376
Solyc04g076350	cr-gcr1/2	WT	194.581	96.7962	145.689	1.00769	0.257381	3.91517	9.03407e-05	0.000232286
Solyc03g078630	cr-gcr1/2	WT	1987.07	988.419	1487.74	1.00743	0.0882312	11.4181	3.39615e-30	3.33458e-29
Solyc07g007240	cr-gcr1/2	WT	3777.18	1879.99	2828.58	1.00671	0.085542	11.7686	5.66791e-32	5.85837e-31
Solyc08g079790	cr-gcr1/2	WT	3119.96	1553.11	2336.53	1.00641	0.0844924	11.9113	1.03368e-32	1.0901e-31
Solyc05g008620	cr-gcr1/2	WT	310.62	154.667	232.644	1.00622	0.238223	4.22386	2.40152e-05	6.61736e-05
Solyc04g025560	cr-gcr1/2	WT	160.22	79.8233	120.022	1.00537	0.279467	3.59746	0.000321339	0.000768949
Solyc08g082357	cr-gcr1/2	WT	55.3229	27.5859	41.4544	1.00466	0.612912	1.63916	0.10118	0.149987
Solyc01g099420	cr-gcr1/2	WT	136.008	67.8402	101.924	1.00364	0.300927	3.33515	0.000852531	0.00191897
Solyc04g007425	cr-gcr1/2	WT	74.631	37.2536	55.9423	1.00265	0.399545	2.50948	0.012091	0.0223274
Solyc09g011820	cr-gcr1/2	WT	186.537	93.1258	139.832	1.00228	0.292565	3.42582	0.000612948	0.00141226
Solyc11g069530	cr-gcr1/2	WT	3992.03	1993.29	2992.66	1.00201	0.0719079	13.9346	3.90529e-44	5.60711e-43
Solyc10g078340	cr-gcr1/2	WT	22625.4	11310.6	16968	1.00028	0.0396994	25.1964	4.39184e-140	2.51289e-138
Solyc01g013890	cr-gcr1/2	WT	66.512	33.2681	49.89	1.00003	0.475044	2.10514	0.0352792	0.0586766

## Sheet: Table S1-2
Table S1-2. The down-regulated genes in trichomes of pMTR1:GCR1.
ID	sampleA	sampleB	baseMeanA	baseMeanB	baseMean	log2FoldChange	lfcSE	stat	pvalue	padj
Solyc10g018190	pMTR1:GCR1	WT	0	676.839	338.42	-10.8421	1.19722	-9.05601	1.35309e-19	4.48726e-18
Solyc03g045010	pMTR1:GCR1	WT	0	257.368	128.684	-9.44709	1.23011	-7.67989	1.59224e-14	3.64224e-13
Solyc06g005795	pMTR1:GCR1	WT	0	226.044	113.022	-9.25987	1.22774	-7.54223	4.62012e-14	1.02089e-12
Solyc01g108810	pMTR1:GCR1	WT	0	212.007	106.004	-9.16737	1.23226	-7.43946	1.01098e-13	2.1604e-12
Solyc05g013905	pMTR1:GCR1	WT	0	199.595	99.7973	-9.0802	3.90698	-2.3241	0.0201202	0.0585967
Solyc11g010740	pMTR1:GCR1	WT	0	186.796	93.3982	-8.98473	1.24412	-7.22174	5.13277e-13	1.00901e-11
Solyc09g082700	pMTR1:GCR1	WT	4.72932	2458.63	1231.68	-8.97545	1.39309	-6.44282	1.17272e-10	1.79656e-09
Solyc12g038140	pMTR1:GCR1	WT	0	183.826	91.9129	-8.9616	1.24019	-7.22601	4.97385e-13	9.80642e-12
Solyc06g069710	pMTR1:GCR1	WT	0	128.722	64.3611	-8.44751	1.32464	-6.37724	1.80311e-10	2.71477e-09
Solyc08g005950	pMTR1:GCR1	WT	0	121.599	60.7995	-8.3654	1.27665	-6.55264	5.65287e-11	8.95297e-10
Solyc01g015297	pMTR1:GCR1	WT	0	118.026	59.0132	-8.32237	1.26867	-6.55989	5.38459e-11	8.55499e-10
Solyc09g056200	pMTR1:GCR1	WT	0	115.644	57.822	-8.29283	3.90714	-2.12248	0.0337972	0.0885972
Solyc12g005795	pMTR1:GCR1	WT	0	107.211	53.6054	-8.18372	1.27961	-6.3955	1.60022e-10	2.41473e-09
Solyc09g005770	pMTR1:GCR1	WT	0	93.2895	46.6448	-7.98306	1.29882	-6.14637	7.92765e-10	1.11597e-08
Solyc12g097090	pMTR1:GCR1	WT	0	88.241	44.1205	-7.90278	1.3019	-6.0702	1.2775e-09	1.75537e-08
Solyc02g079480	pMTR1:GCR1	WT	5.58884	1094.24	549.914	-7.69733	0.545837	-14.1019	3.69827e-45	3.41497e-43
Solyc03g045110	pMTR1:GCR1	WT	0	74.8245	37.4122	-7.66484	1.32817	-5.77099	7.88065e-09	9.70259e-08
Solyc10g150148	pMTR1:GCR1	WT	0	68.5787	34.2894	-7.5391	1.34988	-5.58502	2.33669e-08	2.68327e-07
Solyc09g005520	pMTR1:GCR1	WT	0	66.4563	33.2282	-7.49374	1.35291	-5.53898	3.04247e-08	3.44073e-07
Solyc09g061715	pMTR1:GCR1	WT	0	56.313	28.1565	-7.2548	1.36008	-5.33408	9.60297e-08	1.01956e-06
Solyc09g074790	pMTR1:GCR1	WT	0	54.0287	27.0143	-7.19505	1.37661	-5.22664	1.72617e-07	1.76117e-06
Solyc05g013005	pMTR1:GCR1	WT	0	52.4038	26.2019	-7.15099	1.41857	-5.04097	4.63177e-07	4.42724e-06
Solyc09g065565	pMTR1:GCR1	WT	0	51.0663	25.5331	-7.11371	1.38133	-5.14989	2.60645e-07	2.57954e-06
Solyc12g088630	pMTR1:GCR1	WT	0	49.6011	24.8005	-7.0717	1.38873	-5.0922	3.53938e-07	3.44192e-06
Solyc04g005370	pMTR1:GCR1	WT	27.477	3717.08	1872.28	-7.0645	1.1361	-6.2182	5.02877e-10	7.25137e-09
Solyc12g038810	pMTR1:GCR1	WT	0	46.8126	23.4063	-6.98823	1.40377	-4.97818	6.41855e-07	5.95417e-06
Solyc10g081940	pMTR1:GCR1	WT	5.84685	809.97	407.908	-6.95984	0.505182	-13.7769	3.51136e-43	3.11381e-41
Solyc10g037930	pMTR1:GCR1	WT	0	41.2507	20.6254	-6.80575	1.48684	-4.57731	4.70983e-06	3.7253e-05
Solyc04g150133	pMTR1:GCR1	WT	0	40.4333	20.2166	-6.77688	1.42783	-4.74629	2.07182e-06	1.76048e-05
Solyc08g077700	pMTR1:GCR1	WT	0	39.3049	19.6525	-6.73603	1.49193	-4.51497	6.33266e-06	4.85995e-05
Solyc01g094100	pMTR1:GCR1	WT	0	38.7838	19.3919	-6.7168	1.45847	-4.60536	4.1175e-06	3.28389e-05
Solyc05g046225	pMTR1:GCR1	WT	0	38.4696	19.2348	-6.70505	1.43925	-4.65871	3.18195e-06	2.59008e-05
Solyc10g005430	pMTR1:GCR1	WT	0	36.9974	18.4987	-6.64875	1.46023	-4.55322	5.28301e-06	4.12198e-05
Solyc08g048460	pMTR1:GCR1	WT	0	36.3837	18.1919	-6.62459	2.51933	-2.62951	0.00855083	0.0287648
Solyc08g079055	pMTR1:GCR1	WT	0	36.316	18.158	-6.62191	2.51968	-2.62808	0.00858687	0.0288522
Solyc10g076200	pMTR1:GCR1	WT	0	36.0188	18.0094	-6.61008	1.4663	-4.50801	6.54398e-06	5.01257e-05
Solyc03g045020	pMTR1:GCR1	WT	8.73787	922.24	465.489	-6.56665	0.424946	-15.4529	7.21517e-54	8.64532e-52
Solyc03g091000	pMTR1:GCR1	WT	0	31.9346	15.9673	-6.43644	1.54312	-4.17106	3.03186e-05	0.000202091
Solyc04g077640	pMTR1:GCR1	WT	2.87482	278.586	140.73	-6.4293	0.747287	-8.60352	7.73079e-18	2.26193e-16
Solyc11g012380	pMTR1:GCR1	WT	0	30.9308	15.4654	-6.39038	1.5732	-4.06202	4.86489e-05	0.000310594
Solyc04g078075	pMTR1:GCR1	WT	1.7735	154.634	78.2038	-6.31328	0.98228	-6.42717	1.30005e-10	1.98407e-09
Solyc12g006570	pMTR1:GCR1	WT	166.41	12633.8	6400.09	-6.23619	0.32515	-19.1794	5.50008e-82	1.1905e-79
Solyc08g005720	pMTR1:GCR1	WT	4.59972	361.465	183.032	-6.15321	0.701778	-8.76803	1.81813e-18	5.63928e-17
Solyc01g112130	pMTR1:GCR1	WT	12.2363	917.125	464.681	-6.08536	0.393309	-15.4722	5.34467e-54	6.48122e-52
Solyc01g101170	pMTR1:GCR1	WT	3.44979	235.162	119.306	-5.94517	0.795193	-7.47638	7.63952e-14	1.65715e-12
Solyc09g098000	pMTR1:GCR1	WT	1.18233	79.5885	40.3854	-5.94068	1.21729	-4.88023	1.0596e-06	9.45466e-06
Solyc03g083996	pMTR1:GCR1	WT	6.89958	360.158	183.529	-5.67665	1.67816	-3.38266	0.000717871	0.0034098
Solyc03g111815	pMTR1:GCR1	WT	4546.32	230375	117461	-5.66432	0.141037	-40.1618	0	0
Solyc02g078650	pMTR1:GCR1	WT	279.687	13547.7	6913.69	-5.60897	0.295989	-18.95	4.41979e-80	9.1722e-78
Solyc01g112120	pMTR1:GCR1	WT	55.9444	2777.59	1416.77	-5.58992	0.219983	-25.4107	1.92213e-142	1.1725e-139
Solyc09g092620	pMTR1:GCR1	WT	136.197	6253.95	3195.07	-5.54864	0.22483	-24.6793	1.78599e-134	9.98667e-132
Solyc03g115750	pMTR1:GCR1	WT	8.77672	396.683	202.73	-5.53439	1.90721	-2.90182	0.00371005	0.014062
Solyc01g104110	pMTR1:GCR1	WT	29.6796	1285.71	657.695	-5.42268	1.15167	-4.70854	2.49495e-06	2.08656e-05
Solyc10g008660	pMTR1:GCR1	WT	3.78295	145.035	74.4089	-5.42252	0.806753	-6.72141	1.7997e-11	2.98664e-10
Solyc12g041960	pMTR1:GCR1	WT	2.29986	107.517	54.9082	-5.39814	0.956069	-5.64619	1.64047e-08	1.93002e-07
Solyc01g006540	pMTR1:GCR1	WT	5112.83	213931	109522	-5.38594	0.134202	-40.1331	0	0
Solyc08g005635	pMTR1:GCR1	WT	29.2368	1158.38	593.807	-5.34324	0.312527	-17.0969	1.565e-65	2.48058e-63
Solyc10g087030	pMTR1:GCR1	WT	311.204	12088.3	6199.73	-5.27221	0.225369	-23.3937	4.95469e-121	2.03547e-118
Solyc09g082690	pMTR1:GCR1	WT	309.215	10971	5640.13	-5.15076	0.116377	-44.2594	0	0
Solyc10g005390	pMTR1:GCR1	WT	23.4729	796.886	410.18	-5.12679	0.401568	-12.7669	2.50864e-37	1.86343e-35
Solyc08g078460	pMTR1:GCR1	WT	4.02475	149.448	76.7362	-5.09914	0.905197	-5.63318	1.76914e-08	2.07382e-07
Solyc01g103130	pMTR1:GCR1	WT	1.14993	43.0383	22.0941	-5.07186	1.32058	-3.84062	0.000122723	0.000713258
Solyc08g005680	pMTR1:GCR1	WT	1299.93	42968.8	22134.4	-5.04524	0.166841	-30.2397	7.11859e-201	7.54196e-198
Solyc08g005673	pMTR1:GCR1	WT	624.212	20339.6	10481.9	-5.01851	0.137173	-36.5853	4.89442e-293	1.23156e-289
Solyc09g059170	pMTR1:GCR1	WT	874.028	28283.8	14578.9	-5.01432	0.0881132	-56.9076	0	0
Solyc08g005677	pMTR1:GCR1	WT	1462.7	46344.6	23903.7	-4.98644	0.129798	-38.4168	0	0
Solyc09g091510	pMTR1:GCR1	WT	1700.31	51759.4	26729.9	-4.93077	0.171461	-28.7574	7.31501e-182	7.36256e-179
Solyc09g042670	pMTR1:GCR1	WT	2.29986	75.7765	39.0382	-4.90267	1.01696	-4.8209	1.42908e-06	1.24967e-05
Solyc02g092410	pMTR1:GCR1	WT	121.969	3664.38	1893.18	-4.90213	0.745725	-6.57364	4.90989e-11	7.86285e-10
Solyc08g005670	pMTR1:GCR1	WT	128.927	3812.45	1970.69	-4.88473	0.218227	-22.3837	5.67229e-111	1.96868e-108
Solyc03g025650	pMTR1:GCR1	WT	5.26603	129.84	67.5528	-4.7913	1.09522	-4.37475	1.2157e-05	8.83469e-05
Solyc12g038130	pMTR1:GCR1	WT	61.139	1634.52	847.831	-4.77716	0.254945	-18.738	2.42505e-78	4.78591e-76
Solyc04g007825	pMTR1:GCR1	WT	1571.98	42699.1	22135.5	-4.76098	0.189727	-25.0938	5.81097e-139	3.44044e-136
Solyc08g006560	pMTR1:GCR1	WT	188.179	4851.48	2519.83	-4.68105	0.239112	-19.5768	2.44073e-85	5.58318e-83
Solyc01g067295	pMTR1:GCR1	WT	14714.3	373283	193999	-4.66481	0.363501	-12.833	1.07118e-37	8.04584e-36
Solyc08g078400	pMTR1:GCR1	WT	130.125	3236.68	1683.4	-4.64642	0.165509	-28.0736	2.05796e-173	1.72612e-170
Solyc01g080790	pMTR1:GCR1	WT	260.637	6494.37	3377.5	-4.62635	0.143608	-32.2152	1.08282e-227	1.45314e-224
Solyc05g026590	pMTR1:GCR1	WT	124.367	3003.88	1564.12	-4.61474	0.294935	-15.6466	3.50288e-55	4.35265e-53
Solyc04g074780	pMTR1:GCR1	WT	77.9039	1815.92	946.911	-4.53925	1.44973	-3.1311	0.0017415	0.00733706
Solyc03g111810	pMTR1:GCR1	WT	897.32	20793.7	10845.5	-4.53472	0.089273	-50.7961	0	0
Solyc06g073580	pMTR1:GCR1	WT	4.59972	113.262	58.9307	-4.53107	1.01762	-4.45263	8.48268e-06	6.3549e-05
Solyc05g026595	pMTR1:GCR1	WT	50.7962	1162.27	606.535	-4.5211	0.232689	-19.4298	4.31812e-84	9.65819e-82
Solyc06g059710	pMTR1:GCR1	WT	1994.75	45687.3	23841	-4.51543	0.193004	-23.3955	4.74448e-121	1.98972e-118
Solyc01g088260	pMTR1:GCR1	WT	57.0594	1263.63	660.346	-4.46346	1.35986	-3.2823	0.00102964	0.004665
Solyc09g092750	pMTR1:GCR1	WT	196.848	4396	2296.42	-4.46313	0.186192	-23.9705	5.64867e-127	2.70733e-124
Solyc04g077630	pMTR1:GCR1	WT	178.963	3910.83	2044.9	-4.43124	0.180751	-24.5157	1.00541e-132	5.46998e-130
Solyc10g083580	pMTR1:GCR1	WT	20.6987	442.384	231.541	-4.41132	2.17762	-2.02575	0.0427903	0.106923
Solyc10g007870	pMTR1:GCR1	WT	3105.42	63308.9	33207.2	-4.35085	0.245964	-17.689	5.09992e-70	8.85012e-68
Solyc06g030590	pMTR1:GCR1	WT	4.02475	85.5977	44.8112	-4.31639	1.06015	-4.07148	4.67158e-05	0.000299869
Solyc10g007075	pMTR1:GCR1	WT	6.96048	133.406	70.1834	-4.31317	0.713446	-6.04554	1.48912e-09	2.02267e-08
Solyc01g105860	pMTR1:GCR1	WT	97.9711	1941.25	1019.61	-4.30582	1.49381	-2.88244	0.0039461	0.0148421
Solyc10g051120	pMTR1:GCR1	WT	7.09398	141.775	74.4343	-4.27405	1.13453	-3.76726	0.000165049	0.000928845
Solyc01g094090	pMTR1:GCR1	WT	548.184	10373.2	5460.72	-4.23445	0.123062	-34.4089	1.85421e-259	3.73253e-256
Solyc08g005705	pMTR1:GCR1	WT	49.1524	907.683	478.418	-4.21729	0.258601	-16.3081	8.64348e-60	1.20829e-57
Solyc07g016080	pMTR1:GCR1	WT	406.185	7453.83	3930.01	-4.20564	0.295465	-14.234	5.63877e-46	5.32903e-44
Solyc02g081770	pMTR1:GCR1	WT	423.936	7658.29	4041.11	-4.18505	0.126928	-32.9718	2.05772e-238	2.95871e-235
Solyc04g054220	pMTR1:GCR1	WT	255.797	4654.87	2455.33	-4.17638	0.201758	-20.6999	3.47263e-95	1.0131e-92
Solyc06g074540	pMTR1:GCR1	WT	19.9376	371.207	195.572	-4.17421	0.722826	-5.77484	7.7024e-09	9.50058e-08
Solyc05g015480	pMTR1:GCR1	WT	2.29986	44.6903	23.4951	-4.1593	1.15326	-3.60656	0.000310286	0.00162658
Solyc11g056670	pMTR1:GCR1	WT	36.806	653.445	345.125	-4.14008	1.23303	-3.35765	0.000786075	0.00368937
Solyc04g005690	pMTR1:GCR1	WT	9310.06	163605	86457.6	-4.13572	0.095158	-43.4616	0	0
Solyc10g150101	pMTR1:GCR1	WT	6.38551	106.895	56.6401	-4.13522	0.742983	-5.56569	2.6111e-08	2.9763e-07
Solyc11g007480	pMTR1:GCR1	WT	19.7555	358.996	189.376	-4.12947	0.411245	-10.0414	1.00259e-23	4.32167e-22
Solyc07g065540	pMTR1:GCR1	WT	8.21151	152.694	80.4528	-4.12683	0.69575	-5.93148	3.00216e-09	3.90902e-08
Solyc03g122130	pMTR1:GCR1	WT	35.9516	597.197	316.574	-4.11276	0.441666	-9.31192	1.25542e-20	4.4336e-19
Solyc04g080920	pMTR1:GCR1	WT	29.2666	507.155	268.211	-4.08335	0.733201	-5.56921	2.55901e-08	2.92023e-07
Solyc06g064720	pMTR1:GCR1	WT	13.3538	237.973	125.664	-4.07784	0.640224	-6.3694	1.89771e-10	2.84869e-09
Solyc09g072610	pMTR1:GCR1	WT	1422.53	23365.2	12393.9	-4.04104	0.144216	-28.0208	9.07518e-173	7.30733e-170
Solyc02g062590	pMTR1:GCR1	WT	45.5121	749.701	397.607	-4.03277	0.256256	-15.7373	8.39984e-56	1.0568e-53
Solyc03g025720	pMTR1:GCR1	WT	98.4001	1526.3	812.352	-3.97216	0.310256	-12.8028	1.58066e-37	1.17847e-35
Solyc11g012600	pMTR1:GCR1	WT	10.5321	152.417	81.4747	-3.92014	1.28985	-3.03921	0.00237197	0.00954985
Solyc01g091660	pMTR1:GCR1	WT	89.0868	1358.22	723.651	-3.91216	0.459141	-8.5206	1.58728e-17	4.48762e-16
Solyc06g060570	pMTR1:GCR1	WT	113.85	1730.58	922.214	-3.91113	0.360646	-10.8448	2.11128e-27	1.09819e-25
Solyc08g005710	pMTR1:GCR1	WT	670.213	9936.54	5303.38	-3.88539	0.252616	-15.3806	2.20831e-53	2.59961e-51
Solyc05g013010	pMTR1:GCR1	WT	2720.84	38786.2	20753.5	-3.83161	0.140957	-27.1829	1.03587e-162	7.723e-160
Solyc02g081800	pMTR1:GCR1	WT	13.9514	191.898	102.925	-3.83028	0.805099	-4.75753	1.95978e-06	1.67163e-05
Solyc01g105850	pMTR1:GCR1	WT	223.387	3152.34	1687.86	-3.82174	0.136067	-28.0873	1.40133e-173	1.22646e-170
Solyc01g088270	pMTR1:GCR1	WT	35.1258	509.395	272.261	-3.81907	0.476932	-8.00758	1.16988e-15	2.88954e-14
Solyc01g087710	pMTR1:GCR1	WT	637.722	8669.79	4653.75	-3.76933	0.188962	-19.9475	1.57555e-88	3.86778e-86
Solyc08g005655	pMTR1:GCR1	WT	78.6452	1063.65	571.146	-3.76735	0.257956	-14.6046	2.62346e-48	2.70822e-46
Solyc09g092725	pMTR1:GCR1	WT	650.193	8830.27	4740.23	-3.76663	0.141081	-26.6984	4.9122e-157	3.40974e-154
Solyc08g005580	pMTR1:GCR1	WT	16.5526	224.557	120.555	-3.75476	2.09854	-1.78923	0.0735783	0.164114
Solyc10g055620	pMTR1:GCR1	WT	928.578	12499	6713.8	-3.7472	0.147005	-25.4903	2.52514e-143	1.58847e-140
Solyc01g005770	pMTR1:GCR1	WT	2.87482	41.0947	21.9847	-3.74008	1.22572	-3.05133	0.0022783	0.00923524
Solyc07g056480	pMTR1:GCR1	WT	2669.93	35315.1	18992.5	-3.72417	0.255142	-14.5964	2.95891e-48	3.03892e-46
Solyc02g037500	pMTR1:GCR1	WT	48.1775	633.796	340.987	-3.72277	0.248209	-14.9985	7.50555e-51	8.34733e-49
Solyc11g010850	pMTR1:GCR1	WT	2312.07	29884.6	16098.3	-3.69455	0.111275	-33.2019	1.01205e-241	1.69772e-238
Solyc09g011510	pMTR1:GCR1	WT	5.17468	69.7307	37.4527	-3.687	1.20419	-3.06181	0.00220005	0.008965
Solyc05g012950	pMTR1:GCR1	WT	1696.6	21767.6	11732.1	-3.68419	0.157771	-23.3515	1.33179e-120	5.3618e-118
Solyc03g122140	pMTR1:GCR1	WT	1927.03	24713.3	13320.2	-3.67875	0.116659	-31.5343	2.94609e-218	3.48852e-215
Solyc03g020060	pMTR1:GCR1	WT	9.8392	131.59	70.7144	-3.66725	0.781404	-4.69316	2.6902e-06	2.23591e-05
Solyc12g056610	pMTR1:GCR1	WT	500.882	6280.84	3390.86	-3.6548	0.178281	-20.5002	2.14407e-93	5.99447e-91
Solyc01g107960	pMTR1:GCR1	WT	29.4806	374.382	201.931	-3.64315	0.314584	-11.5808	5.15367e-31	3.14158e-29
Solyc10g005410	pMTR1:GCR1	WT	180.959	2260.43	1220.69	-3.62547	0.222824	-16.2705	1.59782e-59	2.21822e-57
Solyc02g084970	pMTR1:GCR1	WT	189.907	2354.54	1272.22	-3.62027	0.193049	-18.7531	1.82691e-78	3.71473e-76
Solyc08g066220	pMTR1:GCR1	WT	361.195	4430.83	2396.01	-3.60986	0.180338	-20.0172	3.89741e-89	9.80685e-87
Solyc04g150101	pMTR1:GCR1	WT	31.2911	388.896	210.093	-3.60944	0.819782	-4.40292	1.06803e-05	7.85509e-05
Solyc01g005360	pMTR1:GCR1	WT	61.8008	742.983	402.392	-3.59437	0.313676	-11.4589	2.12273e-30	1.24579e-28
Solyc04g008070	pMTR1:GCR1	WT	8.17521	95.4041	51.7896	-3.5798	0.622535	-5.75035	8.90573e-09	1.08894e-07
Solyc07g049690	pMTR1:GCR1	WT	3671.47	42929.9	23300.7	-3.54891	0.175221	-20.2539	3.2834e-91	8.81264e-89
Solyc08g076780	pMTR1:GCR1	WT	43.7936	495.636	269.715	-3.54862	0.349419	-10.1558	3.12326e-24	1.39404e-22
Solyc10g078970	pMTR1:GCR1	WT	2.87482	35.5129	19.1938	-3.53901	1.32177	-2.67749	0.00741767	0.0255812
Solyc08g045733	pMTR1:GCR1	WT	7.09398	84.1192	45.6066	-3.53017	1.29875	-2.71814	0.00656503	0.0229993
Solyc04g007010	pMTR1:GCR1	WT	242.357	2806.34	1524.35	-3.52852	0.185346	-19.0375	8.34056e-81	1.76732e-78
Solyc10g084890	pMTR1:GCR1	WT	620.963	7056.23	3838.6	-3.51326	0.15791	-22.2485	1.16529e-109	3.97582e-107
Solyc03g025250	pMTR1:GCR1	WT	4.59972	54.8514	29.7256	-3.50866	1.2528	-2.80065	0.00509995	0.0185377
Solyc09g092580	pMTR1:GCR1	WT	215.203	2414.68	1314.94	-3.50518	0.214552	-16.3372	5.36722e-60	7.60859e-58
Solyc08g005120	pMTR1:GCR1	WT	8.62447	100.474	54.5493	-3.50319	1.27571	-2.74608	0.00603127	0.0214051
Solyc03g005580	pMTR1:GCR1	WT	11.0863	131.486	71.286	-3.49387	0.709817	-4.92221	8.55726e-07	7.74192e-06
Solyc01g098960	pMTR1:GCR1	WT	36.9434	405.794	221.369	-3.484	0.490113	-7.10856	1.17261e-12	2.20193e-11
Solyc02g077000	pMTR1:GCR1	WT	26.8048	301.702	164.253	-3.45817	0.743765	-4.64955	3.32663e-06	2.69911e-05
Solyc07g008710	pMTR1:GCR1	WT	5235.71	57326	31280.9	-3.45349	0.182586	-18.9143	8.69527e-80	1.78608e-77
Solyc01g005350	pMTR1:GCR1	WT	490.006	5384.26	2937.13	-3.45155	0.200779	-17.1908	3.11321e-66	5.09503e-64
Solyc01g091670	pMTR1:GCR1	WT	451.747	4919.07	2685.41	-3.44896	0.163826	-21.0526	2.16336e-98	6.69977e-96
Solyc05g054090	pMTR1:GCR1	WT	1030.79	11222.5	6126.64	-3.44678	0.150594	-22.8878	6.14084e-116	2.28917e-113
Solyc05g013450	pMTR1:GCR1	WT	130.119	1389.62	759.871	-3.4368	0.368021	-9.33861	9.76067e-21	3.47756e-19
Solyc10g048030	pMTR1:GCR1	WT	10928	118004	64466.1	-3.43243	0.101756	-33.7319	1.96679e-249	3.59923e-246
Solyc09g005470	pMTR1:GCR1	WT	12.5312	127.675	70.1033	-3.42992	0.630778	-5.4376	5.40017e-08	5.92077e-07
Solyc09g005940	pMTR1:GCR1	WT	1807.94	19413.5	10610.7	-3.42596	0.127688	-26.8308	1.41465e-158	1.01703e-155
Solyc12g062690	pMTR1:GCR1	WT	6.89958	75.806	41.3528	-3.41016	1.26964	-2.68593	0.00723281	0.0250166
Solyc12g056920	pMTR1:GCR1	WT	5.81445	65.6141	35.7143	-3.40287	0.842673	-4.03819	5.38657e-05	0.000340445
Solyc06g011668	pMTR1:GCR1	WT	7.47454	81.1948	44.3347	-3.39721	1.27589	-2.66262	0.00775354	0.0264993
Solyc08g080270	pMTR1:GCR1	WT	17.4595	190.32	103.89	-3.39591	0.736601	-4.61024	4.02207e-06	3.21159e-05
Solyc10g150104	pMTR1:GCR1	WT	121.66	1274.3	697.98	-3.37847	0.569408	-5.93331	2.96894e-09	3.86826e-08
Solyc06g059930	pMTR1:GCR1	WT	2163.63	22445.4	12304.5	-3.37641	0.289446	-11.6651	1.92247e-31	1.20184e-29
Solyc08g015680	pMTR1:GCR1	WT	15.7023	167.58	91.6413	-3.36336	0.760108	-4.42485	9.65112e-06	7.13759e-05
Solyc05g052240	pMTR1:GCR1	WT	1058.96	10894.5	5976.74	-3.35986	0.2678	-12.5462	4.17206e-36	3.0319e-34
Solyc06g072330	pMTR1:GCR1	WT	10.9891	115.769	63.3792	-3.33916	0.871894	-3.82978	0.00012826	0.000741704
Solyc03g045150	pMTR1:GCR1	WT	33.1643	328.886	181.025	-3.31808	0.369176	-8.9878	2.52227e-19	8.16292e-18
Solyc03g005590	pMTR1:GCR1	WT	4.59972	47.6323	26.116	-3.30786	1.28794	-2.56833	0.0102189	0.0333019
Solyc02g086530	pMTR1:GCR1	WT	2143.37	20984	11563.7	-3.29362	0.114572	-28.7471	9.84376e-182	9.00704e-179
Solyc08g075760	pMTR1:GCR1	WT	30.2021	304.622	167.412	-3.29275	0.497469	-6.61901	3.61623e-11	5.85637e-10
Solyc08g063030	pMTR1:GCR1	WT	4.59972	46.8047	25.7022	-3.28406	1.30738	-2.51195	0.0120066	0.0381521
Solyc05g010180	pMTR1:GCR1	WT	50.7185	491.327	271.023	-3.2608	0.844246	-3.86238	0.000112288	0.000658996
Solyc02g084860	pMTR1:GCR1	WT	7.66894	75.7736	41.7213	-3.25543	1.06856	-3.04656	0.00231479	0.0093643
Solyc11g017390	pMTR1:GCR1	WT	13.7744	125.713	69.7436	-3.25068	0.996169	-3.26318	0.0011017	0.00494365
Solyc02g090290	pMTR1:GCR1	WT	251.993	2391.17	1321.58	-3.23466	0.282624	-11.4451	2.48808e-30	1.45596e-28
Solyc02g082870	pMTR1:GCR1	WT	188.666	1736.1	962.381	-3.2183	0.315949	-10.1862	2.28638e-24	1.02964e-22
Solyc12g005840	pMTR1:GCR1	WT	40.2726	370.495	205.384	-3.20645	0.30364	-10.56	4.56458e-26	2.22482e-24
Solyc11g020640	pMTR1:GCR1	WT	573.321	5295.25	2934.29	-3.20482	0.152601	-21.0013	6.38809e-98	1.94837e-95
Solyc03g081250	pMTR1:GCR1	WT	4.59972	44.1916	24.3957	-3.20068	1.30096	-2.46024	0.0138843	0.0431114
Solyc04g064540	pMTR1:GCR1	WT	4.66452	45.5205	25.0925	-3.1885	0.892579	-3.57223	0.000353949	0.00182645
Solyc01g150176	pMTR1:GCR1	WT	1407.47	12840	7123.71	-3.1869	0.242533	-13.14	1.94162e-39	1.53877e-37
Solyc09g005540	pMTR1:GCR1	WT	25.6334	227.807	126.72	-3.18117	0.962362	-3.30558	0.0009478	0.00434903
Solyc02g071710	pMTR1:GCR1	WT	6976.39	63229.2	35102.8	-3.18082	0.136618	-23.2825	6.66727e-120	2.63161e-117
Solyc01g008670	pMTR1:GCR1	WT	3388.95	30674.6	17031.8	-3.17933	0.159345	-19.9525	1.42606e-88	3.54402e-86
Solyc09g007930	pMTR1:GCR1	WT	6.40366	58.6082	32.5059	-3.17095	0.693213	-4.57428	4.77867e-06	3.77826e-05
Solyc09g091700	pMTR1:GCR1	WT	149.024	1312.11	730.565	-3.15586	0.317546	-9.93829	2.83655e-23	1.19456e-21
Solyc04g008150	pMTR1:GCR1	WT	6.37321	59.7508	33.062	-3.14085	0.856878	-3.66545	0.0002469	0.00132713
Solyc03g093390	pMTR1:GCR1	WT	9.39384	85.7261	47.5599	-3.13626	0.931813	-3.36576	0.000763331	0.00359958
Solyc10g007100	pMTR1:GCR1	WT	406.443	3570.96	1988.7	-3.13368	0.243756	-12.8558	7.98211e-38	6.06339e-36
Solyc07g051940	pMTR1:GCR1	WT	212.123	1867.57	1039.85	-3.12362	0.235859	-13.2436	4.91558e-40	3.98994e-38
Solyc03g115220	pMTR1:GCR1	WT	1322.64	11503.3	6412.98	-3.1229	0.281377	-11.0986	1.27376e-28	7.04417e-27
Solyc02g065090	pMTR1:GCR1	WT	228.281	1967.27	1097.78	-3.11733	0.238493	-13.071	4.8238e-39	3.80796e-37
Solyc10g018390	pMTR1:GCR1	WT	50.1727	432.977	241.575	-3.1145	0.260081	-11.9751	4.79855e-33	3.17746e-31
Solyc11g010590	pMTR1:GCR1	WT	14.0746	124.105	69.0897	-3.09264	0.823635	-3.75486	0.000173436	0.000969796
Solyc01g079670	pMTR1:GCR1	WT	134.711	1129.39	632.05	-3.08638	0.40364	-7.64639	2.06704e-14	4.68575e-13
Solyc12g056710	pMTR1:GCR1	WT	44.6287	382.84	213.734	-3.08459	0.891983	-3.45812	0.000543951	0.00266223
Solyc03g045140	pMTR1:GCR1	WT	895.086	7599.55	4247.32	-3.08216	0.144061	-21.3949	1.49185e-101	4.69235e-99
Solyc07g053420	pMTR1:GCR1	WT	113.292	969.129	541.211	-3.08114	0.466323	-6.60731	3.91361e-11	6.31763e-10
Solyc05g026600	pMTR1:GCR1	WT	74.6392	616.402	345.52	-3.07136	0.435075	-7.05938	1.67249e-12	3.10011e-11
Solyc03g112280	pMTR1:GCR1	WT	61.6796	505.788	283.734	-3.0669	0.319205	-9.60793	7.40219e-22	2.88772e-20
Solyc02g089780	pMTR1:GCR1	WT	145.819	1233.14	689.481	-3.06525	0.372063	-8.23853	1.74333e-16	4.56348e-15
Solyc07g054900	pMTR1:GCR1	WT	505.168	4206.36	2355.77	-3.0519	0.295155	-10.34	4.64683e-25	2.18043e-23
Solyc06g071830	pMTR1:GCR1	WT	43.414	363.88	203.647	-3.05143	0.917556	-3.32561	0.000882246	0.00409006
Solyc02g063400	pMTR1:GCR1	WT	8.72167	75.9625	42.3421	-3.0429	0.77406	-3.93109	8.456e-05	0.000511784
Solyc06g064590	pMTR1:GCR1	WT	22.5511	181.227	101.889	-3.04203	1.10159	-2.76149	0.00575389	0.020562
Solyc08g067500	pMTR1:GCR1	WT	8.17911	70.5372	39.3582	-3.03526	0.830866	-3.65313	0.000259059	0.00138476
Solyc07g049600	pMTR1:GCR1	WT	21.5329	181.173	101.353	-3.03433	0.781813	-3.88115	0.000103965	0.000616623
Solyc03g116270	pMTR1:GCR1	WT	4.13816	34.5509	19.3445	-3.00872	1.37498	-2.1882	0.0286554	0.0778364
Solyc11g073030	pMTR1:GCR1	WT	59.466	469.239	264.353	-3.00842	0.493213	-6.09965	1.06302e-09	1.47882e-08
Solyc01g006585	pMTR1:GCR1	WT	17.4051	139.106	78.2557	-2.9884	0.579562	-5.1563	2.51875e-07	2.50383e-06
Solyc06g060610	pMTR1:GCR1	WT	347.138	2753.51	1550.32	-2.98578	0.238585	-12.5145	6.21688e-36	4.48551e-34
Solyc05g013020	pMTR1:GCR1	WT	9.904	81.8582	45.8811	-2.97228	0.753053	-3.94697	7.91472e-05	0.00048163
Solyc03g078150	pMTR1:GCR1	WT	54.5856	412.795	233.69	-2.95601	0.379321	-7.7929	6.54868e-15	1.54906e-13
Solyc06g076920	pMTR1:GCR1	WT	732.285	5614.97	3173.63	-2.93597	0.435412	-6.74297	1.55183e-11	2.58971e-10
Solyc11g020630	pMTR1:GCR1	WT	161.739	1207.47	684.604	-2.91918	0.271149	-10.766	4.98233e-27	2.50736e-25
Solyc12g098910	pMTR1:GCR1	WT	999.366	7537.24	4268.31	-2.91855	0.204172	-14.2946	2.36615e-46	2.28993e-44
Solyc12g006505	pMTR1:GCR1	WT	297.281	2263.74	1280.51	-2.91849	0.234358	-12.4532	1.34415e-35	9.59497e-34
Solyc02g090340	pMTR1:GCR1	WT	691.93	5199.73	2945.83	-2.91417	0.155721	-18.7141	3.80336e-78	7.43316e-76
Solyc07g054280	pMTR1:GCR1	WT	2650.06	19913.6	11281.8	-2.91118	0.241695	-12.0448	2.06523e-33	1.39977e-31
Solyc11g071650	pMTR1:GCR1	WT	4.72932	36.5165	20.6229	-2.90207	1.39214	-2.08461	0.0371048	0.0956609
Solyc07g056560	pMTR1:GCR1	WT	6.40561	50.7532	28.5794	-2.89753	0.830856	-3.4874	0.000487737	0.00241826
Solyc09g007970	pMTR1:GCR1	WT	21.4195	162.869	92.1441	-2.89444	0.883052	-3.27777	0.0010463	0.00473196
Solyc03g033860	pMTR1:GCR1	WT	11.1025	86.2638	48.6832	-2.89202	0.765579	-3.77756	0.000158371	0.000897273
Solyc05g046210	pMTR1:GCR1	WT	5.83065	46.0055	25.9181	-2.89033	0.856667	-3.37392	0.000741047	0.00351243
Solyc11g072920	pMTR1:GCR1	WT	13.9936	107.37	60.6819	-2.88392	0.766564	-3.76213	0.000168472	0.000944665
Solyc06g070950	pMTR1:GCR1	WT	11.1673	84.4717	47.8195	-2.87117	0.913441	-3.14325	0.00167086	0.00708539
Solyc06g071475	pMTR1:GCR1	WT	59.4765	434.482	246.979	-2.87111	0.528545	-5.4321	5.56944e-08	6.09971e-07
Solyc10g080900	pMTR1:GCR1	WT	248.086	1810.71	1029.4	-2.86733	0.22324	-12.8442	9.27438e-38	6.99226e-36
Solyc10g007110	pMTR1:GCR1	WT	96.2455	703.388	399.817	-2.86243	0.210967	-13.5681	6.18747e-42	5.21146e-40
Solyc09g082810	pMTR1:GCR1	WT	1862.32	13499	7680.67	-2.85929	0.347383	-8.23093	1.85766e-16	4.84388e-15
Solyc06g075090	pMTR1:GCR1	WT	152.916	1114.19	633.554	-2.85628	0.577998	-4.94169	7.74492e-07	7.09496e-06
Solyc10g050323	pMTR1:GCR1	WT	11.1187	83.9629	47.5408	-2.85565	0.798951	-3.57425	0.000351228	0.00181612
Solyc05g012955	pMTR1:GCR1	WT	605.677	4359.34	2482.51	-2.84326	0.140638	-20.2169	6.94906e-91	1.79339e-88
Solyc07g008690	pMTR1:GCR1	WT	12.2525	90.8477	51.5501	-2.83197	0.794026	-3.56659	0.00036165	0.00185952
Solyc03g114340	pMTR1:GCR1	WT	2256.29	16085.5	9170.89	-2.83196	0.196213	-14.4331	3.20384e-47	3.16144e-45
Solyc05g010720	pMTR1:GCR1	WT	207.385	1484.05	845.715	-2.8289	0.376196	-7.51974	5.48851e-14	1.20353e-12
Solyc10g007073	pMTR1:GCR1	WT	378.621	2640.6	1509.61	-2.79359	0.252347	-11.0704	1.74563e-28	9.62725e-27
Solyc03g006450	pMTR1:GCR1	WT	669.436	4610.68	2640.06	-2.7887	0.315004	-8.8529	8.52714e-19	2.68625e-17
Solyc11g069380	pMTR1:GCR1	WT	8313.55	57461	32887.3	-2.78852	0.18572	-15.0146	5.89035e-51	6.58737e-49
Solyc09g092430	pMTR1:GCR1	WT	2087.43	14429.5	8258.49	-2.7871	0.158337	-17.6023	2.3639e-69	4.06713e-67
Solyc07g056500	pMTR1:GCR1	WT	418.802	2889.23	1654.02	-2.78213	0.474533	-5.86288	4.54918e-09	5.78124e-08
Solyc11g012980	pMTR1:GCR1	WT	60.3392	415.147	237.743	-2.77783	1.41783	-1.95922	0.0500875	0.120996
Solyc12g098400	pMTR1:GCR1	WT	11.6127	82.6749	47.1438	-2.7714	0.814682	-3.40181	0.000669401	0.00320758
Solyc01g094070	pMTR1:GCR1	WT	1441.13	9764.12	5602.63	-2.7574	0.188095	-14.6596	1.16908e-48	1.23861e-46
Solyc01g088430	pMTR1:GCR1	WT	6503.67	43473.6	24988.7	-2.74145	0.223633	-12.2587	1.50957e-34	1.0588e-32
Solyc10g007040	pMTR1:GCR1	WT	19.9907	130.655	75.3228	-2.72788	0.932275	-2.92604	0.00343303	0.0131332
Solyc01g108800	pMTR1:GCR1	WT	28.5297	192.354	110.442	-2.72748	0.852113	-3.20084	0.00137025	0.00597427
Solyc04g074850	pMTR1:GCR1	WT	47.9786	324.426	186.202	-2.72719	0.46212	-5.90148	3.60264e-09	4.6369e-08
Solyc09g090500	pMTR1:GCR1	WT	4460.84	29361.9	16911.4	-2.7175	0.157098	-17.2981	4.85817e-67	8.01598e-65
Solyc08g029050	pMTR1:GCR1	WT	134.371	889.143	511.757	-2.71302	0.320707	-8.45951	2.68507e-17	7.49658e-16
Solyc10g081930	pMTR1:GCR1	WT	17.4919	117.849	67.6703	-2.70826	0.795907	-3.40273	0.00066717	0.00319841
Solyc02g083860	pMTR1:GCR1	WT	2758.02	17934.6	10346.3	-2.69947	0.188986	-14.284	2.75453e-46	2.65305e-44
Solyc08g068665	pMTR1:GCR1	WT	1802.49	11659.3	6730.91	-2.69598	0.192524	-14.0034	1.48667e-44	1.34805e-42
Solyc01g108880	pMTR1:GCR1	WT	787.13	5066.54	2926.83	-2.68974	0.313996	-8.56616	1.06996e-17	3.06377e-16
Solyc06g005100	pMTR1:GCR1	WT	60.4778	389.027	224.753	-2.68814	0.514028	-5.22956	1.69915e-07	1.73712e-06
Solyc12g087870	pMTR1:GCR1	WT	106.722	687.777	397.25	-2.67827	0.219928	-12.1779	4.07485e-34	2.81879e-32
Solyc12g011420	pMTR1:GCR1	WT	316.586	2030.56	1173.57	-2.67245	0.226762	-11.7853	4.64992e-32	2.99051e-30
Solyc02g068310	pMTR1:GCR1	WT	8.62447	56.1588	32.3916	-2.67043	1.41638	-1.88539	0.0593776	0.139098
Solyc03g025770	pMTR1:GCR1	WT	180.182	1136.24	658.212	-2.66768	0.250597	-10.6453	1.83344e-26	9.06807e-25
Solyc06g050160	pMTR1:GCR1	WT	31.547	193.651	112.599	-2.66713	0.457032	-5.83575	5.35488e-09	6.7329e-08
Solyc11g005420	pMTR1:GCR1	WT	329.789	2102.44	1216.12	-2.66674	0.166814	-15.9863	1.59219e-57	2.09482e-55
Solyc02g082900	pMTR1:GCR1	WT	641.001	4048.33	2344.67	-2.66507	0.19163	-13.9074	5.71567e-44	5.13645e-42
Solyc06g066270	pMTR1:GCR1	WT	30.3194	194.447	112.383	-2.65629	0.840504	-3.16035	0.00157578	0.00672897
Solyc12g088460	pMTR1:GCR1	WT	689.278	4319.55	2504.41	-2.65218	0.129128	-20.5391	9.62377e-94	2.76752e-91
Solyc07g016170	pMTR1:GCR1	WT	3632.72	22835.6	13234.2	-2.6507	0.12323	-21.5101	1.25198e-102	4.0649e-100
Solyc06g067910	pMTR1:GCR1	WT	780.13	4869.62	2824.88	-2.64174	0.101338	-26.0686	8.28584e-150	5.38045e-147
Solyc11g065600	pMTR1:GCR1	WT	1774.43	11052.7	6413.54	-2.63815	0.169031	-15.6075	6.47281e-55	7.94498e-53
Solyc09g007880	pMTR1:GCR1	WT	21.5653	137.505	79.5351	-2.63719	0.813982	-3.23986	0.00119588	0.0053118
Solyc10g007900	pMTR1:GCR1	WT	98.8705	606.399	352.635	-2.63693	0.460417	-5.72726	1.02063e-08	1.23618e-07
Solyc09g092560	pMTR1:GCR1	WT	1119.66	6931.8	4025.73	-2.63191	0.108879	-24.1727	4.30693e-129	2.16746e-126
Solyc01g105890	pMTR1:GCR1	WT	1139.03	6984	4061.51	-2.61733	0.152296	-17.1859	3.38926e-66	5.50209e-64
Solyc03g096460	pMTR1:GCR1	WT	2015.46	12334.3	7174.89	-2.61575	0.173397	-15.0853	2.02215e-51	2.27407e-49
Solyc06g034255	pMTR1:GCR1	WT	133.016	817.388	475.202	-2.60979	0.257992	-10.1158	4.70345e-24	2.07178e-22
Solyc01g020190	pMTR1:GCR1	WT	8.75407	55.7931	32.2736	-2.60781	0.881836	-2.95724	0.00310402	0.0120346
Solyc04g019317	pMTR1:GCR1	WT	8.78647	55.6465	32.2165	-2.60681	0.946699	-2.75358	0.00589469	0.0209944
Solyc06g073610	pMTR1:GCR1	WT	317.72	1943.18	1130.45	-2.60214	0.170085	-15.299	7.76116e-53	9.03076e-51
Solyc07g052950	pMTR1:GCR1	WT	53.1615	314.31	183.736	-2.59915	0.468952	-5.54248	2.98221e-08	3.37827e-07
Solyc03g044200	pMTR1:GCR1	WT	778.381	4726.41	2752.39	-2.59733	0.198957	-13.0547	5.97347e-39	4.67883e-37
Solyc08g043140	pMTR1:GCR1	WT	260.278	1548.02	904.15	-2.5809	0.230456	-11.1991	4.11935e-29	2.33584e-27
Solyc04g080010	pMTR1:GCR1	WT	174.563	1031.41	602.986	-2.57519	0.269594	-9.55212	1.27075e-21	4.85392e-20
Solyc05g051390	pMTR1:GCR1	WT	12.8967	73.8515	43.3741	-2.57072	1.09134	-2.35556	0.0184949	0.0546538
Solyc11g007730	pMTR1:GCR1	WT	1262.71	7437.12	4349.92	-2.56116	0.222837	-11.4934	1.42358e-30	8.47829e-29
Solyc07g054120	pMTR1:GCR1	WT	9.45864	56.4862	32.9724	-2.55373	1.44361	-1.769	0.0768945	0.16995
Solyc12g098490	pMTR1:GCR1	WT	787.645	4619.46	2703.55	-2.5528	0.102718	-24.8525	2.42703e-136	1.39589e-133
Solyc01g009010	pMTR1:GCR1	WT	1061.02	6198.96	3629.99	-2.54402	0.317539	-8.01167	1.13165e-15	2.79855e-14
Solyc03g044930	pMTR1:GCR1	WT	10.0498	59.0897	34.5698	-2.53246	1.4396	-1.75914	0.0785538	0.172781
Solyc07g055190	pMTR1:GCR1	WT	23.9138	140.267	82.0904	-2.52194	0.844273	-2.98711	0.00281625	0.0110552
Solyc09g097790	pMTR1:GCR1	WT	53.8479	300.809	177.329	-2.51172	0.543534	-4.6211	3.81718e-06	3.06257e-05
Solyc11g010780	pMTR1:GCR1	WT	160.037	920.215	540.126	-2.51077	0.216582	-11.5927	4.48652e-31	2.74509e-29
Solyc11g072910	pMTR1:GCR1	WT	506.422	2897.4	1701.91	-2.51008	0.162464	-15.4501	7.53502e-54	8.97514e-52
Solyc06g051140	pMTR1:GCR1	WT	12.0743	69.7181	40.8962	-2.50651	1.44878	-1.73008	0.0836153	0.181466
Solyc04g008135	pMTR1:GCR1	WT	18.0429	101.464	59.7537	-2.50436	0.524182	-4.77766	1.77347e-06	1.52509e-05
Solyc08g066260	pMTR1:GCR1	WT	84.1719	478.801	281.487	-2.49949	0.255553	-9.7807	1.36271e-22	5.5305e-21
Solyc02g086990	pMTR1:GCR1	WT	22.0269	126.388	74.2076	-2.49024	0.899198	-2.7694	0.00561597	0.0201443
Solyc05g055740	pMTR1:GCR1	WT	7.02918	41.2415	24.1353	-2.4861	0.945783	-2.62861	0.00857335	0.0288164
Solyc02g080220	pMTR1:GCR1	WT	6785.7	37719.9	22252.8	-2.47538	0.232513	-10.6462	1.81601e-26	9.004e-25
Solyc09g090600	pMTR1:GCR1	WT	154.723	857.558	506.141	-2.47473	0.351902	-7.03245	2.02936e-12	3.74094e-11
Solyc01g067255	pMTR1:GCR1	WT	6.32461	36.0031	21.1639	-2.46866	1.46196	-1.68859	0.0912974	0.194355
Solyc03g095980	pMTR1:GCR1	WT	16.9863	90.0279	53.5071	-2.46304	0.676147	-3.64276	0.000269733	0.0014334
Solyc08g005630	pMTR1:GCR1	WT	5204.25	28673.8	16939	-2.4627	0.28342	-8.68921	3.64983e-18	1.10152e-16
Solyc09g097800	pMTR1:GCR1	WT	9278.71	51075.5	30177.1	-2.46093	0.402945	-6.10736	1.0129e-09	1.41106e-08
Solyc05g054820	pMTR1:GCR1	WT	27.0556	145.841	86.4483	-2.45185	0.994579	-2.46521	0.0136931	0.0426757
Solyc04g016200	pMTR1:GCR1	WT	859.756	4653.98	2756.87	-2.44127	0.207591	-11.76	6.27288e-32	4.02144e-30
Solyc05g009915	pMTR1:GCR1	WT	9.7744	54.0021	31.8882	-2.43832	1.45941	-1.67075	0.0947704	0.19993
Solyc08g023660	pMTR1:GCR1	WT	402.893	2189.34	1296.12	-2.43534	0.316087	-7.70464	1.31212e-14	3.01864e-13
Solyc09g007860	pMTR1:GCR1	WT	296.353	1610.24	953.297	-2.43236	0.241282	-10.081	6.70594e-24	2.92187e-22
Solyc02g093070	pMTR1:GCR1	WT	6.50282	35.833	21.1679	-2.43057	1.50498	-1.61502	0.106307	0.218274
Solyc01g150165	pMTR1:GCR1	WT	23.9138	129.304	76.6087	-2.4049	0.850264	-2.82841	0.00467794	0.0171994
Solyc08g006360	pMTR1:GCR1	WT	12.9408	70.2098	41.5753	-2.404	1.01201	-2.37548	0.0175261	0.0522435
Solyc10g080680	pMTR1:GCR1	WT	463.949	2461.63	1462.79	-2.39979	0.200168	-11.9889	4.06263e-33	2.70797e-31
Solyc02g080360	pMTR1:GCR1	WT	25.8817	138.156	82.0186	-2.39667	1.00377	-2.38768	0.0169549	0.0509255
Solyc10g081950	pMTR1:GCR1	WT	6.89958	37.1767	22.0381	-2.39365	1.4926	-1.60368	0.108784	0.22234
Solyc06g084030	pMTR1:GCR1	WT	94.7766	499.939	297.358	-2.39118	0.221895	-10.7762	4.46056e-27	2.25606e-25
Solyc09g090350	pMTR1:GCR1	WT	1912.75	10005.1	5958.9	-2.3891	0.239547	-9.97341	1.99268e-23	8.44476e-22
Solyc07g045460	pMTR1:GCR1	WT	356.895	1873.3	1115.1	-2.38553	0.147084	-16.2188	3.71247e-59	5.11863e-57
Solyc05g006730	pMTR1:GCR1	WT	422.009	2193.1	1307.55	-2.3846	0.168217	-14.1758	1.2942e-45	1.20385e-43
Solyc04g083150	pMTR1:GCR1	WT	616.779	3216.82	1916.8	-2.38434	0.123257	-19.3444	2.27282e-83	4.97302e-81
Solyc01g095360	pMTR1:GCR1	WT	16.674	87.8886	52.2813	-2.38149	1.47271	-1.61708	0.105862	0.217582
Solyc01g108560	pMTR1:GCR1	WT	22.4722	118.66	70.5663	-2.38075	1.14417	-2.08076	0.0374562	0.0964062
Solyc03g098700	pMTR1:GCR1	WT	9.37764	50.4169	29.8973	-2.37592	0.975824	-2.43478	0.0149008	0.0457385
Solyc02g062390	pMTR1:GCR1	WT	14.5568	73.172	43.8644	-2.37178	1.01222	-2.34315	0.0191215	0.0561388
Solyc01g008130	pMTR1:GCR1	WT	161.21	836.003	498.606	-2.36712	0.362913	-6.52258	6.91102e-11	1.082e-09
Solyc01g109300	pMTR1:GCR1	WT	11101.5	57271.8	34186.7	-2.36701	0.0852387	-27.7692	1.02181e-169	7.9112e-167
Solyc12g036490	pMTR1:GCR1	WT	78.4028	397.624	238.013	-2.36387	0.451585	-5.2346	1.65338e-07	1.69983e-06
Solyc03g114160	pMTR1:GCR1	WT	801.908	4122.95	2462.43	-2.36128	0.101787	-23.1982	4.74816e-119	1.83809e-116
Solyc02g082300	pMTR1:GCR1	WT	141.639	721.127	431.383	-2.36121	0.303557	-7.77848	7.34019e-15	1.72615e-13
Solyc03g150151	pMTR1:GCR1	WT	7.01298	37.8151	22.414	-2.36059	0.922681	-2.55841	0.0105153	0.034075
Solyc02g089170	pMTR1:GCR1	WT	54.0873	280.074	167.081	-2.36016	0.925244	-2.55085	0.0107461	0.0346889
Solyc05g012230	pMTR1:GCR1	WT	37.6519	190.991	114.322	-2.35902	0.368704	-6.39815	1.57269e-10	2.37853e-09
Solyc04g082460	pMTR1:GCR1	WT	872.768	4454.62	2663.7	-2.35651	0.162729	-14.4812	1.59393e-47	1.60195e-45
Solyc02g005607	pMTR1:GCR1	WT	168.478	862.351	515.414	-2.34163	0.275807	-8.49012	2.06425e-17	5.81167e-16
Solyc01g079850	pMTR1:GCR1	WT	559.318	2841.88	1700.6	-2.33912	0.134601	-17.3782	1.20779e-67	2.02608e-65
Solyc01g105000	pMTR1:GCR1	WT	76.4302	386.03	231.23	-2.33769	0.343311	-6.80925	9.81086e-12	1.67509e-10
Solyc12g096800	pMTR1:GCR1	WT	7.53934	39.7662	23.6528	-2.33701	0.99906	-2.33921	0.0193247	0.0566816
Solyc04g063350	pMTR1:GCR1	WT	3761.27	18961.9	11361.6	-2.3344	0.074965	-31.1399	6.94928e-213	7.77161e-210
Solyc07g054880	pMTR1:GCR1	WT	352.435	1765.63	1059.03	-2.32698	0.171282	-13.5856	4.87215e-42	4.13824e-40
Solyc04g081020	pMTR1:GCR1	WT	110.354	545.105	327.729	-2.32618	0.357011	-6.51569	7.23562e-11	1.12997e-09
Solyc04g056390	pMTR1:GCR1	WT	5201.92	26067.5	15634.7	-2.32597	0.13039	-17.8386	3.5451e-71	6.31529e-69
Solyc08g008430	pMTR1:GCR1	WT	7.47454	38.3062	22.8904	-2.32309	1.47482	-1.57517	0.115217	0.232117
Solyc12g042380	pMTR1:GCR1	WT	4384.63	21921.9	13153.3	-2.32185	0.073403	-31.6315	1.36122e-219	1.71258e-216
Solyc09g075400	pMTR1:GCR1	WT	277.457	1392.65	835.052	-2.32077	0.177721	-13.0585	5.68006e-39	4.46639e-37
Solyc10g011730	pMTR1:GCR1	WT	315.485	1565.96	940.72	-2.31788	0.14589	-15.8879	7.68822e-57	9.98477e-55
Solyc11g073040	pMTR1:GCR1	WT	64.9077	319.48	192.194	-2.31708	0.363869	-6.3679	1.91637e-10	2.87241e-09
Solyc02g063355	pMTR1:GCR1	WT	16.0944	77.9026	46.9985	-2.31695	0.576249	-4.02074	5.80148e-05	0.000363586
Solyc05g032710	pMTR1:GCR1	WT	10.0498	50.7542	30.402	-2.31422	1.48089	-1.56272	0.118118	0.236166
Solyc03g111130	pMTR1:GCR1	WT	6.89958	35.1959	21.0477	-2.31383	1.47333	-1.57048	0.116304	0.233513
Solyc08g014190	pMTR1:GCR1	WT	2451.78	12104.7	7278.24	-2.30554	0.13174	-17.5007	1.41406e-68	2.41229e-66
Solyc09g061260	pMTR1:GCR1	WT	10.0498	50.4265	30.2382	-2.30484	1.47954	-1.55781	0.119278	0.237824
Solyc02g081890	pMTR1:GCR1	WT	148.329	738.048	443.189	-2.30371	0.225109	-10.2338	1.39991e-24	6.39005e-23
Solyc01g104860	pMTR1:GCR1	WT	75.9097	367.475	221.693	-2.30072	0.476753	-4.82581	1.39434e-06	1.22041e-05
Solyc10g037940	pMTR1:GCR1	WT	16.318	78.4031	47.3606	-2.29074	0.529539	-4.32592	1.51898e-05	0.000108046
Solyc08g066420	pMTR1:GCR1	WT	36.2472	179.264	107.756	-2.28812	0.906866	-2.52311	0.0116322	0.0371382
Solyc10g054820	pMTR1:GCR1	WT	544.354	2605.48	1574.92	-2.265	0.305695	-7.40936	1.26915e-13	2.68643e-12
Solyc08g008580	pMTR1:GCR1	WT	18.7151	87.0844	52.8997	-2.2315	0.48812	-4.57162	4.83961e-06	3.81894e-05
Solyc08g077900	pMTR1:GCR1	WT	196.247	914.879	555.563	-2.23086	0.197147	-11.3157	1.09697e-29	6.34541e-28
Solyc12g088510	pMTR1:GCR1	WT	119.182	553.429	336.305	-2.23066	0.389312	-5.72976	1.00572e-08	1.21959e-07
Solyc05g032680	pMTR1:GCR1	WT	191.047	887.589	539.318	-2.2293	0.221258	-10.0756	7.08581e-24	3.07408e-22
Solyc11g005190	pMTR1:GCR1	WT	36.2621	166.664	101.463	-2.22566	0.401098	-5.54892	2.87436e-08	3.26344e-07
Solyc09g009670	pMTR1:GCR1	WT	28.0357	133.072	80.5538	-2.2229	0.885323	-2.51083	0.0120446	0.0382569
Solyc06g076170	pMTR1:GCR1	WT	36.5874	171.555	104.071	-2.21904	1.18242	-1.87669	0.0605613	0.141312
Solyc02g083700	pMTR1:GCR1	WT	546.001	2529.67	1537.84	-2.21136	0.146338	-15.1112	1.36546e-51	1.5442e-49
Solyc09g015380	pMTR1:GCR1	WT	162.991	748.135	455.563	-2.21072	0.263747	-8.38197	5.20482e-17	1.42355e-15
Solyc02g062710	pMTR1:GCR1	WT	256.726	1174.47	715.596	-2.20587	0.19945	-11.0597	1.96705e-28	1.08188e-26
Solyc05g012350	pMTR1:GCR1	WT	689.107	3184.47	1936.79	-2.20433	0.298579	-7.38275	1.55057e-13	3.2464e-12
Solyc01g081060	pMTR1:GCR1	WT	9056.82	41367.3	25212.1	-2.19179	0.325751	-6.7284	1.71533e-11	2.84898e-10
Solyc10g081210	pMTR1:GCR1	WT	12.9824	59.8705	36.4264	-2.19124	1.15586	-1.89577	0.0579909	0.136437
Solyc04g008170	pMTR1:GCR1	WT	85.019	390.73	237.875	-2.18929	0.443227	-4.93943	7.83498e-07	7.16559e-06
Solyc04g077650	pMTR1:GCR1	WT	33.8988	156.453	95.1761	-2.18753	0.914869	-2.39108	0.0167987	0.0505467
Solyc02g082600	pMTR1:GCR1	WT	178.545	817.846	498.195	-2.18744	0.554449	-3.94524	7.97192e-05	0.000484964
Solyc03g083560	pMTR1:GCR1	WT	1274.53	5793.6	3534.07	-2.186	0.232706	-9.39381	5.78684e-21	2.10649e-19
Solyc04g018055	pMTR1:GCR1	WT	13.3862	62.6957	38.0409	-2.1823	0.899752	-2.42545	0.0152894	0.0467177
Solyc09g075470	pMTR1:GCR1	WT	10.4103	47.2828	28.8466	-2.18138	1.10626	-1.97184	0.0486277	0.118179
Solyc07g066010	pMTR1:GCR1	WT	553.586	2521.07	1537.33	-2.1806	0.153327	-14.222	6.69519e-46	6.29786e-44
Solyc08g075790	pMTR1:GCR1	WT	72.1022	320.86	196.481	-2.18024	0.364135	-5.98745	2.13155e-09	2.82848e-08
Solyc09g014900	pMTR1:GCR1	WT	913.52	4122.88	2518.2	-2.17772	0.170689	-12.7584	2.79898e-37	2.07145e-35
Solyc12g088520	pMTR1:GCR1	WT	9.7744	44.8581	27.3162	-2.17236	1.51191	-1.43684	0.150764	0.283662
Solyc03g122160	pMTR1:GCR1	WT	70.1053	317.745	193.925	-2.17175	0.994716	-2.18329	0.0290146	0.0785665
Solyc09g075610	pMTR1:GCR1	WT	36.2148	164.997	100.606	-2.16985	0.912316	-2.3784	0.017388	0.0519471
Solyc11g007390	pMTR1:GCR1	WT	24.066	107.713	65.8897	-2.1695	0.603782	-3.59319	0.000326653	0.00170306
Solyc02g150126	pMTR1:GCR1	WT	8.04951	37.0017	22.5256	-2.1694	1.50261	-1.44375	0.148808	0.280851
Solyc11g069940	pMTR1:GCR1	WT	300.137	1345.13	822.632	-2.16883	0.337053	-6.43469	1.23726e-10	1.89255e-09
Solyc01g057270	pMTR1:GCR1	WT	58.4652	263.72	161.093	-2.16668	0.31613	-6.85377	7.19304e-12	1.24609e-10
Solyc02g022930	pMTR1:GCR1	WT	449.619	2008.86	1229.24	-2.1639	0.233393	-9.27149	1.83571e-20	6.42659e-19
Solyc10g085830	pMTR1:GCR1	WT	327.409	1468.34	897.875	-2.15545	0.233115	-9.24632	2.32357e-20	8.0505e-19
Solyc08g081570	pMTR1:GCR1	WT	1335.59	5934.79	3635.19	-2.14869	0.109136	-19.6882	2.72173e-86	6.44569e-84
Solyc04g007140	pMTR1:GCR1	WT	82.4874	365.883	224.185	-2.14581	1.4713	-1.45845	0.144717	0.275171
Solyc08g041700	pMTR1:GCR1	WT	10.2637	43.3851	26.8244	-2.13797	1.10139	-1.94116	0.0522391	0.125289
Solyc05g007210	pMTR1:GCR1	WT	35.6237	158.727	97.1756	-2.13794	0.926949	-2.30643	0.0210868	0.0608307
Solyc12g008490	pMTR1:GCR1	WT	567.478	2504.26	1535.87	-2.13684	0.286039	-7.47045	7.99227e-14	1.72623e-12
Solyc02g065600	pMTR1:GCR1	WT	195.221	849.865	522.543	-2.13458	0.227822	-9.3695	7.2877e-21	2.63851e-19
Solyc07g020870	pMTR1:GCR1	WT	32.1085	140.784	86.4461	-2.13264	1.01991	-2.09101	0.0365272	0.0944862
Solyc07g042550	pMTR1:GCR1	WT	5390.68	23543.1	14466.9	-2.12764	0.0966454	-22.0149	2.07262e-107	6.95364e-105
Solyc07g016160	pMTR1:GCR1	WT	318.664	1387.23	852.945	-2.12693	0.265108	-8.02288	1.03296e-15	2.56394e-14
Solyc02g079290	pMTR1:GCR1	WT	137.93	605.545	371.737	-2.12126	0.215747	-9.83216	8.18449e-23	3.36232e-21
Solyc06g054390	pMTR1:GCR1	WT	13.8964	62.0635	37.98	-2.1211	0.999622	-2.1219	0.0338461	0.0886836
Solyc01g067510	pMTR1:GCR1	WT	480.579	2088	1284.29	-2.11369	0.316294	-6.68266	2.34638e-11	3.85887e-10
Solyc11g010430	pMTR1:GCR1	WT	78.3089	339.161	208.735	-2.10705	0.96773	-2.17731	0.0294577	0.0794992
Solyc04g076690	pMTR1:GCR1	WT	70.3891	307.057	188.723	-2.10627	0.536861	-3.92331	8.73409e-05	0.000526084
Solyc03g097030	pMTR1:GCR1	WT	1497.55	6407.46	3952.5	-2.09851	0.162914	-12.8811	5.7516e-38	4.40227e-36
Solyc10g084000	pMTR1:GCR1	WT	529.097	2265.73	1397.41	-2.09239	0.246404	-8.49172	2.03606e-17	5.74032e-16
Solyc04g049150	pMTR1:GCR1	WT	11.6859	47.6408	29.6633	-2.08917	0.736181	-2.83785	0.00454179	0.0167724
Solyc06g073460	pMTR1:GCR1	WT	3027.27	12778.5	7902.89	-2.07643	0.17109	-12.1365	6.76544e-34	4.66398e-32
Solyc05g013460	pMTR1:GCR1	WT	933.535	3936.75	2435.14	-2.07213	0.112215	-18.4658	3.89347e-76	7.46433e-74
Solyc06g074410	pMTR1:GCR1	WT	2603.57	10919.5	6761.53	-2.067	0.215761	-9.58007	9.69767e-22	3.73258e-20
Solyc09g018500	pMTR1:GCR1	WT	17.805	74.3004	46.0527	-2.06442	0.511439	-4.0365	5.42556e-05	0.000342489
Solyc03g120040	pMTR1:GCR1	WT	552.116	2296.97	1424.54	-2.06325	0.226532	-9.10799	8.3926e-20	2.82513e-18
Solyc05g010320	pMTR1:GCR1	WT	1792.93	7473.43	4633.18	-2.05996	0.0875526	-23.5282	2.0985e-122	8.98782e-120
Solyc10g084720	pMTR1:GCR1	WT	44.0699	185.301	114.685	-2.05802	0.966429	-2.1295	0.0332125	0.0874402
Solyc05g053550	pMTR1:GCR1	WT	8504.41	35402.1	21953.2	-2.058	0.284294	-7.23897	4.52103e-13	8.95752e-12
Solyc10g009365	pMTR1:GCR1	WT	11.1997	47.6377	29.4187	-2.05756	1.17099	-1.75711	0.0788987	0.17335
Solyc05g013540	pMTR1:GCR1	WT	398.513	1644.1	1021.31	-2.05402	0.192961	-10.6447	1.84535e-26	9.0841e-25
Solyc11g006590	pMTR1:GCR1	WT	1044.25	4322.17	2683.21	-2.05251	0.295035	-6.95684	3.47995e-12	6.24343e-11
Solyc03g115690	pMTR1:GCR1	WT	54.0393	226.05	140.045	-2.05192	0.42339	-4.84641	1.25717e-06	1.10607e-05
Solyc03g120390	pMTR1:GCR1	WT	673.191	2785.93	1729.56	-2.04501	0.306329	-6.67589	2.45744e-11	4.03164e-10
Solyc03g096760	pMTR1:GCR1	WT	70.817	292.359	181.588	-2.04338	0.482439	-4.23552	2.28023e-05	0.000155808
Solyc02g086930	pMTR1:GCR1	WT	812.435	3358.01	2085.22	-2.04326	0.242774	-8.41631	3.88523e-17	1.07579e-15
Solyc10g085130	pMTR1:GCR1	WT	54.3789	224.913	139.646	-2.03721	0.960016	-2.12206	0.0338328	0.0886674
Solyc01g080100	pMTR1:GCR1	WT	185.178	751.89	468.534	-2.03177	0.510351	-3.98111	6.85932e-05	0.000423552
Solyc07g066000	pMTR1:GCR1	WT	67.5109	270.61	169.06	-2.02842	0.544159	-3.72762	0.000193297	0.00106868
Solyc03g026130	pMTR1:GCR1	WT	199.056	809.974	504.515	-2.02487	0.202286	-10.0099	1.37878e-23	5.90528e-22
Solyc12g098500	pMTR1:GCR1	WT	1942.77	7874.11	4908.44	-2.0211	0.119722	-16.8817	6.13693e-64	9.43026e-62
Solyc02g071750	pMTR1:GCR1	WT	56.015	231.115	143.565	-2.02005	0.476942	-4.23542	2.28125e-05	0.000155824
Solyc10g006400	pMTR1:GCR1	WT	927.937	3756.34	2342.14	-2.01656	0.137605	-14.6547	1.2565e-48	1.32426e-46
Solyc02g091920	pMTR1:GCR1	WT	10083	40588.9	25336	-2.00953	0.280946	-7.15271	8.50814e-13	1.6234e-11
Solyc02g083620	pMTR1:GCR1	WT	80.6949	326.063	203.379	-2.00926	0.278188	-7.22267	5.09776e-13	1.00409e-11
Solyc04g053130	pMTR1:GCR1	WT	1409.19	5641.99	3525.59	-2.00335	0.402079	-4.98249	6.27725e-07	5.82846e-06
Solyc12g098930	pMTR1:GCR1	WT	186.742	746.795	466.769	-2.00292	0.279726	-7.16028	8.05106e-13	1.54203e-11
Solyc02g084980	pMTR1:GCR1	WT	3785.58	15088.3	9436.94	-1.99566	0.115217	-17.3209	3.27159e-67	5.44274e-65
Solyc10g083940	pMTR1:GCR1	WT	30.1061	122.141	76.1235	-1.99461	0.467816	-4.26366	2.01106e-05	0.000139211
Solyc04g072033	pMTR1:GCR1	WT	211.73	848.285	530.007	-1.9918	0.349968	-5.69138	1.26019e-08	1.51088e-07
Solyc04g079890	pMTR1:GCR1	WT	470.171	1858.79	1164.48	-1.98691	0.240184	-8.27247	1.31214e-16	3.46632e-15
Solyc11g012320	pMTR1:GCR1	WT	1848.9	7333.54	4591.22	-1.98614	0.235966	-8.41707	3.86017e-17	1.07032e-15
Solyc05g046140	pMTR1:GCR1	WT	1278.93	5061.51	3170.22	-1.98412	0.179406	-11.0594	1.97381e-28	1.08264e-26
Solyc05g014150	pMTR1:GCR1	WT	58.635	233.906	146.27	-1.98078	0.497407	-3.98222	6.82752e-05	0.000421847
Solyc02g062580	pMTR1:GCR1	WT	97.0358	384.339	240.687	-1.97552	0.718639	-2.74898	0.00597813	0.0212539
Solyc01g067300	pMTR1:GCR1	WT	39.5998	157.484	98.5422	-1.97536	0.928013	-2.12859	0.0332884	0.0875673
Solyc10g084510	pMTR1:GCR1	WT	26.2745	105.447	65.8608	-1.97098	0.560608	-3.51579	0.000438446	0.00220593
Solyc07g065410	pMTR1:GCR1	WT	488.583	1911.84	1200.21	-1.96891	0.26231	-7.50604	6.09413e-14	1.33198e-12
Solyc06g009840	pMTR1:GCR1	WT	8.16291	33.2258	20.6943	-1.96379	0.947122	-2.07343	0.0381324	0.0977467
Solyc07g052180	pMTR1:GCR1	WT	174.339	670.062	422.2	-1.95766	0.284936	-6.87051	6.39728e-12	1.11495e-10
Solyc12g014200	pMTR1:GCR1	WT	12.1391	48.2954	30.2172	-1.95266	1.05003	-1.85962	0.0629387	0.145527
Solyc03g080100	pMTR1:GCR1	WT	137.386	534.593	335.99	-1.94867	0.28076	-6.94072	3.90094e-12	6.97388e-11
Solyc10g005620	pMTR1:GCR1	WT	411.704	1591.5	1001.6	-1.9468	0.520976	-3.73683	0.000186358	0.00103287
Solyc11g010380	pMTR1:GCR1	WT	442.561	1703.74	1073.15	-1.94487	0.123224	-15.7832	4.06274e-56	5.17614e-54
Solyc03g097100	pMTR1:GCR1	WT	23.5346	89.7193	56.6269	-1.94243	0.59391	-3.27058	0.00107327	0.00483655
Solyc07g063920	pMTR1:GCR1	WT	276.876	1054.72	665.8	-1.94082	0.268137	-7.23815	4.54844e-13	9.00296e-12
Solyc06g066750	pMTR1:GCR1	WT	19.1565	72.6704	45.9135	-1.9407	1.01057	-1.92041	0.0548063	0.1303
Solyc10g054670	pMTR1:GCR1	WT	18.3261	70.8828	44.6045	-1.93971	1.53857	-1.26073	0.207408	0.358348
Solyc11g150142	pMTR1:GCR1	WT	10.9243	42.4213	26.6728	-1.93549	1.57433	-1.22941	0.21892	0.372232
Solyc06g054320	pMTR1:GCR1	WT	244.324	926.566	585.445	-1.92556	0.189381	-10.1676	2.76557e-24	1.23713e-22
Solyc10g055593	pMTR1:GCR1	WT	25.2985	96.5919	60.9452	-1.92265	1.54318	-1.2459	0.212801	0.365098
Solyc12g088640	pMTR1:GCR1	WT	285.859	1085.17	685.514	-1.9196	0.351384	-5.46297	4.68226e-08	5.17879e-07
Solyc02g062760	pMTR1:GCR1	WT	15.1759	58.7782	36.977	-1.91574	0.932532	-2.05435	0.0399422	0.101404
Solyc02g092460	pMTR1:GCR1	WT	339.982	1288.61	814.298	-1.91326	0.231575	-8.26196	1.43303e-16	3.77083e-15
Solyc08g080170	pMTR1:GCR1	WT	2001.85	7533.91	4767.88	-1.91279	0.11253	-16.9981	8.48822e-65	1.31437e-62
Solyc05g010630	pMTR1:GCR1	WT	26.4197	98.4129	62.4163	-1.91002	1.04649	-1.82516	0.067977	0.154392
Solyc06g066770	pMTR1:GCR1	WT	163.081	615.558	389.319	-1.90722	0.533624	-3.5741	0.000351434	0.00181627
Solyc04g077180	pMTR1:GCR1	WT	94.9505	356.154	225.552	-1.90448	1.48968	-1.27845	0.201092	0.350202
Solyc09g009540	pMTR1:GCR1	WT	1627.11	6092.72	3859.91	-1.90437	0.190939	-9.97373	1.98618e-23	8.435e-22
Solyc10g008200	pMTR1:GCR1	WT	22.7962	86.7193	54.7578	-1.90278	0.961899	-1.97815	0.0479115	0.116848
Solyc01g095330	pMTR1:GCR1	WT	70.7451	265.477	168.111	-1.89964	1.00503	-1.89013	0.0587404	0.137814
Solyc08g078180	pMTR1:GCR1	WT	31.3235	117.868	74.5956	-1.8924	0.960829	-1.96955	0.0488896	0.118658
Solyc11g010760	pMTR1:GCR1	WT	156.763	579.76	368.261	-1.8912	0.202444	-9.34184	9.46712e-21	3.37896e-19
Solyc03g111950	pMTR1:GCR1	WT	227.298	831.342	529.32	-1.88313	0.278103	-6.77136	1.27579e-11	2.1455e-10
Solyc06g083480	pMTR1:GCR1	WT	746.244	2740.56	1743.4	-1.87901	0.198914	-9.44635	3.50846e-21	1.30305e-19
Solyc04g077990	pMTR1:GCR1	WT	53.618	200.401	127.009	-1.87887	0.500853	-3.75133	0.000175896	0.000981914
Solyc12g087980	pMTR1:GCR1	WT	238.628	877.833	558.23	-1.87696	0.174137	-10.7786	4.34261e-27	2.20193e-25
Solyc04g082930	pMTR1:GCR1	WT	49.0448	182.385	115.715	-1.87659	0.350258	-5.35772	8.42774e-08	9.02876e-07
Solyc10g081700	pMTR1:GCR1	WT	57.9663	213.027	135.496	-1.86792	1.01502	-1.84027	0.0657283	0.150377
Solyc10g076280	pMTR1:GCR1	WT	41.5839	153.187	97.3855	-1.86758	0.977811	-1.90996	0.056138	0.132932
Solyc10g086390	pMTR1:GCR1	WT	9.39384	35.2149	22.3044	-1.8666	1.12424	-1.66032	0.0968497	0.203166
Solyc11g007590	pMTR1:GCR1	WT	318.497	1156	737.247	-1.86104	0.149848	-12.4195	2.04794e-35	1.45671e-33
Solyc01g094650	pMTR1:GCR1	WT	10.0498	36.8094	23.4296	-1.85352	1.59348	-1.16319	0.244753	0.403842
Solyc10g075160	pMTR1:GCR1	WT	1044.06	3773.23	2408.64	-1.85046	0.254651	-7.26667	3.68459e-13	7.38753e-12
Solyc12g042520	pMTR1:GCR1	WT	160.146	566.51	363.328	-1.83748	0.267533	-6.86825	6.49924e-12	1.13077e-10
Solyc02g077980	pMTR1:GCR1	WT	38.1193	137.83	87.9747	-1.83735	0.431443	-4.25862	2.05693e-05	0.000142142
Solyc05g005865	pMTR1:GCR1	WT	201.124	721.354	461.239	-1.83616	0.328215	-5.59438	2.21412e-08	2.55125e-07
Solyc08g006720	pMTR1:GCR1	WT	1736.79	6202.02	3969.4	-1.83439	0.206605	-8.87874	6.76244e-19	2.15052e-17
Solyc05g055343	pMTR1:GCR1	WT	89.5863	314.299	201.943	-1.83327	0.333051	-5.50447	3.70278e-08	4.14324e-07
Solyc10g005100	pMTR1:GCR1	WT	2083.76	7428.63	4756.19	-1.83264	0.343637	-5.33307	9.65666e-08	1.02472e-06
Solyc03g114800	pMTR1:GCR1	WT	347.947	1232.66	790.301	-1.83147	0.182089	-10.0581	8.46269e-24	3.66353e-22
Solyc08g005640	pMTR1:GCR1	WT	75.4944	272.238	173.866	-1.83017	0.364331	-5.02338	5.07707e-07	4.80495e-06
Solyc07g009380	pMTR1:GCR1	WT	14909.5	52849.4	33879.4	-1.82595	0.221029	-8.26116	1.44262e-16	3.79112e-15
Solyc02g082770	pMTR1:GCR1	WT	133.07	475.048	304.059	-1.81963	0.290954	-6.254	4.00065e-10	5.82307e-09
Solyc01g099010	pMTR1:GCR1	WT	61.6195	217.424	139.522	-1.81899	0.424678	-4.28323	1.84202e-05	0.000128571
Solyc12g096280	pMTR1:GCR1	WT	80.2904	286.326	183.308	-1.81434	0.398489	-4.55306	5.28721e-06	4.12365e-05
Solyc06g036130	pMTR1:GCR1	WT	674.219	2371.85	1523.03	-1.81371	0.137879	-13.1544	1.60537e-39	1.27732e-37
Solyc04g009305	pMTR1:GCR1	WT	171.832	596.965	384.399	-1.81157	0.306385	-5.91272	3.36498e-09	4.3477e-08
Solyc06g083000	pMTR1:GCR1	WT	188.448	662.784	425.616	-1.81011	0.27404	-6.60526	3.96816e-11	6.40056e-10
Solyc11g066890	pMTR1:GCR1	WT	653.725	2285.94	1469.83	-1.80849	0.259019	-6.98205	2.90901e-12	5.26131e-11
Solyc12g007045	pMTR1:GCR1	WT	39.4131	138.976	89.1943	-1.8069	0.352894	-5.12023	3.05168e-07	2.98786e-06
Solyc06g069660	pMTR1:GCR1	WT	10.5321	35.7005	23.1163	-1.80197	1.64098	-1.09811	0.272158	0.435565
Solyc10g079300	pMTR1:GCR1	WT	576.191	2000.21	1288.2	-1.80016	0.204505	-8.80254	1.33754e-18	4.1679e-17
Solyc03g117190	pMTR1:GCR1	WT	33.7044	118.024	75.864	-1.78982	0.953112	-1.87787	0.0603992	0.140999
Solyc02g063220	pMTR1:GCR1	WT	448.427	1539.55	993.989	-1.78573	0.198692	-8.98745	2.53044e-19	8.16311e-18
Solyc11g069730	pMTR1:GCR1	WT	1982.8	6825.11	4403.95	-1.78521	0.201422	-8.86302	7.78763e-19	2.47263e-17
Solyc01g096740	pMTR1:GCR1	WT	395.805	1369.85	882.827	-1.78424	0.255255	-6.99003	2.74829e-12	4.98855e-11
Solyc06g074530	pMTR1:GCR1	WT	1420.7	4886.63	3153.66	-1.78263	0.154085	-11.5691	5.9089e-31	3.58271e-29
Solyc11g069590	pMTR1:GCR1	WT	851.537	2933.68	1892.61	-1.78237	0.105846	-16.8392	1.25873e-63	1.91956e-61
Solyc09g074050	pMTR1:GCR1	WT	451.626	1543.91	997.77	-1.78032	0.183303	-9.71247	2.66791e-22	1.05927e-20
Solyc07g052250	pMTR1:GCR1	WT	36.8552	124.88	80.8674	-1.77248	0.409208	-4.33148	1.48112e-05	0.000105614
Solyc11g068430	pMTR1:GCR1	WT	1979.5	6748.6	4364.05	-1.76744	0.168477	-10.4907	9.53298e-26	4.57993e-24
Solyc10g085610	pMTR1:GCR1	WT	1721.63	5834.99	3778.31	-1.76283	0.118497	-14.8766	4.67971e-50	5.14768e-48
Solyc02g023990	pMTR1:GCR1	WT	85.9525	293.971	189.962	-1.76267	0.304744	-5.78411	7.28993e-09	9.01944e-08
Solyc03g098780	pMTR1:GCR1	WT	20756.9	70428.6	45592.8	-1.7624	0.253316	-6.9573	3.46852e-12	6.22848e-11
Solyc11g007770	pMTR1:GCR1	WT	1214.2	4096.46	2655.33	-1.75799	0.186433	-9.42964	4.11501e-21	1.52271e-19
Solyc01g007960	pMTR1:GCR1	WT	26.0431	86.5792	56.3112	-1.75733	0.498706	-3.52377	0.000425449	0.00214805
Solyc07g052470	pMTR1:GCR1	WT	53.7839	183.998	118.891	-1.75676	0.669217	-2.62509	0.00866259	0.029063
Solyc08g068420	pMTR1:GCR1	WT	192.934	654.179	423.557	-1.755	0.237719	-7.38267	1.55144e-13	3.2464e-12
Solyc09g011080	pMTR1:GCR1	WT	18.3989	62.5082	40.4535	-1.75127	1.585	-1.1049	0.269202	0.432269
Solyc07g054580	pMTR1:GCR1	WT	872.132	2936.72	1904.43	-1.75043	0.183755	-9.5259	1.63624e-21	6.20071e-20
Solyc08g076790	pMTR1:GCR1	WT	797.719	2679.44	1738.58	-1.74308	0.183806	-9.48329	2.46383e-21	9.20167e-20
Solyc02g086780	pMTR1:GCR1	WT	57.5695	193.654	125.612	-1.73967	0.977763	-1.77924	0.075201	0.166846
Solyc04g077620	pMTR1:GCR1	WT	151.733	508.792	330.263	-1.73703	0.257202	-6.75357	1.44248e-11	2.41172e-10
Solyc06g082440	pMTR1:GCR1	WT	4692.64	15610.7	10151.7	-1.73506	0.135075	-12.8452	9.15672e-38	6.9295e-36
Solyc10g007020	pMTR1:GCR1	WT	15.3703	51.5649	33.4676	-1.73276	1.56687	-1.10588	0.26878	0.431738
Solyc01g103140	pMTR1:GCR1	WT	598.561	1989.81	1294.19	-1.72864	0.129496	-13.349	1.20067e-40	9.86508e-39
Solyc08g074260	pMTR1:GCR1	WT	24.2457	81.3716	52.8087	-1.72757	1.11589	-1.54815	0.121586	0.241231
Solyc03g094010	pMTR1:GCR1	WT	69.0661	231.287	150.177	-1.72551	0.561967	-3.07049	0.00213707	0.00873486
Solyc04g015100	pMTR1:GCR1	WT	1588.27	5248.81	3418.54	-1.72536	0.103051	-16.7427	6.39822e-63	9.61165e-61
Solyc04g007823	pMTR1:GCR1	WT	352.787	1157.09	754.938	-1.72279	0.198944	-8.65968	4.73075e-18	1.41923e-16
Solyc02g076870	pMTR1:GCR1	WT	298.067	987.708	642.888	-1.72245	0.442922	-3.88883	0.00010073	0.000599203
Solyc04g007540	pMTR1:GCR1	WT	98.096	323.281	210.689	-1.72241	0.233256	-7.3842	1.53369e-13	3.21596e-12
Solyc04g083010	pMTR1:GCR1	WT	829.719	2742.64	1786.18	-1.72081	0.228264	-7.53867	4.74781e-14	1.04681e-12
Solyc09g015670	pMTR1:GCR1	WT	3528.37	11545.8	7537.08	-1.70889	0.107864	-15.843	1.57187e-56	2.0154e-54
Solyc11g065205	pMTR1:GCR1	WT	11.1511	37.3103	24.2307	-1.70702	1.10786	-1.54083	0.123358	0.244097
Solyc04g007620	pMTR1:GCR1	WT	19.5156	64.8269	42.1713	-1.70638	0.546621	-3.12169	0.00179816	0.00754419
Solyc03g116660	pMTR1:GCR1	WT	48.4128	160.42	104.417	-1.70341	0.533282	-3.19421	0.00140216	0.00609358
Solyc07g062510	pMTR1:GCR1	WT	337.521	1101.05	719.286	-1.69827	0.311427	-5.45318	4.9476e-08	5.44236e-07
Solyc01g087260	pMTR1:GCR1	WT	2864.8	9283.07	6073.94	-1.69796	0.143103	-11.8653	1.79313e-32	1.16064e-30
Solyc02g071030	pMTR1:GCR1	WT	68.2402	217.808	143.024	-1.69186	0.407603	-4.15076	3.31369e-05	0.000219568
Solyc09g092700	pMTR1:GCR1	WT	10.9891	36.51	23.7496	-1.69101	1.07643	-1.57094	0.116197	0.233367
Solyc03g093790	pMTR1:GCR1	WT	146.233	474.029	310.131	-1.68877	0.215459	-7.83802	4.5771e-15	1.09038e-13
Solyc11g012325	pMTR1:GCR1	WT	1790.18	5770.04	3780.11	-1.68727	0.152753	-11.0458	2.29808e-28	1.25367e-26
Solyc07g056110	pMTR1:GCR1	WT	905.236	2913.43	1909.33	-1.68677	0.234995	-7.17791	7.07842e-13	1.36483e-11
Solyc05g007010	pMTR1:GCR1	WT	246.155	787.307	516.731	-1.68653	0.20887	-8.07457	6.77128e-16	1.70809e-14
Solyc12g088910	pMTR1:GCR1	WT	95.9952	308.428	202.212	-1.68132	1.51434	-1.11027	0.266884	0.429653
Solyc08g079690	pMTR1:GCR1	WT	556.529	1782.11	1169.32	-1.68044	0.17208	-9.76546	1.58385e-22	6.40219e-21
Solyc08g005260	pMTR1:GCR1	WT	104.091	329.178	216.634	-1.67783	0.307808	-5.45089	5.01195e-08	5.51013e-07
Solyc01g079830	pMTR1:GCR1	WT	19.233	62.8423	41.0377	-1.67768	0.942415	-1.78019	0.0750454	0.166575
Solyc12g006450	pMTR1:GCR1	WT	34.9515	112.936	73.9437	-1.6749	0.95942	-1.74574	0.0808554	0.176704
Solyc11g013110	pMTR1:GCR1	WT	7220	23027.7	15123.8	-1.67393	0.16039	-10.4366	1.68758e-25	8.06909e-24
Solyc03g150155	pMTR1:GCR1	WT	43.155	137.837	90.496	-1.67325	2.41886	-0.691751	0.489094	0.649737
Solyc03g118850	pMTR1:GCR1	WT	56.7584	181.705	119.232	-1.6697	0.370979	-4.5008	6.76981e-06	5.16785e-05
Solyc12g087850	pMTR1:GCR1	WT	26.4404	85.1259	55.7832	-1.66931	1.05986	-1.57503	0.11525	0.232138
Solyc05g046200	pMTR1:GCR1	WT	69.4561	218.541	143.998	-1.66916	0.504984	-3.30538	0.000948474	0.00435113
Solyc04g055255	pMTR1:GCR1	WT	98.6322	316.077	207.354	-1.66388	0.270761	-6.14521	7.98574e-10	1.12336e-08
Solyc06g083740	pMTR1:GCR1	WT	13.8964	45.0395	29.4679	-1.66367	1.08751	-1.52979	0.126068	0.248311
Solyc06g066540	pMTR1:GCR1	WT	250.406	787.704	519.055	-1.65412	0.155021	-10.6703	1.40191e-26	6.96799e-25
Solyc08g078700	pMTR1:GCR1	WT	57.9738	179.541	118.757	-1.652	0.49546	-3.33427	0.000855233	0.00398054
Solyc11g065380	pMTR1:GCR1	WT	154.653	488.833	321.743	-1.65038	0.362525	-4.55246	5.30233e-06	4.13385e-05
Solyc10g007077	pMTR1:GCR1	WT	12.854	39.7695	26.3118	-1.64994	0.631729	-2.61178	0.00900713	0.0300586
Solyc04g008190	pMTR1:GCR1	WT	18.5511	57.4603	38.0057	-1.6412	1.0438	-1.57232	0.115876	0.232885
Solyc05g032690	pMTR1:GCR1	WT	264.047	822.82	543.434	-1.63994	0.185895	-8.82184	1.12593e-18	3.51939e-17
Solyc05g005650	pMTR1:GCR1	WT	33.1132	103.657	68.3849	-1.62914	0.994043	-1.6389	0.101233	0.210341
Solyc05g013060	pMTR1:GCR1	WT	49.7462	155.814	102.78	-1.62861	0.415621	-3.91849	8.91042e-05	0.000536063
Solyc02g089470	pMTR1:GCR1	WT	15.7995	49.9339	32.8667	-1.62688	0.97524	-1.66818	0.0952801	0.200773
Solyc07g007440	pMTR1:GCR1	WT	32.3276	100.668	66.498	-1.62414	1.11751	-1.45335	0.146126	0.277057
Solyc02g037550	pMTR1:GCR1	WT	14.5847	46.1684	30.3766	-1.62411	0.945211	-1.71825	0.0857509	0.185012
Solyc04g015150	pMTR1:GCR1	WT	117.552	365.971	241.761	-1.6237	0.403473	-4.02431	5.71436e-05	0.000359132
Solyc06g064510	pMTR1:GCR1	WT	56.8628	174.623	115.743	-1.62282	0.344329	-4.71298	2.44121e-06	2.04757e-05
Solyc02g082590	pMTR1:GCR1	WT	364.014	1123.86	743.937	-1.62129	0.240596	-6.73867	1.59845e-11	2.66144e-10
Solyc06g009710	pMTR1:GCR1	WT	187.669	572.343	380.006	-1.62064	0.426024	-3.80411	0.000142313	0.000813393
Solyc06g071550	pMTR1:GCR1	WT	998.351	3073.05	2035.7	-1.61868	0.242391	-6.67798	2.42259e-11	3.97771e-10
Solyc10g079690	pMTR1:GCR1	WT	12.852	38.1282	25.4901	-1.61598	0.717576	-2.252	0.0243223	0.0681317
Solyc10g054280	pMTR1:GCR1	WT	123.229	379.754	251.491	-1.61439	0.532839	-3.02978	0.0024473	0.00981552
Solyc01g068500	pMTR1:GCR1	WT	42.7986	132.099	87.4489	-1.61356	1.00852	-1.59993	0.109614	0.223515
Solyc03g112030	pMTR1:GCR1	WT	47.0748	140.793	93.934	-1.60942	0.665211	-2.41942	0.0155455	0.0473204
Solyc09g084440	pMTR1:GCR1	WT	1912.65	5839.89	3876.27	-1.60878	0.267655	-6.01065	1.84777e-09	2.47146e-08
Solyc08g015750	pMTR1:GCR1	WT	10.9243	33.722	22.3232	-1.60473	1.58808	-1.01049	0.312263	0.479104
Solyc04g007650	pMTR1:GCR1	WT	1062.91	3208.81	2135.86	-1.59817	0.157642	-10.138	3.74785e-24	1.66177e-22
Solyc08g079280	pMTR1:GCR1	WT	2750.94	8318.59	5534.76	-1.5978	0.228523	-6.99187	2.71251e-12	4.92805e-11
Solyc03g117960	pMTR1:GCR1	WT	39.4843	117.041	78.2626	-1.5971	0.489812	-3.26063	0.00111164	0.00498268
Solyc10g006330	pMTR1:GCR1	WT	692.746	2083.46	1388.1	-1.59355	0.274904	-5.79675	6.76116e-09	8.41175e-08
Solyc09g007190	pMTR1:GCR1	WT	454.131	1363.39	908.761	-1.59143	0.245852	-6.47312	9.60007e-11	1.48997e-09
Solyc12g089220	pMTR1:GCR1	WT	2726.78	8195.69	5461.23	-1.58613	0.169726	-9.34521	9.17063e-21	3.29064e-19
Solyc10g084020	pMTR1:GCR1	WT	307.469	923.382	615.425	-1.58403	0.245754	-6.44561	1.15135e-10	1.76651e-09
Solyc03g122150	pMTR1:GCR1	WT	105.965	317.754	211.86	-1.58309	0.293524	-5.3934	6.91372e-08	7.49856e-07
Solyc09g010220	pMTR1:GCR1	WT	203.096	603.462	403.279	-1.5783	0.219026	-7.206	5.76187e-13	1.12608e-11
Solyc03g019660	pMTR1:GCR1	WT	170.776	512.376	341.576	-1.57218	0.278654	-5.64204	1.6805e-08	1.9725e-07
Solyc02g077720	pMTR1:GCR1	WT	573.315	1710.82	1142.07	-1.57173	0.200291	-7.84723	4.25339e-15	1.01567e-13
Solyc01g066020	pMTR1:GCR1	WT	29.0884	87.601	58.3447	-1.57044	0.97164	-1.61628	0.106035	0.217848
Solyc07g062280	pMTR1:GCR1	WT	17.3395	50.7504	34.045	-1.56905	1.07213	-1.46348	0.143335	0.273052
Solyc12g008590	pMTR1:GCR1	WT	3136.94	9288.44	6212.69	-1.56737	0.149137	-10.5096	7.80321e-26	3.76688e-24
Solyc08g005210	pMTR1:GCR1	WT	95.4102	284.341	189.875	-1.56659	0.722039	-2.16968	0.030031	0.0806786
Solyc05g056430	pMTR1:GCR1	WT	25.0637	75.4567	50.2602	-1.56641	0.951103	-1.64694	0.0995702	0.207592
Solyc01g098570	pMTR1:GCR1	WT	132.968	389.446	261.207	-1.56537	0.316511	-4.94571	7.58655e-07	6.9575e-06
Solyc05g009410	pMTR1:GCR1	WT	122.25	364.386	243.318	-1.56321	0.25256	-6.18946	6.03697e-10	8.61874e-09
Solyc01g096405	pMTR1:GCR1	WT	15.1538	44.6798	29.9168	-1.56266	0.588618	-2.6548	0.00793551	0.0270199
Solyc01g006430	pMTR1:GCR1	WT	19037	56172.1	37604.5	-1.56128	0.21552	-7.24427	4.34782e-13	8.63984e-12
Solyc10g081720	pMTR1:GCR1	WT	5655.04	16643	11149	-1.55816	0.185789	-8.38673	4.99845e-17	1.36896e-15
Solyc07g065810	pMTR1:GCR1	WT	16.3342	47.3149	31.8245	-1.5576	0.586182	-2.6572	0.00787933	0.0268514
Solyc08g078820	pMTR1:GCR1	WT	379.833	1119.52	749.678	-1.5542	0.422062	-3.68238	0.000231064	0.00125265
Solyc03g083320	pMTR1:GCR1	WT	11.6289	35.194	23.4115	-1.55332	0.984119	-1.57839	0.114476	0.231087
Solyc03g113990	pMTR1:GCR1	WT	328.475	965.379	646.927	-1.55105	0.180555	-8.59047	8.66105e-18	2.51583e-16
Solyc05g045700	pMTR1:GCR1	WT	114.098	330.314	222.206	-1.55097	0.304962	-5.08579	3.66097e-07	3.55329e-06
Solyc10g050325	pMTR1:GCR1	WT	24.5178	69.7369	47.1274	-1.54962	0.785568	-1.97261	0.0485404	0.118009
Solyc06g062690	pMTR1:GCR1	WT	14.188	41.9115	28.0497	-1.54909	1.62456	-0.95354	0.340316	0.508979
Solyc10g080730	pMTR1:GCR1	WT	73.0612	214.748	143.905	-1.54786	1.03053	-1.502	0.133097	0.258589
Solyc04g080680	pMTR1:GCR1	WT	155.064	449.654	302.359	-1.54705	0.221935	-6.97076	3.15227e-12	5.69106e-11
Solyc04g055253	pMTR1:GCR1	WT	1040.65	3040.01	2040.33	-1.54438	0.133141	-11.5996	4.14026e-31	2.56441e-29
Solyc06g065380	pMTR1:GCR1	WT	21.9705	63.9947	42.9826	-1.54028	1.09073	-1.41215	0.157905	0.294208
Solyc02g078320	pMTR1:GCR1	WT	427.896	1238.83	833.362	-1.54016	0.28591	-5.38687	7.1697e-08	7.7553e-07
Solyc08g079060	pMTR1:GCR1	WT	619.545	1806.51	1213.03	-1.53921	0.282931	-5.44025	5.32065e-08	5.83677e-07
Solyc01g106290	pMTR1:GCR1	WT	358.476	1043.48	700.98	-1.53751	0.57442	-2.67664	0.00743654	0.0256287
Solyc01g050040	pMTR1:GCR1	WT	179.244	520.259	349.751	-1.53722	1.72315	-0.892095	0.372342	0.540744
Solyc08g066360	pMTR1:GCR1	WT	1574.69	4572.37	3073.53	-1.53613	0.324329	-4.73633	2.17627e-06	1.84301e-05
Solyc06g075810	pMTR1:GCR1	WT	722.248	2097.81	1410.03	-1.53589	0.208783	-7.3564	1.88942e-13	3.91297e-12
Solyc06g150127	pMTR1:GCR1	WT	21.0149	60.8893	40.9521	-1.53505	0.509153	-3.0149	0.00257062	0.0102226
Solyc06g061100	pMTR1:GCR1	WT	112.158	324.643	218.401	-1.53216	0.416531	-3.67838	0.000234718	0.00127013
Solyc10g045350	pMTR1:GCR1	WT	218.538	626.461	422.499	-1.53076	0.342937	-4.46368	8.05645e-06	6.06267e-05
Solyc12g088680	pMTR1:GCR1	WT	84.4013	240.009	162.205	-1.52708	0.325482	-4.69175	2.70873e-06	2.24852e-05
Solyc09g092270	pMTR1:GCR1	WT	10554	30422.6	20488.3	-1.527	0.0776141	-19.6742	3.58575e-86	8.39316e-84
Solyc03g007240	pMTR1:GCR1	WT	5246.62	15107.8	10177.2	-1.52486	0.121894	-12.5097	6.60949e-36	4.75175e-34
Solyc03g005110	pMTR1:GCR1	WT	85.7432	248.812	167.277	-1.52238	0.5744	-2.65038	0.00804008	0.0273169
Solyc03g111510	pMTR1:GCR1	WT	209.262	604.845	407.054	-1.52135	0.366049	-4.15612	3.23692e-05	0.000214905
Solyc04g082170	pMTR1:GCR1	WT	50.3626	146.506	98.4344	-1.52072	0.536875	-2.83254	0.00461791	0.0170223
Solyc08g068140	pMTR1:GCR1	WT	18.0753	51.3947	34.735	-1.52044	0.554287	-2.74305	0.00608712	0.0215501
Solyc02g085850	pMTR1:GCR1	WT	67.1972	192.317	129.757	-1.51898	0.304612	-4.98659	6.14544e-07	5.72987e-06
Solyc02g068710	pMTR1:GCR1	WT	72.4574	204.638	138.548	-1.51856	0.361575	-4.19984	2.67108e-05	0.00018013
Solyc10g078270	pMTR1:GCR1	WT	15.3055	44.4906	29.898	-1.51685	1.20517	-1.25862	0.208169	0.359324
Solyc06g069430	pMTR1:GCR1	WT	382.824	1100.15	741.486	-1.51663	0.268186	-5.65513	1.55733e-08	1.84298e-07
Solyc04g056713	pMTR1:GCR1	WT	22.1836	62.2025	42.1931	-1.51555	1.21716	-1.24515	0.213075	0.365381
Solyc06g084550	pMTR1:GCR1	WT	142.503	407.415	274.959	-1.51385	1.58179	-0.957048	0.338543	0.507113
Solyc05g055220	pMTR1:GCR1	WT	21.1841	59.9309	40.5575	-1.51344	1.07511	-1.40771	0.159217	0.295832
Solyc01g006050	pMTR1:GCR1	WT	49.2607	139.811	94.536	-1.51222	0.391189	-3.86571	0.000110766	0.000651206
Solyc01g066820	pMTR1:GCR1	WT	43.9298	125.893	84.9116	-1.51134	0.41727	-3.62198	0.000292355	0.00154303
Solyc10g083440	pMTR1:GCR1	WT	1400.66	3984.44	2692.55	-1.5107	0.243822	-6.19591	5.79502e-10	8.30868e-09
Solyc11g066390	pMTR1:GCR1	WT	729.411	2083.9	1406.66	-1.51037	0.257662	-5.86181	4.57836e-09	5.811e-08
Solyc08g068960	pMTR1:GCR1	WT	56.2723	161.857	109.064	-1.5087	0.550151	-2.74234	0.00610027	0.0215928
Solyc06g007350	pMTR1:GCR1	WT	220.553	632.544	426.548	-1.50848	0.250005	-6.0338	1.60145e-09	2.16357e-08
Solyc01g102820	pMTR1:GCR1	WT	793.836	2260.45	1527.15	-1.50727	0.450676	-3.34446	0.000824443	0.00385417
Solyc06g073560	pMTR1:GCR1	WT	467.019	1332.79	899.906	-1.50699	0.208018	-7.24453	4.3393e-13	8.63143e-12
Solyc10g081440	pMTR1:GCR1	WT	1521.39	4312.69	2917.04	-1.50128	0.255794	-5.86908	4.38217e-09	5.60083e-08
Solyc03g093360	pMTR1:GCR1	WT	4760.71	13466.1	9113.39	-1.50069	0.110245	-13.6123	3.38426e-42	2.88666e-40
Solyc08g075080	pMTR1:GCR1	WT	564.955	1591.3	1078.13	-1.50038	0.159383	-9.41368	4.79048e-21	1.75972e-19
Solyc02g005350	pMTR1:GCR1	WT	293.109	827.942	560.526	-1.50018	0.185525	-8.08614	6.15864e-16	1.56138e-14
Solyc01g080990	pMTR1:GCR1	WT	141.634	403.134	272.384	-1.4997	0.352779	-4.25112	2.12706e-05	0.000146386
Solyc08g075540	pMTR1:GCR1	WT	702.683	1981.39	1342.04	-1.49932	0.129288	-11.5968	4.27921e-31	2.63427e-29
Solyc04g006940	pMTR1:GCR1	WT	285.344	809.571	547.458	-1.49921	0.180917	-8.28673	1.16409e-16	3.0833e-15
Solyc11g007910	pMTR1:GCR1	WT	722.003	2043.85	1382.93	-1.49694	0.248257	-6.02978	1.64179e-09	2.21361e-08
Solyc06g035610	pMTR1:GCR1	WT	64.0081	182.234	123.121	-1.49322	0.416863	-3.58204	0.000340927	0.00176741
Solyc08g077260	pMTR1:GCR1	WT	312.345	882.377	597.361	-1.49005	0.281703	-5.28942	1.22707e-07	1.2845e-06
Solyc06g054640	pMTR1:GCR1	WT	10.0498	28.4655	19.2577	-1.48532	1.72722	-0.85995	0.389817	0.558307
Solyc08g082330	pMTR1:GCR1	WT	12.1391	34.6974	23.4182	-1.48108	1.14532	-1.29316	0.195957	0.343787
Solyc10g075050	pMTR1:GCR1	WT	74.8915	208.741	141.816	-1.47946	0.307268	-4.81488	1.47292e-06	1.28744e-05
Solyc01g009900	pMTR1:GCR1	WT	27.8374	79.0655	53.4514	-1.47944	0.670656	-2.20596	0.0273867	0.0750571
Solyc11g012510	pMTR1:GCR1	WT	2304.42	6416.18	4360.3	-1.47932	0.181062	-8.17026	3.07734e-16	7.91149e-15
Solyc08g080620	pMTR1:GCR1	WT	20.464	58.1071	39.2855	-1.47868	0.968803	-1.5263	0.126935	0.249385
Solyc05g054610	pMTR1:GCR1	WT	80.1505	225.441	152.796	-1.47592	0.545561	-2.70532	0.00682393	0.0237863
Solyc02g069600	pMTR1:GCR1	WT	39.7566	108.358	74.0571	-1.47403	0.462419	-3.18765	0.00143433	0.00621328
Solyc12g017240	pMTR1:GCR1	WT	1921.73	5340.94	3631.33	-1.47328	0.311776	-4.72544	2.29622e-06	1.93725e-05
Solyc01g098560	pMTR1:GCR1	WT	597.64	1660.96	1129.3	-1.47264	0.127957	-11.5089	1.19027e-30	7.13099e-29
Solyc02g081170	pMTR1:GCR1	WT	1429.86	3969.05	2699.45	-1.47221	0.161631	-9.10846	8.35595e-20	2.81751e-18
Solyc05g008030	pMTR1:GCR1	WT	69.8958	194.638	132.267	-1.4701	0.31448	-4.67469	2.94394e-06	2.41884e-05
Solyc10g080360	pMTR1:GCR1	WT	557.409	1549.73	1053.57	-1.46916	0.209055	-7.0276	2.10116e-12	3.86033e-11
Solyc10g008400	pMTR1:GCR1	WT	572.874	1586.15	1079.51	-1.46761	0.280659	-5.22917	1.70271e-07	1.73988e-06
Solyc10g009020	pMTR1:GCR1	WT	214.267	586.702	400.485	-1.45853	0.214622	-6.79581	1.07708e-11	1.83122e-10
Solyc09g013150	pMTR1:GCR1	WT	232.886	641.599	437.243	-1.45769	0.221804	-6.57196	4.96588e-11	7.93989e-10
Solyc02g093220	pMTR1:GCR1	WT	316.8	869.764	593.282	-1.45468	0.326885	-4.45012	8.58216e-06	6.41035e-05
Solyc04g082250	pMTR1:GCR1	WT	3044.33	8337.96	5691.14	-1.45194	0.130735	-11.106	1.17343e-28	6.52518e-27
Solyc11g010320	pMTR1:GCR1	WT	22.5979	62.8597	42.7288	-1.45124	0.720936	-2.013	0.0441148	0.109661
Solyc02g088090	pMTR1:GCR1	WT	1100.7	3014.38	2057.54	-1.45026	0.11991	-12.0946	1.12757e-33	7.7204e-32
Solyc07g055150	pMTR1:GCR1	WT	313.851	857.935	585.893	-1.44279	0.208976	-6.90408	5.05301e-12	8.92256e-11
Solyc07g061935	pMTR1:GCR1	WT	79.2161	215.43	147.323	-1.44234	2.59112	-0.556649	0.577767	0.723287
Solyc01g005130	pMTR1:GCR1	WT	402.133	1095.86	748.998	-1.44178	0.31373	-4.59561	4.31482e-06	3.43174e-05
Solyc04g017670	pMTR1:GCR1	WT	16.9332	46.9944	31.9638	-1.44169	0.989889	-1.45641	0.145279	0.275867
Solyc05g009490	pMTR1:GCR1	WT	16.2513	43.5614	29.9063	-1.43863	1.1046	-1.30239	0.192783	0.339609
Solyc06g082120	pMTR1:GCR1	WT	884.144	2402.4	1643.27	-1.43861	0.24246	-5.93337	2.96779e-09	3.86826e-08
Solyc10g008890	pMTR1:GCR1	WT	50.1851	137.644	93.9146	-1.4385	0.745379	-1.92989	0.0536208	0.128102
Solyc05g054740	pMTR1:GCR1	WT	1134.79	3075.43	2105.11	-1.4354	0.239618	-5.99035	2.09395e-09	2.78042e-08
Solyc01g105520	pMTR1:GCR1	WT	101.486	275.321	188.403	-1.43441	1.02144	-1.40429	0.160231	0.297355
Solyc02g067490	pMTR1:GCR1	WT	95.7735	261.406	178.59	-1.43425	0.27784	-5.16212	2.44163e-07	2.43799e-06
Solyc03g096770	pMTR1:GCR1	WT	110.05	295.167	202.608	-1.43405	0.267959	-5.35175	8.71091e-08	9.30242e-07
Solyc08g077060	pMTR1:GCR1	WT	2554.04	6898.6	4726.32	-1.43227	0.265097	-5.4028	6.56069e-08	7.13104e-07
Solyc08g079700	pMTR1:GCR1	WT	2228.35	6016.36	4122.36	-1.4315	0.146937	-9.74228	1.99044e-22	7.99753e-21
Solyc12g099630	pMTR1:GCR1	WT	49.4228	134.385	91.9037	-1.43146	0.996302	-1.43677	0.150782	0.283662
Solyc07g053150	pMTR1:GCR1	WT	85.8457	234.238	160.042	-1.43084	0.442882	-3.23075	0.00123467	0.00545399
Solyc04g051400	pMTR1:GCR1	WT	15.3703	41.7446	28.5574	-1.42868	1.61348	-0.885463	0.375907	0.544467
Solyc05g014320	pMTR1:GCR1	WT	386.697	1045.05	715.872	-1.42789	0.304974	-4.68202	2.84058e-06	2.34636e-05
Solyc02g069070	pMTR1:GCR1	WT	41.7518	110.18	75.966	-1.42779	0.439318	-3.25002	0.00115395	0.00514942
Solyc05g005280	pMTR1:GCR1	WT	381.894	1030.67	706.283	-1.42688	0.388054	-3.677	0.000235989	0.00127598
Solyc07g054110	pMTR1:GCR1	WT	18.0345	49.4072	33.7209	-1.4258	1.02411	-1.39223	0.163852	0.302517
Solyc01g096420	pMTR1:GCR1	WT	1204.71	3229.8	2217.25	-1.42576	0.258788	-5.50937	3.60127e-08	4.03414e-07
Solyc01g015293	pMTR1:GCR1	WT	21.5329	58.9224	40.2277	-1.42574	0.967867	-1.47307	0.140732	0.269521
Solyc05g014140	pMTR1:GCR1	WT	26.6914	72.5177	49.6045	-1.42102	0.999672	-1.42149	0.155175	0.290062
Solyc08g061880	pMTR1:GCR1	WT	13.7992	37.3246	25.5619	-1.41891	1.61787	-0.877021	0.380475	0.549194
Solyc03g110930	pMTR1:GCR1	WT	28.704	78.0949	53.3994	-1.41877	0.649181	-2.18547	0.0288545	0.0782171
Solyc02g072220	pMTR1:GCR1	WT	71.3301	187.439	129.384	-1.41719	0.507251	-2.79387	0.00520811	0.01889
Solyc09g091970	pMTR1:GCR1	WT	169.664	455.288	312.476	-1.41591	0.554149	-2.55511	0.0106153	0.0343546
Solyc08g080430	pMTR1:GCR1	WT	189.429	507.898	348.664	-1.41419	0.229627	-6.15863	7.33793e-10	1.0395e-08
Solyc07g065860	pMTR1:GCR1	WT	374.759	993.659	684.209	-1.41253	0.255517	-5.52815	3.23624e-08	3.65575e-07
Solyc06g075530	pMTR1:GCR1	WT	38.9587	102.951	70.9547	-1.41132	0.515117	-2.7398	0.00614759	0.021726
Solyc05g052830	pMTR1:GCR1	WT	1133.23	3003.59	2068.41	-1.40817	0.116823	-12.0539	1.85056e-33	1.25851e-31
Solyc07g063010	pMTR1:GCR1	WT	1495.4	3960.54	2727.97	-1.40804	0.199162	-7.06983	1.55119e-12	2.89125e-11
Solyc10g084170	pMTR1:GCR1	WT	36.0632	97.206	66.6346	-1.406	0.574672	-2.44661	0.0144207	0.0444477
Solyc10g078990	pMTR1:GCR1	WT	26.8138	70.0362	48.425	-1.40522	1.19661	-1.17434	0.240259	0.398419
Solyc01g007190	pMTR1:GCR1	WT	59.9121	160.536	110.224	-1.40423	0.617585	-2.27375	0.0229813	0.0652019
Solyc03g093800	pMTR1:GCR1	WT	825.769	2184.64	1505.21	-1.40297	0.210064	-6.67875	2.40991e-11	3.96012e-10
Solyc07g008545	pMTR1:GCR1	WT	18.2127	48.9533	33.583	-1.4025	1.07816	-1.30083	0.193315	0.340398
Solyc07g016040	pMTR1:GCR1	WT	56.8226	148.151	102.487	-1.40112	0.458701	-3.05454	0.00225406	0.0091591
Solyc06g054510	pMTR1:GCR1	WT	5641.57	14896.1	10268.8	-1.4005	0.146087	-9.58674	9.09135e-22	3.50592e-20
Solyc10g007420	pMTR1:GCR1	WT	36.2057	93.2948	64.7502	-1.40029	0.619018	-2.26212	0.0236902	0.066669
Solyc07g048010	pMTR1:GCR1	WT	44.7265	118.368	81.5473	-1.40006	0.503201	-2.7823	0.00539749	0.0194874
Solyc06g062380	pMTR1:GCR1	WT	62.0666	161.562	111.814	-1.39968	0.611978	-2.28713	0.0221879	0.0634707
Solyc01g088680	pMTR1:GCR1	WT	15.7023	42.3945	29.0484	-1.39937	0.995909	-1.40512	0.159985	0.29693
Solyc08g007225	pMTR1:GCR1	WT	12.0743	32.0931	22.0837	-1.3917	1.62856	-0.854557	0.392797	0.56112
Solyc11g017010	pMTR1:GCR1	WT	2135.83	5589.51	3862.67	-1.38934	0.292549	-4.74907	2.04352e-06	1.73863e-05
Solyc01g006300	pMTR1:GCR1	WT	3049.22	7977.55	5513.39	-1.38848	0.385518	-3.6016	0.000316263	0.00165446
Solyc03g025220	pMTR1:GCR1	WT	83.9645	220.16	152.062	-1.38649	0.297286	-4.66381	3.10408e-06	2.53696e-05
Solyc08g067740	pMTR1:GCR1	WT	28.6431	75.786	52.2146	-1.38434	0.981623	-1.41026	0.158464	0.294922
Solyc01g090693	pMTR1:GCR1	WT	784.72	2052.76	1418.74	-1.38278	0.205845	-6.71758	1.84769e-11	3.05871e-10
Solyc07g041900	pMTR1:GCR1	WT	8293.8	21613	14953.4	-1.38234	0.195793	-7.06023	1.66226e-12	3.084e-11
Solyc05g046150	pMTR1:GCR1	WT	27.0218	70.4013	48.7116	-1.38214	0.680148	-2.03211	0.0421423	0.105644
Solyc06g053620	pMTR1:GCR1	WT	159.193	414.615	286.904	-1.37956	1.61333	-0.8551	0.392496	0.560907
Solyc05g010770	pMTR1:GCR1	WT	16.261	43.2179	29.7395	-1.37851	1.01548	-1.3575	0.174621	0.316279
Solyc04g050050	pMTR1:GCR1	WT	562.073	1464.17	1013.12	-1.37712	0.263812	-5.22008	1.78843e-07	1.82008e-06
Solyc10g006660	pMTR1:GCR1	WT	1719.47	4465.91	3092.69	-1.37521	0.196795	-6.98802	2.78792e-12	5.05138e-11
Solyc11g069180	pMTR1:GCR1	WT	354.775	923.195	638.985	-1.37381	0.384818	-3.57003	0.00035694	0.00184082
Solyc11g071290	pMTR1:GCR1	WT	93.5131	239.118	166.315	-1.37332	0.401008	-3.42467	0.000615558	0.00297507
Solyc06g068190	pMTR1:GCR1	WT	18.0993	47.8029	32.9511	-1.37245	0.999441	-1.37322	0.169683	0.310153
Solyc06g084220	pMTR1:GCR1	WT	245.232	635.252	440.242	-1.37145	0.179517	-7.63966	2.1779e-14	4.91493e-13
Solyc04g082950	pMTR1:GCR1	WT	260.342	674.624	467.483	-1.36908	0.231755	-5.90743	3.47491e-09	4.4811e-08
Solyc08g060920	pMTR1:GCR1	WT	356.072	921.778	638.925	-1.36803	0.167098	-8.18698	2.67861e-16	6.93064e-15
Solyc11g012385	pMTR1:GCR1	WT	324.559	834.118	579.338	-1.36765	0.206212	-6.63225	3.30597e-11	5.35823e-10
Solyc01g087970	pMTR1:GCR1	WT	269.689	691.591	480.64	-1.3654	0.471712	-2.89456	0.00379694	0.0143508
Solyc11g040173	pMTR1:GCR1	WT	17.1438	44.5224	30.8331	-1.36539	1.61756	-0.844103	0.398612	0.56667
Solyc12g049618	pMTR1:GCR1	WT	176.377	457.68	317.029	-1.36511	0.410682	-3.32401	0.00088732	0.00410709
Solyc10g009540	pMTR1:GCR1	WT	10.3494	26.9984	18.6739	-1.36231	1.64801	-0.826637	0.408443	0.576362
Solyc09g065570	pMTR1:GCR1	WT	382.733	985.684	684.209	-1.35807	0.181491	-7.48286	7.27196e-14	1.58083e-12
Solyc02g086840	pMTR1:GCR1	WT	259.273	668.208	463.74	-1.35639	0.299031	-4.53596	5.73413e-06	4.43783e-05
Solyc08g067530	pMTR1:GCR1	WT	371.079	948.537	659.808	-1.35636	0.29662	-4.57273	4.81409e-06	3.80328e-05
Solyc09g091590	pMTR1:GCR1	WT	309.134	795.053	552.094	-1.35583	0.354607	-3.82348	0.000131581	0.000758731
Solyc08g015770	pMTR1:GCR1	WT	23.8289	62.2186	43.0237	-1.35525	0.636459	-2.12935	0.033225	0.0874617
Solyc10g008390	pMTR1:GCR1	WT	144.357	371.964	258.161	-1.35477	0.468981	-2.88874	0.00386785	0.014586
Solyc08g077230	pMTR1:GCR1	WT	673.11	1726.81	1199.96	-1.35467	0.256598	-5.27936	1.29639e-07	1.35495e-06
Solyc10g083140	pMTR1:GCR1	WT	1614.38	4120.29	2867.34	-1.35397	0.288457	-4.69383	2.68141e-06	2.22953e-05
Solyc01g068060	pMTR1:GCR1	WT	595.72	1525.6	1060.66	-1.3539	0.159941	-8.46502	2.561e-17	7.17007e-16
Solyc08g078130	pMTR1:GCR1	WT	240.616	618.689	429.652	-1.35375	0.284094	-4.76515	1.88714e-06	1.61514e-05
Solyc08g059700	pMTR1:GCR1	WT	154.593	398.922	276.757	-1.35374	0.257686	-5.25344	1.49288e-07	1.54666e-06
Solyc08g077510	pMTR1:GCR1	WT	2768.11	7082.84	4925.48	-1.35364	0.114022	-11.8717	1.65999e-32	1.07792e-30
Solyc02g065530	pMTR1:GCR1	WT	620.1	1579.66	1099.88	-1.35275	0.15534	-8.70833	3.08382e-18	9.37723e-17
Solyc02g081570	pMTR1:GCR1	WT	398.782	1015.29	707.037	-1.35117	0.15823	-8.53928	1.35063e-17	3.83472e-16
Solyc05g046270	pMTR1:GCR1	WT	83.2697	214.951	149.11	-1.35095	0.365358	-3.6976	0.00021765	0.00118606
Solyc07g043590	pMTR1:GCR1	WT	5451.27	13882.5	9666.9	-1.34914	0.0848772	-15.8951	6.84702e-57	8.95003e-55
Solyc10g085800	pMTR1:GCR1	WT	300.223	760.792	530.508	-1.34777	0.303737	-4.43729	9.10964e-06	6.76918e-05
Solyc12g100200	pMTR1:GCR1	WT	1127.24	2861.58	1994.41	-1.34731	0.252781	-5.32997	9.82278e-08	1.04102e-06
Solyc06g083070	pMTR1:GCR1	WT	8258.88	20963.8	14611.3	-1.3443	0.131087	-10.255	1.12343e-24	5.1514e-23
Solyc01g056480	pMTR1:GCR1	WT	25.6549	66.1212	45.888	-1.34386	0.976612	-1.37604	0.168808	0.308982
Solyc07g065890	pMTR1:GCR1	WT	1782.58	4529.05	3155.82	-1.34345	0.262184	-5.12408	2.99001e-07	2.93176e-06
Solyc09g009550	pMTR1:GCR1	WT	185.985	469.063	327.524	-1.3434	0.277322	-4.8442	1.27121e-06	1.11793e-05
Solyc02g065220	pMTR1:GCR1	WT	1297.49	3284.69	2291.09	-1.3433	0.173821	-7.72805	1.0921e-14	2.53564e-13
Solyc03g013304	pMTR1:GCR1	WT	29.2666	75.1532	52.2099	-1.34292	1.01763	-1.31966	0.186948	0.332326
Solyc11g007270	pMTR1:GCR1	WT	770.587	1948.22	1359.4	-1.34154	0.13914	-9.64159	5.33526e-22	2.10174e-20
Solyc10g080840	pMTR1:GCR1	WT	12116.3	30647.8	21382	-1.33914	0.254612	-5.25954	1.44417e-07	1.50006e-06
Solyc01g109390	pMTR1:GCR1	WT	21.7287	54.6391	38.1839	-1.33591	1.14919	-1.16248	0.245039	0.40406
Solyc09g082630	pMTR1:GCR1	WT	398.386	1008.4	703.395	-1.33524	0.451428	-2.95781	0.00309836	0.012015
Solyc08g067410	pMTR1:GCR1	WT	2813.48	7102	4957.74	-1.33466	0.134586	-9.91683	3.51759e-23	1.47212e-21
Solyc11g068450	pMTR1:GCR1	WT	143.183	362.597	252.89	-1.33292	0.673172	-1.98006	0.0476971	0.116466
Solyc03g112340	pMTR1:GCR1	WT	1646.15	4145.15	2895.65	-1.33253	0.145631	-9.15007	5.68957e-20	1.9412e-18
Solyc08g029160	pMTR1:GCR1	WT	1075.87	2711.46	1893.67	-1.33201	0.119515	-11.1451	7.56428e-29	4.24148e-27
Solyc02g067350	pMTR1:GCR1	WT	129.36	325.572	227.466	-1.33047	0.446629	-2.97892	0.00289262	0.0113131
Solyc10g007700	pMTR1:GCR1	WT	438.793	1102.72	770.755	-1.32864	0.267927	-4.95895	7.08749e-07	6.53556e-06
Solyc09g031920	pMTR1:GCR1	WT	1034.37	2601.98	1818.18	-1.32747	0.193107	-6.8743	6.22938e-12	1.08758e-10
Solyc02g069410	pMTR1:GCR1	WT	256.82	646.326	451.573	-1.3272	0.680303	-1.95089	0.05107	0.122868
Solyc03g113220	pMTR1:GCR1	WT	2590.55	6499.53	4545.04	-1.32563	0.108189	-12.2528	1.62238e-34	1.13398e-32
Solyc05g018700	pMTR1:GCR1	WT	4124.38	10323.3	7223.86	-1.32476	0.180426	-7.3424	2.09802e-13	4.31392e-12
Solyc12g009110	pMTR1:GCR1	WT	739.489	1845.74	1292.62	-1.32459	0.236399	-5.60319	2.10441e-08	2.43739e-07
Solyc02g063390	pMTR1:GCR1	WT	589.229	1469.17	1029.2	-1.32265	0.383921	-3.44512	0.000570811	0.00278353
Solyc11g012910	pMTR1:GCR1	WT	152.863	384.992	268.927	-1.32164	0.289379	-4.56717	4.94361e-06	3.89338e-05
Solyc11g007870	pMTR1:GCR1	WT	181.608	449.506	315.557	-1.32154	0.26278	-5.02909	4.9282e-07	4.67285e-06
Solyc08g016080	pMTR1:GCR1	WT	836.68	2094.72	1465.7	-1.31998	0.142583	-9.25765	2.08972e-20	7.27787e-19
Solyc03g118830	pMTR1:GCR1	WT	442.823	1108.07	775.445	-1.31896	0.4294	-3.07164	0.00212883	0.00870472
Solyc04g039670	pMTR1:GCR1	WT	1141.12	2847.74	1994.43	-1.31717	0.349787	-3.76563	0.000166127	0.000933465
Solyc03g063040	pMTR1:GCR1	WT	113.728	285.656	199.692	-1.31683	0.509924	-2.58241	0.00981136	0.032198
Solyc04g014370	pMTR1:GCR1	WT	1956.1	4877.19	3416.64	-1.31642	0.25965	-5.06999	3.9784e-07	3.84376e-06
Solyc04g076350	pMTR1:GCR1	WT	18.9738	47.6439	33.3089	-1.31604	1.62182	-0.811459	0.417102	0.584088
Solyc08g075640	pMTR1:GCR1	WT	40.2499	101.991	71.1203	-1.31487	0.533462	-2.46478	0.0137096	0.0427095
Solyc02g091520	pMTR1:GCR1	WT	840.486	2095.78	1468.14	-1.31424	0.224498	-5.85411	4.79572e-09	6.07156e-08
Solyc09g072700	pMTR1:GCR1	WT	13.4672	34.2238	23.8455	-1.31201	1.04992	-1.24962	0.211437	0.363469
Solyc10g080240	pMTR1:GCR1	WT	71.679	180.214	125.947	-1.31111	0.430958	-3.04232	0.00234762	0.00947236
Solyc02g090870	pMTR1:GCR1	WT	1245.72	3084.86	2165.29	-1.31018	0.107307	-12.2096	2.76222e-34	1.91736e-32
Solyc01g066620	pMTR1:GCR1	WT	370.692	917.997	644.344	-1.30974	0.151377	-8.65221	5.05128e-18	1.5064e-16
Solyc09g061440	pMTR1:GCR1	WT	609.05	1507.74	1058.39	-1.30892	0.207686	-6.3024	2.93064e-10	4.30926e-09
Solyc04g071610	pMTR1:GCR1	WT	47674.8	118103	82889	-1.30882	0.330788	-3.95667	7.60007e-05	0.000464872
Solyc03g020070	pMTR1:GCR1	WT	199.203	495.92	347.561	-1.30743	0.461761	-2.8314	0.00463454	0.0170711
Solyc06g071510	pMTR1:GCR1	WT	157.294	388.512	272.903	-1.30678	0.264761	-4.93571	7.98594e-07	7.29387e-06
Solyc09g089570	pMTR1:GCR1	WT	11.4993	28.8207	20.16	-1.30653	1.65023	-0.791727	0.42852	0.595068
Solyc10g083330	pMTR1:GCR1	WT	482.136	1188.17	835.155	-1.30606	0.365999	-3.56848	0.000359055	0.00184901
Solyc02g083040	pMTR1:GCR1	WT	71.5817	175.105	123.343	-1.30345	0.406909	-3.20331	0.00135858	0.00593204
Solyc06g053770	pMTR1:GCR1	WT	73.9238	183.491	128.707	-1.29837	0.702519	-1.84816	0.0645791	0.148484
Solyc05g046215	pMTR1:GCR1	WT	25.0151	62.3693	43.6922	-1.29548	0.983644	-1.31702	0.18783	0.333453
Solyc03g025370	pMTR1:GCR1	WT	158.474	390.932	274.703	-1.29359	0.523322	-2.47188	0.0134406	0.0419991
Solyc09g014525	pMTR1:GCR1	WT	442.483	1079.45	760.966	-1.29294	0.213347	-6.06025	1.35906e-09	1.86109e-08
Solyc12g042910	pMTR1:GCR1	WT	153.5	379.112	266.306	-1.29243	0.388742	-3.32465	0.00088531	0.00410062
Solyc01g009500	pMTR1:GCR1	WT	271.86	669.17	470.515	-1.29079	0.311592	-4.14258	3.43419e-05	0.000226954
Solyc05g012940	pMTR1:GCR1	WT	83.6211	205.397	144.509	-1.28998	1.04128	-1.23885	0.215401	0.36799
Solyc04g008407	pMTR1:GCR1	WT	13.9288	34.8585	24.3937	-1.28928	1.05387	-1.22337	0.221191	0.374954
Solyc05g006830	pMTR1:GCR1	WT	20.7635	51.3953	36.0794	-1.28814	1.20224	-1.07145	0.283968	0.448864
Solyc04g077320	pMTR1:GCR1	WT	18.2127	45.1851	31.6989	-1.28756	1.0941	-1.17682	0.239267	0.397429
Solyc10g045640	pMTR1:GCR1	WT	299.304	734	516.652	-1.28742	0.248053	-5.19008	2.10202e-07	2.12205e-06
Solyc01g110530	pMTR1:GCR1	WT	874.505	2134.01	1504.26	-1.28738	0.27375	-4.70278	2.56642e-06	2.14099e-05
Solyc04g010210	pMTR1:GCR1	WT	19.7108	48.9489	34.3299	-1.28697	1.05194	-1.22342	0.221171	0.374954
Solyc09g061791	pMTR1:GCR1	WT	41.3409	101.768	71.5547	-1.28688	1.0342	-1.24432	0.21338	0.365694
Solyc04g074120	pMTR1:GCR1	WT	80.4805	198.365	139.423	-1.28647	0.546365	-2.35461	0.0185423	0.0547539
Solyc01g007160	pMTR1:GCR1	WT	19.6784	48.7866	34.2325	-1.28523	1.07446	-1.19617	0.23163	0.38859
Solyc09g089610	pMTR1:GCR1	WT	416.301	1009.55	712.928	-1.28446	0.171994	-7.46804	8.13979e-14	1.75433e-12
Solyc01g097930	pMTR1:GCR1	WT	2030.66	4946.09	3488.37	-1.2833	0.426991	-3.00545	0.0026519	0.0105064
Solyc10g078700	pMTR1:GCR1	WT	258.603	633.019	445.811	-1.28316	0.351391	-3.65166	0.00026055	0.00139158
Solyc08g077350	pMTR1:GCR1	WT	776.03	1894.13	1335.08	-1.28305	0.222265	-5.77262	7.80471e-09	9.62087e-08
Solyc08g068330	pMTR1:GCR1	WT	951.124	2314.96	1633.04	-1.28278	0.1267	-10.1245	4.3006e-24	1.90266e-22
Solyc08g063090	pMTR1:GCR1	WT	832.582	2030.66	1431.62	-1.28263	0.152679	-8.40083	4.43352e-17	1.22089e-15
Solyc01g099160	pMTR1:GCR1	WT	4918.91	11955.7	8437.29	-1.28208	0.267406	-4.7945	1.63085e-06	1.41078e-05
Solyc12g089230	pMTR1:GCR1	WT	776.52	1877.69	1327.1	-1.2788	0.184005	-6.94984	3.65703e-12	6.54947e-11
Solyc05g052660	pMTR1:GCR1	WT	23.8652	58.7568	41.311	-1.27651	0.986536	-1.29393	0.195689	0.343642
Solyc10g080500	pMTR1:GCR1	WT	3471.92	8395.56	5933.74	-1.27535	0.108986	-11.702	1.24469e-31	7.85443e-30
Solyc06g074800	pMTR1:GCR1	WT	271.513	653.477	462.495	-1.27331	0.307895	-4.13553	3.54134e-05	0.000233346
Solyc06g073080	pMTR1:GCR1	WT	567.2	1374.6	970.902	-1.27325	0.388406	-3.27814	0.00104495	0.00472693
Solyc12g008790	pMTR1:GCR1	WT	85.7263	209.015	147.371	-1.27224	0.52036	-2.44493	0.0144882	0.0446354
Solyc09g008320	pMTR1:GCR1	WT	1786.97	4321.84	3054.4	-1.27201	0.202931	-6.2682	3.65247e-10	5.33426e-09
Solyc11g061960	pMTR1:GCR1	WT	323.41	784.786	554.098	-1.2716	0.21902	-5.80585	6.40404e-09	8.01202e-08
Solyc08g068150	pMTR1:GCR1	WT	66107.9	159461	112785	-1.27036	0.368215	-3.45005	0.000560486	0.00273583
Solyc10g008410	pMTR1:GCR1	WT	684.118	1656.08	1170.1	-1.27002	0.172285	-7.37161	1.68574e-13	3.51647e-12
Solyc06g082280	pMTR1:GCR1	WT	220.946	535.732	378.339	-1.26901	0.386583	-3.28264	0.0010284	0.00466145
Solyc06g073420	pMTR1:GCR1	WT	653.622	1577.58	1115.6	-1.26765	0.324722	-3.90381	9.46918e-05	0.000566968
Solyc07g009170	pMTR1:GCR1	WT	150.18	364.516	257.348	-1.26749	0.243465	-5.20607	1.92884e-07	1.95604e-06
Solyc08g005420	pMTR1:GCR1	WT	176.533	426.955	301.744	-1.26593	0.526966	-2.4023	0.0162921	0.0492655
Solyc04g070970	pMTR1:GCR1	WT	265.009	641.096	453.052	-1.26591	0.255453	-4.95555	7.21268e-07	6.6358e-06
Solyc07g054740	pMTR1:GCR1	WT	686.879	1655.67	1171.27	-1.26587	0.131755	-9.6077	7.41865e-22	2.88854e-20
Solyc10g006700	pMTR1:GCR1	WT	1638.92	3932.89	2785.91	-1.26533	0.202674	-6.24318	4.28752e-10	6.22262e-09
Solyc12g010400	pMTR1:GCR1	WT	1901.71	4573.74	3237.73	-1.26441	0.238484	-5.30189	1.14611e-07	1.20539e-06
Solyc09g082170	pMTR1:GCR1	WT	69.0771	166.801	117.939	-1.26431	1.03526	-1.22126	0.221988	0.376052
Solyc08g007200	pMTR1:GCR1	WT	56.1614	133.894	95.0278	-1.26123	0.399014	-3.16087	0.00157298	0.00671989
Solyc12g089180	pMTR1:GCR1	WT	688.104	1642.7	1165.4	-1.26082	0.202752	-6.21852	5.01852e-10	7.24177e-09
Solyc08g063000	pMTR1:GCR1	WT	847.369	2034.75	1441.06	-1.26076	0.303621	-4.1524	3.29009e-05	0.000218147
Solyc09g091580	pMTR1:GCR1	WT	587.532	1409.59	998.56	-1.25999	0.166123	-7.58471	3.33242e-14	7.437e-13
Solyc07g055080	pMTR1:GCR1	WT	554.15	1322.22	938.185	-1.25997	0.175991	-7.15931	8.10815e-13	1.55149e-11
Solyc01g111940	pMTR1:GCR1	WT	513.446	1230.32	871.881	-1.25859	0.249399	-5.04648	4.50016e-07	4.30757e-06
Solyc02g062610	pMTR1:GCR1	WT	167.471	403.028	285.25	-1.25518	0.354128	-3.54442	0.000393483	0.00200324
Solyc10g076600	pMTR1:GCR1	WT	1048.88	2506.3	1777.59	-1.25466	0.404044	-3.10527	0.00190106	0.00790503
Solyc05g010340	pMTR1:GCR1	WT	823.752	1966.46	1395.11	-1.25225	0.238158	-5.25805	1.4559e-07	1.50991e-06
Solyc12g011340	pMTR1:GCR1	WT	941.457	2247	1594.23	-1.25213	0.132975	-9.41628	4.67345e-21	1.71986e-19
Solyc08g005800	pMTR1:GCR1	WT	21006.1	50019.2	35512.6	-1.25184	0.105153	-11.905	1.11452e-32	7.2842e-31
Solyc07g053760	pMTR1:GCR1	WT	3936.87	9380.32	6658.6	-1.25156	0.207274	-6.03821	1.55835e-09	2.11242e-08
Solyc07g065980	pMTR1:GCR1	WT	592.213	1408	1000.1	-1.2513	0.160692	-7.78693	6.86595e-15	1.6184e-13
Solyc06g076560	pMTR1:GCR1	WT	89.6	213.009	151.304	-1.25117	0.289591	-4.32049	1.5568e-05	0.000110424
Solyc05g024410	pMTR1:GCR1	WT	467.348	1111.14	789.246	-1.25108	0.300744	-4.15996	3.18305e-05	0.000211678
Solyc08g080540	pMTR1:GCR1	WT	398.603	953.418	676.01	-1.25077	0.233847	-5.34867	8.86043e-08	9.44206e-07
Solyc08g068480	pMTR1:GCR1	WT	57.6459	138.793	98.2195	-1.25003	0.542581	-2.30385	0.021231	0.0611417
Solyc10g005820	pMTR1:GCR1	WT	129.511	310.509	220.01	-1.24878	0.42297	-2.95242	0.00315296	0.0121939
Solyc12g099900	pMTR1:GCR1	WT	859.274	2036.5	1447.89	-1.24854	0.137375	-9.08858	1.00337e-19	3.36632e-18
Solyc12g037970	pMTR1:GCR1	WT	159.656	381.694	270.675	-1.24847	0.525192	-2.37716	0.0174464	0.0520598
Solyc09g098150	pMTR1:GCR1	WT	5942.23	14100.7	10021.5	-1.24759	0.135563	-9.20304	3.47974e-20	1.19944e-18
Solyc12g096530	pMTR1:GCR1	WT	360.733	856.596	608.665	-1.24704	0.341211	-3.65476	0.000257419	0.00137705
Solyc04g074960	pMTR1:GCR1	WT	220.233	524.484	372.358	-1.24547	0.557696	-2.23324	0.025533	0.0707764
Solyc05g009560	pMTR1:GCR1	WT	52.8078	126.045	89.4262	-1.24501	1.04506	-1.19132	0.233527	0.391024
Solyc11g010390	pMTR1:GCR1	WT	1463.03	3469.25	2466.14	-1.24498	0.239554	-5.19706	2.0247e-07	2.04707e-06
Solyc12g088670	pMTR1:GCR1	WT	19997.9	47382.2	33690.1	-1.24472	0.201369	-6.18127	6.35888e-10	9.05263e-09
Solyc10g074950	pMTR1:GCR1	WT	200.798	472.702	336.75	-1.24394	0.244605	-5.0855	3.66657e-07	3.55702e-06
Solyc08g063010	pMTR1:GCR1	WT	39.1544	93.6332	66.3938	-1.24389	1.00259	-1.24068	0.214726	0.367233
Solyc08g082440	pMTR1:GCR1	WT	3247.28	7695.77	5471.52	-1.24362	0.135543	-9.17513	4.51038e-20	1.54939e-18
Solyc02g065060	pMTR1:GCR1	WT	22.3645	52.3862	37.3754	-1.24341	1.09174	-1.13893	0.254734	0.415273
Solyc02g089880	pMTR1:GCR1	WT	140.482	334.308	237.395	-1.24276	0.355965	-3.49124	0.000480776	0.00238963
Solyc05g009060	pMTR1:GCR1	WT	34.2469	81.8682	58.0575	-1.24158	1.02755	-1.2083	0.226932	0.382656
Solyc08g074910	pMTR1:GCR1	WT	46.9934	111.816	79.4046	-1.23905	1.03388	-1.19844	0.230744	0.387428
Solyc05g007800	pMTR1:GCR1	WT	60.8072	145.382	103.095	-1.2386	0.499661	-2.47888	0.0131794	0.0412984
Solyc02g094290	pMTR1:GCR1	WT	14.8349	35.1931	25.014	-1.23702	0.675016	-1.83258	0.0668647	0.152572
Solyc02g069740	pMTR1:GCR1	WT	121.182	285.316	203.249	-1.23689	0.291328	-4.24569	2.17922e-05	0.000149719
Solyc10g081790	pMTR1:GCR1	WT	17.8296	40.5899	29.2097	-1.23255	0.908047	-1.35737	0.174664	0.316329
Solyc12g098660	pMTR1:GCR1	WT	109.757	259.297	184.527	-1.23061	0.634721	-1.93883	0.0525225	0.125852
Solyc11g045225	pMTR1:GCR1	WT	82.6902	195.97	139.33	-1.23054	0.591769	-2.07942	0.0375784	0.0966297
Solyc09g092420	pMTR1:GCR1	WT	98.3463	232.613	165.48	-1.22973	0.523252	-2.35017	0.0187646	0.0553244
Solyc01g074030	pMTR1:GCR1	WT	19166.3	44939	32052.6	-1.22952	0.0849543	-14.4727	1.80342e-47	1.79717e-45
Solyc01g109270	pMTR1:GCR1	WT	73.9301	171.978	122.954	-1.22893	0.40465	-3.03702	0.00238932	0.00960597
Solyc12g017440	pMTR1:GCR1	WT	27.8575	66.144	47.0007	-1.22843	1.02777	-1.19525	0.231991	0.38897
Solyc04g079040	pMTR1:GCR1	WT	283.419	667.368	475.394	-1.22762	0.269884	-4.54868	5.39835e-06	4.20219e-05
Solyc10g085590	pMTR1:GCR1	WT	2065.12	4827.94	3446.53	-1.22592	0.0903493	-13.5687	6.1385e-42	5.19193e-40
Solyc04g081790	pMTR1:GCR1	WT	731.292	1713.64	1222.47	-1.22436	0.259902	-4.71086	2.46671e-06	2.06809e-05
Solyc07g064280	pMTR1:GCR1	WT	367.734	861.251	614.493	-1.22344	0.496807	-2.4626	0.0137932	0.0428928
Solyc03g032220	pMTR1:GCR1	WT	80.7759	188.907	134.841	-1.22254	0.369789	-3.30604	0.000946248	0.0043429
Solyc01g102660	pMTR1:GCR1	WT	5298.88	12356	8827.43	-1.22169	0.0861826	-14.1756	1.29774e-45	1.20385e-43
Solyc01g100640	pMTR1:GCR1	WT	178.312	417.953	298.132	-1.21976	0.460766	-2.64724	0.00811518	0.0275525
Solyc01g109680	pMTR1:GCR1	WT	217.566	507.794	362.68	-1.21878	0.186128	-6.5481	5.82724e-11	9.21464e-10
Solyc02g086570	pMTR1:GCR1	WT	51.3045	118.692	84.9985	-1.21853	0.362216	-3.3641	0.000767951	0.0036178
Solyc04g082880	pMTR1:GCR1	WT	540.759	1259.85	900.305	-1.21497	0.260505	-4.66389	3.1028e-06	2.53696e-05
Solyc10g008110	pMTR1:GCR1	WT	5831.48	13525.3	9678.41	-1.21466	0.102183	-11.887	1.3823e-32	9.00505e-31
Solyc05g052500	pMTR1:GCR1	WT	631.77	1470.32	1051.04	-1.2146	0.317612	-3.82415	0.000131223	0.000756884
Solyc10g082064	pMTR1:GCR1	WT	287.542	666.052	476.797	-1.21417	0.169122	-7.17922	7.0112e-13	1.35317e-11
Solyc08g008420	pMTR1:GCR1	WT	156.522	361.959	259.24	-1.21051	0.228792	-5.29087	1.21736e-07	1.27566e-06
Solyc11g071370	pMTR1:GCR1	WT	52.0591	121.071	86.5649	-1.20978	0.778031	-1.55492	0.119965	0.238673
Solyc06g066310	pMTR1:GCR1	WT	201.275	469.301	335.288	-1.20955	0.25266	-4.78725	1.69081e-06	1.45952e-05
Solyc09g009430	pMTR1:GCR1	WT	2493.71	5762.27	4127.99	-1.209	0.0834433	-14.4889	1.42493e-47	1.4414e-45
Solyc05g005480	pMTR1:GCR1	WT	1035.76	2389.13	1712.44	-1.2088	0.168812	-7.16061	8.03162e-13	1.53978e-11
Solyc08g081910	pMTR1:GCR1	WT	3722.84	8596.05	6159.45	-1.20858	0.160347	-7.53727	4.7991e-14	1.05696e-12
Solyc01g009020	pMTR1:GCR1	WT	2174.01	5016.71	3595.36	-1.20791	0.141407	-8.54212	1.31781e-17	3.74683e-16
Solyc06g048570	pMTR1:GCR1	WT	311.672	722.766	517.219	-1.20762	0.288283	-4.18902	2.80166e-05	0.000188179
Solyc12g017230	pMTR1:GCR1	WT	652.958	1502.52	1077.74	-1.20751	0.239462	-5.04261	4.59232e-07	4.39161e-06
Solyc07g044960	pMTR1:GCR1	WT	992.282	2289.69	1640.98	-1.2074	0.130076	-9.28221	1.65993e-20	5.84168e-19
Solyc08g065330	pMTR1:GCR1	WT	171.298	397.602	284.45	-1.20724	0.40009	-3.01742	0.00254936	0.0101643
Solyc03g118140	pMTR1:GCR1	WT	94.7132	220.951	157.832	-1.2066	0.463324	-2.60422	0.00920841	0.0306035
Solyc11g006970	pMTR1:GCR1	WT	1238.92	2855.26	2047.09	-1.20628	0.149237	-8.08301	6.31899e-16	1.60002e-14
Solyc09g075870	pMTR1:GCR1	WT	58.7854	134.214	96.4996	-1.20568	0.506888	-2.37859	0.017379	0.0519281
Solyc01g006790	pMTR1:GCR1	WT	24.7883	57.7783	41.2833	-1.20502	1.22925	-0.980292	0.326942	0.494615
Solyc06g083860	pMTR1:GCR1	WT	1433.61	3293.79	2363.7	-1.20297	0.201874	-5.95902	2.53761e-09	3.33434e-08
Solyc12g056440	pMTR1:GCR1	WT	784.001	1798.82	1291.41	-1.20239	0.13115	-9.16805	4.81655e-20	1.64893e-18
Solyc01g103220	pMTR1:GCR1	WT	2013.51	4636.88	3325.2	-1.20225	0.292112	-4.1157	3.85998e-05	0.000252114
Solyc12g009470	pMTR1:GCR1	WT	693.565	1598.13	1145.85	-1.19977	0.156712	-7.65591	1.91954e-14	4.37602e-13
Solyc04g074950	pMTR1:GCR1	WT	3028.01	6960.09	4994.05	-1.19917	0.15057	-7.96416	1.66346e-15	4.07861e-14
Solyc07g056170	pMTR1:GCR1	WT	113.026	261.102	187.064	-1.19789	0.636281	-1.88264	0.0597495	0.139757
Solyc09g010930	pMTR1:GCR1	WT	1949.98	4477.19	3213.59	-1.19696	0.156364	-7.65497	1.93359e-14	4.40308e-13
Solyc01g104020	pMTR1:GCR1	WT	804.629	1847.42	1326.03	-1.19637	0.122891	-9.73518	2.1345e-22	8.52529e-21
Solyc08g082620	pMTR1:GCR1	WT	1105.59	2537.64	1821.61	-1.19551	0.212769	-5.61885	1.92236e-08	2.24461e-07
Solyc04g076880	pMTR1:GCR1	WT	3130.93	7175.21	5153.07	-1.19531	0.121482	-9.83942	7.6149e-23	3.14114e-21
Solyc04g025510	pMTR1:GCR1	WT	34.6357	80.0207	57.3282	-1.19486	1.07904	-1.10733	0.268149	0.431
Solyc08g069232	pMTR1:GCR1	WT	138.933	319.759	229.346	-1.19414	0.620287	-1.92514	0.0542114	0.129197
Solyc04g078090	pMTR1:GCR1	WT	674.416	1546.01	1110.21	-1.19326	0.348837	-3.42068	0.000624639	0.00301534
Solyc08g067800	pMTR1:GCR1	WT	110.413	252.122	181.267	-1.19278	0.384352	-3.10336	0.00191336	0.00794964
Solyc02g090647	pMTR1:GCR1	WT	15.1111	35.354	25.2325	-1.19272	1.01792	-1.17172	0.241308	0.399763
Solyc03g111940	pMTR1:GCR1	WT	691.827	1580.19	1136.01	-1.19266	0.145394	-8.20292	2.34612e-16	6.08602e-15
Solyc01g090697	pMTR1:GCR1	WT	372.487	854.439	613.463	-1.19181	0.206352	-5.77564	7.66633e-09	9.46188e-08
Solyc02g091180	pMTR1:GCR1	WT	1112.39	2535.67	1824.03	-1.19162	0.168458	-7.07373	1.50825e-12	2.81642e-11
Solyc06g071960	pMTR1:GCR1	WT	656.267	1502.17	1079.22	-1.19118	0.307395	-3.87507	0.000106596	0.000629999
Solyc10g150102	pMTR1:GCR1	WT	42.4278	96.1075	69.2677	-1.19109	0.446637	-2.66679	0.00765802	0.0262393
Solyc11g069780	pMTR1:GCR1	WT	1760.75	4008.85	2884.8	-1.18891	0.14164	-8.39385	4.70473e-17	1.29204e-15
Solyc05g043330	pMTR1:GCR1	WT	1017.33	2315.25	1666.29	-1.18842	0.25184	-4.71895	2.37062e-06	1.99584e-05
Solyc06g076270	pMTR1:GCR1	WT	511.334	1169.73	840.533	-1.18792	0.21914	-5.42083	5.93229e-08	6.47247e-07
Solyc02g089220	pMTR1:GCR1	WT	467.41	1067.69	767.549	-1.18671	0.337778	-3.5133	0.000442581	0.00222507
Solyc08g068490	pMTR1:GCR1	WT	516.564	1179.54	848.05	-1.18511	0.222783	-5.31956	1.04021e-07	1.10092e-06
Solyc01g091590	pMTR1:GCR1	WT	1840.12	4175.57	3007.84	-1.18465	0.163924	-7.22678	4.94582e-13	9.76072e-12
Solyc06g053360	pMTR1:GCR1	WT	91.2931	208.994	150.143	-1.18323	0.413435	-2.86194	0.0042106	0.0156846
Solyc09g005960	pMTR1:GCR1	WT	184.664	421.552	303.108	-1.18317	0.520039	-2.27515	0.0228969	0.0650549
Solyc10g083760	pMTR1:GCR1	WT	15531.8	35251.3	25391.5	-1.18278	0.153184	-7.72134	1.15114e-14	2.66349e-13
Solyc06g082210	pMTR1:GCR1	WT	116.209	261.604	188.907	-1.18262	0.395537	-2.9899	0.0027907	0.0109677
Solyc11g017360	pMTR1:GCR1	WT	19.7594	45.6761	32.7177	-1.18199	1.00806	-1.17254	0.240979	0.399416
Solyc10g012400	pMTR1:GCR1	WT	41.0589	94.1544	67.6066	-1.18131	0.479481	-2.46372	0.0137503	0.0427944
Solyc02g085030	pMTR1:GCR1	WT	1893.61	4286.48	3090.04	-1.17996	0.0892532	-13.2204	6.68898e-40	5.4076e-38
Solyc03g007830	pMTR1:GCR1	WT	216.769	489.696	353.233	-1.17991	0.208715	-5.65321	1.57481e-08	1.85929e-07
Solyc02g094200	pMTR1:GCR1	WT	1068.7	2425.93	1747.31	-1.17988	0.272698	-4.32669	1.51366e-05	0.000107706
Solyc01g099870	pMTR1:GCR1	WT	22.6828	52.2269	37.4548	-1.17952	1.00704	-1.17127	0.241491	0.400001
Solyc08g078190	pMTR1:GCR1	WT	1177	2659.07	1918.04	-1.17891	0.199175	-5.91895	3.24006e-09	4.19977e-08
Solyc03g071710	pMTR1:GCR1	WT	314.889	712.56	513.725	-1.17783	0.148132	-7.95121	1.847e-15	4.50124e-14
Solyc04g074860	pMTR1:GCR1	WT	265.491	603.125	434.308	-1.17753	0.227418	-5.1778	2.24517e-07	2.25863e-06
Solyc04g081400	pMTR1:GCR1	WT	822.959	1864.38	1343.67	-1.17584	0.191903	-6.12725	8.94132e-10	1.25166e-08
Solyc10g084050	pMTR1:GCR1	WT	3907.01	8803.64	6355.33	-1.17328	0.0939495	-12.4884	8.63853e-36	6.18839e-34
Solyc07g056430	pMTR1:GCR1	WT	44.9689	102.133	73.551	-1.17192	1.03661	-1.13054	0.258251	0.419545
Solyc09g009820	pMTR1:GCR1	WT	268.871	608.118	438.494	-1.17154	0.455773	-2.57045	0.0101566	0.0331313
Solyc12g008650	pMTR1:GCR1	WT	425.14	961.293	693.217	-1.17132	0.163045	-7.18404	6.76809e-13	1.31002e-11
Solyc06g073850	pMTR1:GCR1	WT	528.3	1192.76	860.528	-1.171	0.380366	-3.0786	0.00207975	0.00853348
Solyc10g045580	pMTR1:GCR1	WT	56.3527	126.376	91.3644	-1.1707	0.342328	-3.41982	0.00062663	0.0030235
Solyc05g056540	pMTR1:GCR1	WT	1185.49	2671.8	1928.64	-1.17046	0.145714	-8.03262	9.54131e-16	2.38296e-14
Solyc11g008630	pMTR1:GCR1	WT	27334.1	61507.9	44421	-1.17022	0.1566	-7.47267	7.8582e-14	1.69909e-12
Solyc03g025850	pMTR1:GCR1	WT	4253.45	9574.63	6914.04	-1.1695	0.128981	-9.06719	1.22122e-19	4.07006e-18
Solyc01g109580	pMTR1:GCR1	WT	201.623	455.511	328.567	-1.16805	0.491278	-2.37757	0.0174273	0.0520213
Solyc07g045440	pMTR1:GCR1	WT	5445.11	12227.8	8836.46	-1.1678	0.278954	-4.18636	2.83459e-05	0.000190201
Solyc08g005780	pMTR1:GCR1	WT	626.799	1409.76	1018.28	-1.16565	0.364194	-3.20064	0.00137122	0.00597601
Solyc02g079860	pMTR1:GCR1	WT	19.3374	43.5674	31.4524	-1.16498	1.27059	-0.916887	0.359202	0.527791
Solyc03g064030	pMTR1:GCR1	WT	346.158	776.066	561.112	-1.16465	0.240192	-4.84883	1.24191e-06	1.09312e-05
Solyc10g062160	pMTR1:GCR1	WT	474.673	1066.83	770.752	-1.16435	0.419251	-2.77723	0.00548252	0.0197253
Solyc04g051640	pMTR1:GCR1	WT	26.5294	60.0862	43.3078	-1.16407	1.20623	-0.965054	0.334518	0.502863
Solyc06g071030	pMTR1:GCR1	WT	256.861	579.058	417.959	-1.16401	0.296006	-3.93238	8.41079e-05	0.000509201
Solyc04g011350	pMTR1:GCR1	WT	2444.71	5471	3957.86	-1.16397	0.191179	-6.08839	1.14053e-09	1.5812e-08
Solyc05g050520	pMTR1:GCR1	WT	67.2433	152.198	109.721	-1.16339	0.519075	-2.24128	0.0250077	0.0696562
Solyc12g098810	pMTR1:GCR1	WT	479.114	1066.83	772.971	-1.16178	0.225084	-5.16153	2.44934e-07	2.44448e-06
Solyc02g092610	pMTR1:GCR1	WT	52.492	118.198	85.3452	-1.16056	1.01264	-1.14608	0.251762	0.411628
Solyc02g088240	pMTR1:GCR1	WT	849.61	1903.6	1376.6	-1.15994	0.167706	-6.91651	4.62906e-12	8.22445e-11
Solyc07g063740	pMTR1:GCR1	WT	477.698	1062.29	769.992	-1.15976	0.195582	-5.92978	3.03342e-09	3.94717e-08
Solyc08g005050	pMTR1:GCR1	WT	3242.29	7236.38	5239.33	-1.15939	0.107802	-10.7549	5.62038e-27	2.8214e-25
Solyc01g080010	pMTR1:GCR1	WT	4341.78	9689.45	7015.61	-1.15926	0.129825	-8.92943	4.28208e-19	1.37259e-17
Solyc05g013560	pMTR1:GCR1	WT	176.032	392.142	284.087	-1.15821	0.274713	-4.21606	2.48606e-05	0.000168727
Solyc03g062740	pMTR1:GCR1	WT	18.218	40.612	29.415	-1.1555	1.15527	-1.0002	0.317213	0.484447
Solyc07g039310	pMTR1:GCR1	WT	572.895	1269.48	921.189	-1.15411	0.229668	-5.02512	5.03129e-07	4.76612e-06
Solyc10g054850	pMTR1:GCR1	WT	220.693	493.903	357.298	-1.15364	0.379563	-3.03939	0.00237057	0.00954964
Solyc01g106080	pMTR1:GCR1	WT	1548.02	3445.19	2496.61	-1.15291	0.13339	-8.64311	5.47035e-18	1.62177e-16
Solyc10g081510	pMTR1:GCR1	WT	22699.7	50470	36584.9	-1.15252	0.130065	-8.86115	7.91958e-19	2.51057e-17
Solyc04g071650	pMTR1:GCR1	WT	24889.2	55290.8	40090	-1.15174	0.0883768	-13.0321	8.03579e-39	6.24558e-37
Solyc01g104620	pMTR1:GCR1	WT	16.6065	36.668	26.6372	-1.15041	0.593572	-1.93811	0.0526095	0.126
Solyc03g083770	pMTR1:GCR1	WT	38984	86499.4	62741.7	-1.14991	0.251639	-4.56969	4.88453e-06	3.84987e-05
Solyc11g012000	pMTR1:GCR1	WT	706.85	1563.05	1134.95	-1.14928	0.304732	-3.77143	0.000162312	0.000915989
Solyc07g052510	pMTR1:GCR1	WT	460.023	1016.38	738.203	-1.14712	0.17937	-6.39527	1.60266e-10	2.4166e-09
Solyc08g076090	pMTR1:GCR1	WT	333.188	734.432	533.81	-1.14557	0.364077	-3.1465	0.00165239	0.00701892
Solyc07g007680	pMTR1:GCR1	WT	1527.1	3379.23	2453.17	-1.14555	0.1221	-9.38203	6.47137e-21	2.34719e-19
Solyc01g008070	pMTR1:GCR1	WT	661.598	1465.73	1063.66	-1.14535	0.263789	-4.34192	1.4124e-05	0.00010118
Solyc02g078240	pMTR1:GCR1	WT	58.6467	130.453	94.5498	-1.14516	1.06592	-1.07434	0.282672	0.447343
Solyc11g045020	pMTR1:GCR1	WT	12.0743	27.018	19.5461	-1.1443	1.67496	-0.683179	0.494494	0.65395
Solyc03g005260	pMTR1:GCR1	WT	1737.91	3842.89	2790.4	-1.14221	0.131404	-8.69236	3.5499e-18	1.07296e-16
Solyc01g111920	pMTR1:GCR1	WT	794.075	1746.84	1270.46	-1.14206	0.143471	-7.96022	1.71735e-15	4.19542e-14
Solyc03g006470	pMTR1:GCR1	WT	142.023	310.508	226.265	-1.14194	0.310736	-3.67494	0.000237901	0.00128459
Solyc12g044380	pMTR1:GCR1	WT	39.1058	87.1018	63.1038	-1.14172	1.02124	-1.11797	0.26358	0.425646
Solyc10g024365	pMTR1:GCR1	WT	20.6351	46.3508	33.493	-1.1417	0.780805	-1.4622	0.143686	0.273564
Solyc12g017450	pMTR1:GCR1	WT	1567.8	3461.38	2514.59	-1.1398	0.131616	-8.66011	4.7132e-18	1.41607e-16
Solyc04g007500	pMTR1:GCR1	WT	676.309	1483.8	1080.05	-1.13904	0.2078	-5.48142	4.21916e-08	4.68459e-07
Solyc03g117990	pMTR1:GCR1	WT	25.7573	57.1193	41.4383	-1.13838	0.806216	-1.412	0.15795	0.294265
Solyc04g016590	pMTR1:GCR1	WT	22.3341	48.79	35.562	-1.13751	1.10016	-1.03396	0.301157	0.467878
Solyc03g098230	pMTR1:GCR1	WT	1594.73	3513.28	2554.01	-1.13742	0.14625	-7.77728	7.41007e-15	1.74055e-13
Solyc10g049620	pMTR1:GCR1	WT	1202.72	2639.15	1920.93	-1.13711	0.147659	-7.70093	1.35078e-14	3.10401e-13
Solyc05g054840	pMTR1:GCR1	WT	80.8966	179.756	130.326	-1.13559	0.503512	-2.25534	0.0241118	0.0676568
Solyc06g072430	pMTR1:GCR1	WT	124.997	273.887	199.442	-1.13513	0.269786	-4.20754	2.58166e-05	0.000174685
Solyc01g095320	pMTR1:GCR1	WT	1972.26	4323.77	3148.02	-1.13462	0.121591	-9.33143	1.0445e-20	3.70825e-19
Solyc06g083505	pMTR1:GCR1	WT	220.139	483.428	351.784	-1.13392	1.6638	-0.681527	0.495538	0.65484
Solyc10g080130	pMTR1:GCR1	WT	48.2184	107.244	77.7312	-1.13388	0.630077	-1.79958	0.0719267	0.161288
Solyc08g065430	pMTR1:GCR1	WT	1710.58	3755.79	2733.19	-1.13306	0.323268	-3.50502	0.00045658	0.00228403
Solyc08g080340	pMTR1:GCR1	WT	1290.09	2822.71	2056.4	-1.13061	0.135406	-8.34983	6.83633e-17	1.85216e-15
Solyc06g009830	pMTR1:GCR1	WT	20.9417	46.6523	33.797	-1.13011	1.00648	-1.12284	0.261507	0.423265
Solyc04g072530	pMTR1:GCR1	WT	54.5715	120.766	87.6685	-1.13003	0.577903	-1.9554	0.0505362	0.121875
Solyc05g014120	pMTR1:GCR1	WT	150.428	326.712	238.57	-1.12981	0.52028	-2.17155	0.0298897	0.0803603
Solyc07g006870	pMTR1:GCR1	WT	581.424	1269.15	925.285	-1.12954	0.203624	-5.54721	2.9026e-08	3.29365e-07
Solyc06g063040	pMTR1:GCR1	WT	77.4363	167.967	122.701	-1.12892	0.743748	-1.51788	0.129044	0.252617
Solyc02g021230	pMTR1:GCR1	WT	102.534	222.314	162.424	-1.12866	0.401681	-2.80985	0.00495651	0.0180685
Solyc06g011380	pMTR1:GCR1	WT	91.5076	197.753	144.63	-1.12848	0.350415	-3.22043	0.00127999	0.00562828
Solyc09g009440	pMTR1:GCR1	WT	98.7178	217.58	158.149	-1.12665	0.450089	-2.50318	0.0123084	0.039003
Solyc10g005200	pMTR1:GCR1	WT	736.756	1603.42	1170.09	-1.12611	0.214133	-5.25894	1.44892e-07	1.50344e-06
Solyc06g036350	pMTR1:GCR1	WT	679.538	1481.82	1080.68	-1.12486	0.171804	-6.54735	5.85656e-11	9.25373e-10
Solyc04g150111	pMTR1:GCR1	WT	652.726	1427.87	1040.3	-1.12451	0.215618	-5.21529	1.8353e-07	1.86401e-06
Solyc02g087850	pMTR1:GCR1	WT	1749.77	3809.24	2779.51	-1.12441	0.104165	-10.7945	3.65343e-27	1.87134e-25
Solyc07g066600	pMTR1:GCR1	WT	9215.68	20075.7	14645.7	-1.12366	0.113978	-9.8586	6.29177e-23	2.60068e-21
Solyc06g069130	pMTR1:GCR1	WT	53.5331	118.186	85.8597	-1.1231	0.453477	-2.47664	0.0132624	0.0415262
Solyc05g041750	pMTR1:GCR1	WT	26.1631	58.1155	42.1393	-1.12309	0.754395	-1.48872	0.13656	0.263462
Solyc09g008090	pMTR1:GCR1	WT	279.371	605.41	442.39	-1.12078	0.36898	-3.03752	0.00238536	0.00959194
Solyc11g068780	pMTR1:GCR1	WT	19.3983	42.0748	30.7366	-1.12058	1.17277	-0.955496	0.339327	0.507886
Solyc08g066140	pMTR1:GCR1	WT	159.265	346.137	252.701	-1.11966	3.72628	-0.300475	NA	1
Solyc06g084380	pMTR1:GCR1	WT	27.0064	59.7501	43.3782	-1.11943	0.614487	-1.82174	0.068495	0.155236
Solyc04g005910	pMTR1:GCR1	WT	278.712	602.681	440.696	-1.11737	0.219389	-5.09308	3.52292e-07	3.42756e-06
Solyc09g064750	pMTR1:GCR1	WT	24.092	52.8802	38.4861	-1.11641	1.10374	-1.01148	0.311785	0.478663
Solyc03g117800	pMTR1:GCR1	WT	3640.88	7885.14	5763.01	-1.11628	0.129909	-8.5928	8.48741e-18	2.47253e-16
Solyc07g064420	pMTR1:GCR1	WT	195.318	425.848	310.583	-1.11617	0.376329	-2.96594	0.00301762	0.0117358
Solyc02g024010	pMTR1:GCR1	WT	95.6997	208.055	151.878	-1.11569	0.360163	-3.09774	0.00195004	0.00807204
Solyc03g120410	pMTR1:GCR1	WT	125.941	273.952	199.946	-1.1151	0.347854	-3.20566	0.00134755	0.00588548
Solyc03g116570	pMTR1:GCR1	WT	341.806	736.766	539.286	-1.11427	0.211464	-5.26932	1.3693e-07	1.4245e-06
Solyc11g071600	pMTR1:GCR1	WT	2008.07	4338.92	3173.49	-1.11366	0.188664	-5.90285	3.57285e-09	4.60444e-08
Solyc04g077220	pMTR1:GCR1	WT	237.189	509.538	373.363	-1.11285	0.292392	-3.80602	0.000141224	0.000807853
Solyc11g010910	pMTR1:GCR1	WT	384.468	834.947	609.707	-1.11233	0.274159	-4.05727	4.96505e-05	0.000316386
Solyc08g066800	pMTR1:GCR1	WT	3992.02	8621.73	6306.88	-1.11218	0.137855	-8.06776	7.15979e-16	1.80384e-14
Solyc04g071560	pMTR1:GCR1	WT	401.16	865.568	633.364	-1.11186	0.21871	-5.08374	3.70065e-07	3.58662e-06
Solyc02g090010	pMTR1:GCR1	WT	100.531	215.898	158.214	-1.11177	0.303988	-3.65728	0.000254907	0.00136434
Solyc01g095270	pMTR1:GCR1	WT	603.958	1309.7	956.829	-1.11142	0.232629	-4.77765	1.77358e-06	1.52509e-05
Solyc05g054040	pMTR1:GCR1	WT	265.929	575.868	420.898	-1.11133	0.231099	-4.8089	1.51766e-06	1.32196e-05
Solyc02g083720	pMTR1:GCR1	WT	794.338	1720.15	1257.25	-1.11129	0.306178	-3.62955	0.000283913	0.00150281
Solyc06g049030	pMTR1:GCR1	WT	400.869	861.958	631.413	-1.1092	0.408973	-2.71216	0.00668456	0.023353
Solyc07g047960	pMTR1:GCR1	WT	499.157	1079.67	789.412	-1.10821	0.317905	-3.48598	0.000490342	0.00242878
Solyc08g065610	pMTR1:GCR1	WT	2213.66	4762.95	3488.3	-1.1072	0.215304	-5.14248	2.7113e-07	2.67542e-06
Solyc08g016620	pMTR1:GCR1	WT	12.4145	26.995	19.7047	-1.10652	1.70038	-0.650752	0.515207	0.671139
Solyc02g094000	pMTR1:GCR1	WT	632.664	1365.35	999.006	-1.10535	0.293365	-3.76782	0.000164677	0.000927517
Solyc09g014610	pMTR1:GCR1	WT	140.395	303.329	221.862	-1.10488	0.299723	-3.68633	0.000227516	0.00123514
Solyc09g083390	pMTR1:GCR1	WT	784.617	1691.02	1237.82	-1.10393	0.260114	-4.24403	2.19544e-05	0.000150782
Solyc05g015850	pMTR1:GCR1	WT	278.358	599.29	438.824	-1.10293	0.280257	-3.93542	8.30504e-05	0.000503404
Solyc01g008440	pMTR1:GCR1	WT	832.12	1789.85	1310.99	-1.10103	0.233834	-4.70861	2.49417e-06	2.08656e-05
Solyc01g044420	pMTR1:GCR1	WT	15.7509	34.535	25.1429	-1.10063	1.01111	-1.08853	0.276361	0.440053
Solyc02g084400	pMTR1:GCR1	WT	331.582	713.742	522.662	-1.10019	0.287631	-3.82499	0.000130776	0.000754734
Solyc08g080030	pMTR1:GCR1	WT	239.293	508.738	374.016	-1.09903	0.291431	-3.77116	0.000162493	0.000916549
Solyc03g026280	pMTR1:GCR1	WT	2326.66	4983.27	3654.96	-1.09882	0.0913802	-12.0247	2.63413e-33	1.77936e-31
Solyc06g076830	pMTR1:GCR1	WT	21.7111	47.123	34.417	-1.09829	1.10414	-0.994707	0.319879	0.487409
Solyc10g086280	pMTR1:GCR1	WT	3399.09	7280.54	5339.82	-1.09796	0.24661	-4.45221	8.49923e-06	6.36494e-05
Solyc01g068080	pMTR1:GCR1	WT	1292.2	2771.23	2031.72	-1.09792	0.2244	-4.89269	9.9465e-07	8.9226e-06
Solyc03g123760	pMTR1:GCR1	WT	2198.99	4712.78	3455.89	-1.09785	0.181976	-6.03295	1.60996e-09	2.17361e-08
Solyc07g062060	pMTR1:GCR1	WT	331.787	714.026	522.907	-1.09785	0.179298	-6.12306	9.17978e-10	1.28237e-08
Solyc12g013560	pMTR1:GCR1	WT	125.246	270.585	197.916	-1.09782	0.400136	-2.74362	0.00607659	0.0215317
Solyc04g074420	pMTR1:GCR1	WT	776.657	1663.9	1220.28	-1.09655	0.405996	-2.70089	0.00691546	0.0240886
Solyc07g063630	pMTR1:GCR1	WT	1353.37	2899.79	2126.58	-1.09637	0.160611	-6.82624	8.71712e-12	1.49851e-10
Solyc09g031680	pMTR1:GCR1	WT	181.004	388.963	284.983	-1.0959	0.397716	-2.75549	0.00586047	0.0208873
Solyc09g090040	pMTR1:GCR1	WT	1481.67	3159.13	2320.4	-1.0944	0.29971	-3.65151	0.000260702	0.00139202
Solyc06g084300	pMTR1:GCR1	WT	31.7441	67.5843	49.6642	-1.09408	0.504677	-2.16787	0.0301683	0.0809933
Solyc05g005080	pMTR1:GCR1	WT	12690.2	27068.5	19879.3	-1.09329	0.147865	-7.39387	1.42615e-13	2.99982e-12
Solyc01g102830	pMTR1:GCR1	WT	691.864	1473.46	1082.66	-1.09327	0.195038	-5.60545	2.07719e-08	2.41141e-07
Solyc08g076120	pMTR1:GCR1	WT	155.325	333.977	244.651	-1.09289	0.281991	-3.87562	0.000106354	0.000628755
Solyc11g006580	pMTR1:GCR1	WT	279.306	599.606	439.456	-1.0928	0.233779	-4.67451	2.94659e-06	2.42003e-05
Solyc01g104320	pMTR1:GCR1	WT	467.853	1000.68	734.268	-1.09205	0.320427	-3.4081	0.000654159	0.00314277
Solyc05g046300	pMTR1:GCR1	WT	1263.21	2698.16	1980.68	-1.09186	0.18056	-6.04707	1.475e-09	2.00484e-08
Solyc09g084460	pMTR1:GCR1	WT	58.4587	125.84	92.1493	-1.089	0.530909	-2.0512	0.0402471	0.101921
Solyc03g119550	pMTR1:GCR1	WT	23.7032	51.075	37.3891	-1.0881	1.1178	-0.973429	0.33034	0.49822
Solyc04g011910	pMTR1:GCR1	WT	110.008	233.431	171.719	-1.0874	0.24461	-4.44543	8.77143e-06	6.53744e-05
Solyc07g044785	pMTR1:GCR1	WT	39.8752	85.443	62.6591	-1.08739	1.06014	-1.02571	0.305029	0.471788
Solyc03g117420	pMTR1:GCR1	WT	4958.51	10538.5	7748.5	-1.08679	0.17504	-6.20879	5.33953e-10	7.67748e-09
Solyc09g082570	pMTR1:GCR1	WT	1187.3	2526.1	1856.7	-1.08657	0.220266	-4.93299	8.09783e-07	7.38267e-06
Solyc04g080850	pMTR1:GCR1	WT	10010.8	21247.3	15629	-1.08545	0.322184	-3.36904	0.000754299	0.00356517
Solyc04g072031	pMTR1:GCR1	WT	207.199	441.949	324.574	-1.08266	0.253006	-4.2792	1.87566e-05	0.000130602
Solyc01g106890	pMTR1:GCR1	WT	413.506	871.056	642.281	-1.08187	0.283559	-3.81534	0.000135996	0.000780834
Solyc06g083060	pMTR1:GCR1	WT	107.96	230.309	169.134	-1.08149	0.497943	-2.17191	0.0298623	0.0803324
Solyc03g121070	pMTR1:GCR1	WT	1122.34	2376.3	1749.32	-1.08012	0.168542	-6.40864	1.4682e-10	2.22888e-09
Solyc03g094160	pMTR1:GCR1	WT	873.576	1850.48	1362.03	-1.07967	0.250377	-4.31217	1.6166e-05	0.000114303
Solyc11g010690	pMTR1:GCR1	WT	1579.12	3340.8	2459.96	-1.079	0.107067	-10.0778	6.92788e-24	3.01206e-22
Solyc06g036780	pMTR1:GCR1	WT	219.244	464.7	341.972	-1.07682	0.495044	-2.17521	0.0296147	0.0798159
Solyc10g006130	pMTR1:GCR1	WT	3916.38	8257.54	6086.96	-1.07611	0.116164	-9.26368	1.97511e-20	6.89063e-19
Solyc05g007140	pMTR1:GCR1	WT	3378.54	7123.65	5251.1	-1.07505	0.161917	-6.63948	3.14797e-11	5.11038e-10
Solyc10g150145	pMTR1:GCR1	WT	7067.32	14881.1	10974.2	-1.07452	0.0979452	-10.9706	5.2913e-28	2.81783e-26
Solyc12g014310	pMTR1:GCR1	WT	1450.4	3059.29	2254.84	-1.07392	0.141597	-7.58436	3.34128e-14	7.44849e-13
Solyc10g083990	pMTR1:GCR1	WT	255.356	540.358	397.857	-1.07358	0.392882	-2.73259	0.00628392	0.0221494
Solyc10g050450	pMTR1:GCR1	WT	33.2752	70.7378	52.0065	-1.07322	1.05774	-1.01464	0.310277	0.477138
Solyc09g064720	pMTR1:GCR1	WT	2764.44	5812.81	4288.62	-1.07166	0.165222	-6.48619	8.80354e-11	1.36952e-09
Solyc01g096930	pMTR1:GCR1	WT	1587.13	3332.51	2459.82	-1.07066	0.0929719	-11.516	1.09603e-30	6.58598e-29
Solyc03g117410	pMTR1:GCR1	WT	206.834	436.734	321.784	-1.07045	0.474453	-2.25618	0.0240596	0.067548
Solyc09g009260	pMTR1:GCR1	WT	5998.08	12582.4	9290.26	-1.06953	0.147571	-7.24751	4.24507e-13	8.46073e-12
Solyc12g099260	pMTR1:GCR1	WT	3155.12	6622.68	4888.9	-1.06929	0.0923339	-11.5806	5.16574e-31	3.14158e-29
Solyc09g007490	pMTR1:GCR1	WT	2423.43	5091.41	3757.42	-1.0692	0.140258	-7.6231	2.47646e-14	5.54518e-13
Solyc09g098540	pMTR1:GCR1	WT	27692	58049.4	42870.7	-1.06798	0.210053	-5.08432	3.68947e-07	3.57751e-06
Solyc01g150120	pMTR1:GCR1	WT	54.3231	113.108	83.7155	-1.06793	0.393334	-2.71506	0.00662641	0.0231861
Solyc11g030720	pMTR1:GCR1	WT	841.389	1768.51	1304.95	-1.06756	0.195479	-5.46128	4.72711e-08	5.22266e-07
Solyc02g063490	pMTR1:GCR1	WT	769.479	1615.91	1192.69	-1.06642	0.149904	-7.11398	1.12742e-12	2.12698e-11
Solyc05g006390	pMTR1:GCR1	WT	1305.11	2735.09	2020.1	-1.0664	0.185418	-5.7513	8.85604e-09	1.08438e-07
Solyc12g010550	pMTR1:GCR1	WT	26.2907	56.1593	41.225	-1.06636	0.620747	-1.71787	0.0858204	0.185083
Solyc04g072860	pMTR1:GCR1	WT	213.057	444.473	328.765	-1.06624	0.360564	-2.95713	0.00310513	0.0120366
Solyc02g063543	pMTR1:GCR1	WT	43.2667	91.8272	67.5469	-1.0658	0.463557	-2.29917	0.0214951	0.0617783
Solyc06g073060	pMTR1:GCR1	WT	719.192	1499.63	1109.41	-1.06453	0.181833	-5.85443	4.78658e-09	6.06381e-08
Solyc06g084260	pMTR1:GCR1	WT	538.513	1127.85	833.181	-1.06346	0.34024	-3.12561	0.00177438	0.00746442
Solyc02g065520	pMTR1:GCR1	WT	148.474	312.974	230.724	-1.06321	0.250811	-4.23909	2.24428e-05	0.000153664
Solyc06g075640	pMTR1:GCR1	WT	19.1034	40.5871	29.8453	-1.06309	1.10348	-0.963398	0.335348	0.503735
Solyc05g008340	pMTR1:GCR1	WT	620.009	1290.36	955.186	-1.0619	0.175944	-6.03544	1.58527e-09	2.14459e-08
Solyc04g045430	pMTR1:GCR1	WT	622.148	1302.13	962.14	-1.06148	0.230763	-4.59988	4.22736e-06	3.3675e-05
Solyc04g082780	pMTR1:GCR1	WT	2310.13	4825.02	3567.58	-1.06092	0.172442	-6.15235	7.63438e-10	1.0777e-08
Solyc03g122170	pMTR1:GCR1	WT	119.123	249.144	184.134	-1.06022	1.05801	-1.00209	0.316301	0.483605
Solyc03g117890	pMTR1:GCR1	WT	1329.07	2774.5	2051.79	-1.05965	0.127606	-8.30413	1.00554e-16	2.68456e-15
Solyc02g062040	pMTR1:GCR1	WT	314.509	656.521	485.515	-1.05961	0.189544	-5.59029	2.26688e-08	2.60756e-07
Solyc09g075480	pMTR1:GCR1	WT	811.699	1697.01	1254.35	-1.05938	0.174907	-6.05685	1.38813e-09	1.89701e-08
Solyc11g067060	pMTR1:GCR1	WT	543.984	1136.22	840.102	-1.05863	0.273071	-3.87676	0.000105859	0.000626739
Solyc02g062180	pMTR1:GCR1	WT	192.662	404.124	298.393	-1.05845	0.3399	-3.11401	0.00184561	0.0077031
Solyc04g064850	pMTR1:GCR1	WT	216.455	452.687	334.571	-1.05826	0.559378	-1.89185	0.0585115	0.137325
Solyc03g005730	pMTR1:GCR1	WT	3964.86	8257.39	6111.13	-1.05734	0.176425	-5.99315	2.05812e-09	2.73826e-08
Solyc03g118190	pMTR1:GCR1	WT	308.296	641.555	474.926	-1.05689	0.172483	-6.1275	8.92711e-10	1.25054e-08
Solyc11g067160	pMTR1:GCR1	WT	581.726	1213.55	897.638	-1.05555	0.227699	-4.63572	3.55702e-06	2.87215e-05
Solyc02g086940	pMTR1:GCR1	WT	813.069	1688.26	1250.66	-1.05548	0.208776	-5.05558	4.29077e-07	4.12283e-06
Solyc11g042560	pMTR1:GCR1	WT	22.3989	45.8284	34.1136	-1.05534	0.725229	-1.45518	0.145621	0.276359
Solyc08g083200	pMTR1:GCR1	WT	231.795	478.098	354.946	-1.05532	0.250182	-4.2182	2.46257e-05	0.000167189
Solyc11g068460	pMTR1:GCR1	WT	253.941	530.028	391.984	-1.05411	0.407506	-2.58674	0.00968889	0.0318532
Solyc08g022210	pMTR1:GCR1	WT	3977.88	8250.4	6114.14	-1.05368	0.116879	-9.01512	1.96663e-19	6.42667e-18
Solyc03g096840	pMTR1:GCR1	WT	7810.66	16216.2	12013.4	-1.05341	0.111851	-9.418	4.59743e-21	1.69499e-19
Solyc06g054550	pMTR1:GCR1	WT	328.73	686.057	507.394	-1.0531	0.222891	-4.72471	2.30445e-06	1.94257e-05
Solyc08g062680	pMTR1:GCR1	WT	993.974	2057.87	1525.92	-1.053	0.205204	-5.13147	2.87489e-07	2.82714e-06
Solyc06g074490	pMTR1:GCR1	WT	462.913	962.61	712.762	-1.05291	0.265338	-3.96818	7.2424e-05	0.000444887
Solyc05g009920	pMTR1:GCR1	WT	423.586	877.179	650.382	-1.05177	0.144222	-7.29273	3.03735e-13	6.14492e-12
Solyc04g015760	pMTR1:GCR1	WT	196.932	410.838	303.885	-1.05153	0.368494	-2.85359	0.00432281	0.016058
Solyc11g006505	pMTR1:GCR1	WT	90.085	188.449	139.267	-1.0513	0.553458	-1.89951	0.0574977	0.135546
Solyc06g083690	pMTR1:GCR1	WT	592.425	1224.17	908.295	-1.05122	0.146581	-7.17161	7.41234e-13	1.42512e-11
Solyc07g049200	pMTR1:GCR1	WT	333.114	691.394	512.254	-1.05027	0.300289	-3.49754	0.000469569	0.00234104
Solyc07g007590	pMTR1:GCR1	WT	1643.21	3397.29	2520.25	-1.05026	0.187674	-5.59619	2.19114e-08	2.52622e-07
Solyc02g084810	pMTR1:GCR1	WT	382.317	790.664	586.491	-1.04944	0.154761	-6.78107	1.19292e-11	2.01455e-10
Solyc07g055320	pMTR1:GCR1	WT	4267.45	8825.3	6546.37	-1.04937	0.101676	-10.3207	5.67866e-25	2.65224e-23
Solyc09g091850	pMTR1:GCR1	WT	2111.17	4371.82	3241.5	-1.04913	0.136166	-7.70478	1.31065e-14	3.01864e-13
Solyc03g113800	pMTR1:GCR1	WT	5336.2	11044.2	8190.22	-1.04845	0.127335	-8.23378	1.81398e-16	4.73611e-15
Solyc03g096740	pMTR1:GCR1	WT	117.199	243.688	180.444	-1.04821	0.286426	-3.65962	0.000252594	0.00135358
Solyc02g077640	pMTR1:GCR1	WT	135.595	278.578	207.087	-1.04785	0.424349	-2.46932	0.0135369	0.0422768
Solyc01g056610	pMTR1:GCR1	WT	22.8208	47.3144	35.0676	-1.04783	0.54606	-1.9189	0.0549968	0.130676
Solyc12g056270	pMTR1:GCR1	WT	16.423	34.5401	25.4816	-1.04735	1.11117	-0.94256	0.345906	0.514755
Solyc06g036460	pMTR1:GCR1	WT	25.4577	53.2068	39.3323	-1.04734	0.543148	-1.92827	0.0538213	0.128489
Solyc09g014300	pMTR1:GCR1	WT	670.039	1388.84	1029.44	-1.04719	0.222846	-4.69914	2.61257e-06	2.17678e-05
Solyc02g082250	pMTR1:GCR1	WT	1007.17	2083.46	1545.32	-1.04671	0.260173	-4.02313	5.74287e-05	0.000360699
Solyc10g086170	pMTR1:GCR1	WT	534.639	1100.75	817.696	-1.04559	0.144776	-7.22215	5.11736e-13	1.00696e-11
Solyc07g065090	pMTR1:GCR1	WT	3895.08	8030.6	5962.84	-1.04497	0.213458	-4.89542	9.80985e-07	8.80393e-06
Solyc11g065930	pMTR1:GCR1	WT	4140.04	8543.12	6341.58	-1.04487	0.0876604	-11.9195	9.36606e-33	6.14133e-31
Solyc12g035470	pMTR1:GCR1	WT	73.8143	153.03	113.422	-1.04466	1.04887	-0.995983	0.319259	0.486753
Solyc06g005260	pMTR1:GCR1	WT	1422.37	2939.59	2180.98	-1.0446	0.169443	-6.16492	7.05177e-10	9.99663e-09
Solyc12g010860	pMTR1:GCR1	WT	1334.53	2752.97	2043.75	-1.0426	0.199345	-5.23013	1.69392e-07	1.73266e-06
Solyc09g015490	pMTR1:GCR1	WT	167.882	346.069	256.975	-1.04226	1.62362	-0.641937	0.520914	0.67547
Solyc01g097970	pMTR1:GCR1	WT	70.9557	146.831	108.894	-1.04162	1.04087	-1.00072	0.316963	0.484212
Solyc03g114750	pMTR1:GCR1	WT	573.989	1184.71	879.347	-1.04032	0.243797	-4.26716	1.97981e-05	0.000137189
Solyc08g041870	pMTR1:GCR1	WT	3463.53	7130.08	5296.81	-1.04031	0.11394	-9.13025	6.83387e-20	2.31203e-18
Solyc09g011750	pMTR1:GCR1	WT	155.174	320.841	238.007	-1.04009	0.5445	-1.91016	0.056112	0.132887
Solyc01g100850	pMTR1:GCR1	WT	364.514	751.895	558.204	-1.03992	0.477212	-2.17915	0.0293205	0.0792139
Solyc02g071090	pMTR1:GCR1	WT	31.206	62.8794	47.0427	-1.0397	0.826687	-1.25767	0.208511	0.359792
Solyc06g005490	pMTR1:GCR1	WT	990.463	2039.77	1515.12	-1.03933	0.290428	-3.57861	0.000345428	0.00178936
Solyc01g104400	pMTR1:GCR1	WT	474.624	977.962	726.293	-1.0388	0.230317	-4.51031	6.47328e-06	4.9603e-05
Solyc06g062880	pMTR1:GCR1	WT	483.914	997.061	740.488	-1.03872	0.195411	-5.31555	1.06337e-07	1.12307e-06
Solyc02g086120	pMTR1:GCR1	WT	107.036	217.367	162.201	-1.03826	0.37085	-2.79967	0.00511553	0.018591
Solyc07g005470	pMTR1:GCR1	WT	712.858	1464.13	1088.5	-1.038	0.209538	-4.95376	7.27948e-07	6.69419e-06
Solyc07g055215	pMTR1:GCR1	WT	34.4899	71.5259	53.0079	-1.03791	1.05057	-0.987956	0.323174	0.490944
Solyc07g007830	pMTR1:GCR1	WT	1060.3	2179.78	1620.04	-1.03741	0.145861	-7.11232	1.14105e-12	2.15068e-11
Solyc03g114350	pMTR1:GCR1	WT	53.7359	110.334	82.0347	-1.0368	0.341073	-3.03983	0.0023671	0.00953759
Solyc05g012480	pMTR1:GCR1	WT	1892.18	3878.68	2885.43	-1.03679	0.112225	-9.23855	2.4986e-20	8.64206e-19
Solyc11g008020	pMTR1:GCR1	WT	131.657	272.374	202.015	-1.03645	0.422614	-2.45247	0.0141879	0.0438714
Solyc02g090690	pMTR1:GCR1	WT	1063.9	2184.8	1624.35	-1.03595	0.118062	-8.77459	1.71525e-18	5.3284e-17
Solyc02g021050	pMTR1:GCR1	WT	256.154	527.538	391.846	-1.03484	0.408389	-2.53397	0.0112779	0.0361791
Solyc03g095730	pMTR1:GCR1	WT	590.242	1212.51	901.377	-1.03483	0.267219	-3.87258	0.000107689	0.000635527
Solyc06g074730	pMTR1:GCR1	WT	118.401	239.972	179.187	-1.0344	0.391511	-2.64207	0.00824003	0.027887
Solyc06g072310	pMTR1:GCR1	WT	247.506	508.796	378.151	-1.03418	0.252538	-4.09514	4.21917e-05	0.000273181
Solyc08g080190	pMTR1:GCR1	WT	2188.41	4474.05	3331.23	-1.03334	0.260655	-3.96438	7.35855e-05	0.000451333
Solyc08g062180	pMTR1:GCR1	WT	143.729	296.273	220.001	-1.03323	0.338016	-3.05674	0.00223757	0.00909947
Solyc12g094550	pMTR1:GCR1	WT	672.36	1378.04	1025.2	-1.03272	0.157472	-6.5581	5.44981e-11	8.65179e-10
Solyc04g077130	pMTR1:GCR1	WT	245.422	503.931	374.677	-1.03212	0.347796	-2.96761	0.00300122	0.0116833
Solyc07g017220	pMTR1:GCR1	WT	3713.98	7582.24	5648.11	-1.03081	0.181579	-5.67693	1.37131e-08	1.63339e-07
Solyc11g069050	pMTR1:GCR1	WT	2159.06	4415.5	3287.28	-1.03081	0.0912765	-11.2933	1.41643e-29	8.14649e-28
Solyc03g111790	pMTR1:GCR1	WT	82.3739	170.07	126.222	-1.03067	0.37277	-2.76489	0.00569418	0.0203848
Solyc06g084570	pMTR1:GCR1	WT	232.589	478.01	355.299	-1.02998	0.326395	-3.15564	0.00160148	0.00682717
Solyc03g006670	pMTR1:GCR1	WT	60.4526	124.074	92.2633	-1.02993	1.10829	-0.929295	0.352736	0.520914
Solyc12g098720	pMTR1:GCR1	WT	420.349	861.854	641.102	-1.02931	0.25313	-4.06633	4.77597e-05	0.000305692
Solyc04g080550	pMTR1:GCR1	WT	45.7786	94.1299	69.9543	-1.02873	1.06639	-0.964682	0.334704	0.50301
Solyc07g053050	pMTR1:GCR1	WT	549.628	1125.91	837.767	-1.02847	0.199052	-5.16685	2.38069e-07	2.38306e-06
Solyc07g014640	pMTR1:GCR1	WT	388.168	795.042	591.605	-1.02768	0.208503	-4.92887	8.27074e-07	7.51988e-06
Solyc04g073990	pMTR1:GCR1	WT	9717.78	19811.1	14764.5	-1.02714	0.0999514	-10.2764	9.00499e-25	4.14807e-23
Solyc12g098390	pMTR1:GCR1	WT	40.8981	83.6693	62.2837	-1.02684	0.428959	-2.3938	0.0166748	0.0502319
Solyc08g075100	pMTR1:GCR1	WT	258.537	522.973	390.755	-1.02651	0.273756	-3.74972	0.000177029	0.000987145
Solyc03g098240	pMTR1:GCR1	WT	3009.88	6126.45	4568.16	-1.02592	0.123685	-8.29463	1.08928e-16	2.89337e-15
Solyc03g097440	pMTR1:GCR1	WT	23.6222	48.608	36.1151	-1.02583	1.2885	-0.796143	0.425949	0.592684
Solyc10g012420	pMTR1:GCR1	WT	514.584	1052.1	783.344	-1.02578	0.233151	-4.39962	1.08441e-05	7.96105e-05
Solyc01g096430	pMTR1:GCR1	WT	1275.73	2592.47	1934.1	-1.02503	0.123815	-8.27878	1.24442e-16	3.29174e-15
Solyc08g077180	pMTR1:GCR1	WT	360.885	730.418	545.652	-1.02469	0.348422	-2.94095	0.00327204	0.0125963
Solyc03g116320	pMTR1:GCR1	WT	406.485	830.666	618.576	-1.02433	0.204884	-4.99957	5.74589e-07	5.39481e-06
Solyc11g013550	pMTR1:GCR1	WT	589.661	1199.56	894.612	-1.02272	0.158634	-6.44701	1.1408e-10	1.75166e-09
Solyc09g065020	pMTR1:GCR1	WT	325.234	663.401	494.317	-1.02203	0.182364	-5.60431	2.09084e-08	2.42446e-07
Solyc07g062115	pMTR1:GCR1	WT	33.2428	68.2565	50.7496	-1.02168	1.01075	-1.01082	0.312103	0.478932
Solyc10g076650	pMTR1:GCR1	WT	18.7799	37.9513	28.3656	-1.02133	0.829698	-1.23096	0.218337	0.371493
Solyc10g047040	pMTR1:GCR1	WT	136.875	278.145	207.51	-1.02132	1.58535	-0.644224	0.51943	0.674198
Solyc10g049917	pMTR1:GCR1	WT	44.3291	90.7059	67.5175	-1.02123	1.04008	-0.981881	0.326159	0.493949
Solyc03g115720	pMTR1:GCR1	WT	580.701	1179.83	880.268	-1.02108	0.236274	-4.32158	1.54914e-05	0.000109971
Solyc09g007940	pMTR1:GCR1	WT	1331.48	2707.85	2019.67	-1.02098	0.129102	-7.90832	2.60883e-15	6.30441e-14
Solyc02g092810	pMTR1:GCR1	WT	623.758	1269.16	946.461	-1.02063	0.132032	-7.73015	1.07421e-14	2.49986e-13
Solyc03g082880	pMTR1:GCR1	WT	19.7737	41.0878	30.4307	-1.02057	0.736844	-1.38506	0.166034	0.305229
Solyc11g007020	pMTR1:GCR1	WT	1499.69	3047.47	2273.58	-1.02026	0.173484	-5.881	4.07805e-09	5.22874e-08
Solyc04g077920	pMTR1:GCR1	WT	1191.22	2417.8	1804.51	-1.01935	0.391599	-2.60305	0.00923991	0.0306879
Solyc10g007360	pMTR1:GCR1	WT	72.1574	145.882	109.02	-1.01877	0.409212	-2.48959	0.0127891	0.040295
Solyc11g065350	pMTR1:GCR1	WT	10662.8	21580.6	16121.7	-1.01767	0.0941445	-10.8097	3.09704e-27	1.59446e-25
Solyc01g109130	pMTR1:GCR1	WT	301.961	614.367	458.164	-1.01765	0.279305	-3.64351	0.00026895	0.00143038
Solyc07g007450	pMTR1:GCR1	WT	15.2407	31.4356	23.3381	-1.01758	1.11523	-0.912438	0.361538	0.530218
Solyc02g091900	pMTR1:GCR1	WT	1004	2030.87	1517.44	-1.01668	0.155615	-6.53331	6.43338e-11	1.01017e-09
Solyc11g066720	pMTR1:GCR1	WT	11938.2	24136.2	18037.2	-1.0161	0.105811	-9.60289	7.77299e-22	3.01484e-20
Solyc05g010640	pMTR1:GCR1	WT	52.8207	106.908	79.8643	-1.01601	0.574151	-1.76959	0.0767958	0.169786
Solyc05g009670	pMTR1:GCR1	WT	459.547	931.912	695.729	-1.01582	0.426411	-2.38226	0.0172065	0.051535
Solyc01g106400	pMTR1:GCR1	WT	40.2882	82.1899	61.239	-1.01559	1.0288	-0.987168	0.32356	0.491159
Solyc07g063350	pMTR1:GCR1	WT	875.726	1766.4	1321.06	-1.0152	0.146975	-6.90727	4.94083e-12	8.74748e-11
Solyc05g026570	pMTR1:GCR1	WT	97.8763	198.212	148.044	-1.01513	0.295685	-3.43314	0.000596625	0.00289539
Solyc01g010270	pMTR1:GCR1	WT	724.985	1469.15	1097.07	-1.01491	0.278354	-3.64611	0.000266238	0.00141783
Solyc03g078380	pMTR1:GCR1	WT	1073.29	2164.5	1618.9	-1.01489	0.335902	-3.0214	0.00251606	0.0100533
Solyc10g006920	pMTR1:GCR1	WT	180.252	366.151	273.201	-1.01449	0.365523	-2.77545	0.0055126	0.0198158
Solyc11g065630	pMTR1:GCR1	WT	44.0251	88.9	66.4625	-1.01447	0.422642	-2.40031	0.0163812	0.0494902
Solyc08g006630	pMTR1:GCR1	WT	24.6507	50.4171	37.5339	-1.01413	1.08291	-0.936488	0.349022	0.517441
Solyc04g076570	pMTR1:GCR1	WT	352.866	715.065	533.965	-1.01386	0.437826	-2.31567	0.0205762	0.0596655
Solyc08g014080	pMTR1:GCR1	WT	732.108	1483.17	1107.64	-1.01383	0.176704	-5.73744	9.61181e-09	1.1691e-07
Solyc09g072580	pMTR1:GCR1	WT	64.3477	130.623	97.4854	-1.01357	1.05081	-0.96456	0.334765	0.50301
Solyc06g074030	pMTR1:GCR1	WT	5840.35	11794.4	8817.38	-1.01351	0.148871	-6.80799	9.89692e-12	1.68835e-10
Solyc05g007940	pMTR1:GCR1	WT	96.5857	195.252	145.919	-1.01321	0.358185	-2.82874	0.00467321	0.0171883
Solyc09g055850	pMTR1:GCR1	WT	117.903	240.118	179.011	-1.01247	0.409946	-2.46977	0.0135201	0.0422347
Solyc02g094570	pMTR1:GCR1	WT	140.365	285.298	212.831	-1.01211	0.460254	-2.19903	0.027876	0.076201
Solyc02g089820	pMTR1:GCR1	WT	952.659	1921.65	1437.16	-1.01179	0.141398	-7.15563	8.32923e-13	1.59228e-11
Solyc12g010450	pMTR1:GCR1	WT	435.531	881.647	658.589	-1.01152	0.287364	-3.52	0.000431546	0.00217447
Solyc04g011900	pMTR1:GCR1	WT	371.452	751.556	561.504	-1.01131	0.381728	-2.6493	0.00806591	0.027399
Solyc03g122100	pMTR1:GCR1	WT	32.4086	65.9626	49.1856	-1.01023	1.09237	-0.924806	0.355067	0.523434
Solyc02g094400	pMTR1:GCR1	WT	1502.57	3028.33	2265.45	-1.01015	0.119394	-8.46067	2.65839e-17	7.43243e-16
Solyc05g056000	pMTR1:GCR1	WT	3319.02	6688.72	5003.87	-1.00989	0.186452	-5.41634	6.08314e-08	6.62986e-07
Solyc01g111200	pMTR1:GCR1	WT	1285.74	2591.86	1938.8	-1.00968	0.333416	-3.02829	0.00245941	0.00985684
Solyc11g066690	pMTR1:GCR1	WT	27.0064	55.1894	41.0979	-1.00923	0.683678	-1.47617	0.139898	0.268562
Solyc09g075220	pMTR1:GCR1	WT	276.034	551.656	413.845	-1.00879	0.257931	-3.91109	9.18813e-05	0.000551124
Solyc07g063640	pMTR1:GCR1	WT	109.995	220.147	165.071	-1.00807	0.396429	-2.54288	0.0109943	0.0353822
Solyc06g009260	pMTR1:GCR1	WT	105.412	214.114	159.763	-1.00792	0.445331	-2.2633	0.0236175	0.0665421
Solyc11g006540	pMTR1:GCR1	WT	738.525	1486.91	1112.72	-1.00734	0.12329	-8.17047	3.0719e-16	7.90758e-15
Solyc09g009460	pMTR1:GCR1	WT	225.16	453.769	339.464	-1.00717	0.229093	-4.39635	1.10085e-05	8.06676e-05
Solyc03g071720	pMTR1:GCR1	WT	378.605	763.676	571.14	-1.00681	0.167502	-6.01076	1.84653e-09	2.47145e-08
Solyc05g055650	pMTR1:GCR1	WT	82.4968	165.508	124.003	-1.00638	0.347388	-2.89698	0.00376778	0.0142593
Solyc03g115560	pMTR1:GCR1	WT	385.349	776.333	580.841	-1.00487	0.366567	-2.74131	0.00611947	0.0216418
Solyc10g085950	pMTR1:GCR1	WT	155.882	311.113	233.497	-1.00345	0.306732	-3.27142	0.0010701	0.00482767
Solyc02g088510	pMTR1:GCR1	WT	70.2615	142.124	106.193	-1.00321	0.694216	-1.4451	0.148429	0.280288
Solyc08g081730	pMTR1:GCR1	WT	3460.68	6938.11	5199.39	-1.00225	0.0980002	-10.227	1.50057e-24	6.81861e-23
Solyc03g117580	pMTR1:GCR1	WT	137.038	273.224	205.131	-1.00219	0.430534	-2.32777	0.0199243	0.0581354
Solyc10g083790	pMTR1:GCR1	WT	493.729	992.647	743.188	-1.00162	0.166432	-6.01819	1.76377e-09	2.36855e-08
Solyc12g056530	pMTR1:GCR1	WT	1278	2552.65	1915.33	-1.00141	0.118391	-8.45856	2.70709e-17	7.54762e-16
Solyc01g096220	pMTR1:GCR1	WT	532.178	1068.29	800.232	-1.00047	0.303783	-3.29337	0.000989943	0.00451054
Solyc06g008880	pMTR1:GCR1	WT	2316.36	4629.79	3473.08	-1.00044	0.149919	-6.67321	2.50273e-11	4.09261e-10

## Sheet: Table S1-3
Table S1-3. The transcriptional factors of up-regulated in cr-gcr1/2 and down-regulated in pMTR1:GCR1.
	cr-gcrs_log2fold_change	pMTR1:GCR1_log2fold_change
Solyc05g013540	1.05191	-2.05402	LFS
Solyc06g072310	1.05024	-1.03418	HD9
*The transcription factor data is derived from iTAK (Zheng, et al., 2016).
