# Supplementary material for: Spatiotemporal formation of glands in plants is modulated by MYB-like transcription factors
Source: Nat Commun. 2024 Mar 15;15:2303. doi: 10.1038/s41467-024-46683-0 (PMC10943084; doi:10.1038/s41467-024-46683-0)
Supplement: Supplementary file 7 — Source Data [file 41467_2024_46683_MOESM7_ESM.xlsx]

## Sheet: Fig. 1
Figure 1e
	(%)	WT
	NGT	75.8333	77.8761	74.3902	75	76.8421	75.7895	80.3571	77.6699	79.646	75.2577	77.3109	82.8829	82.2034	73.1481	70.1923	75.9259	73.1481	78
	DGT	0	0	0	0	0	0	0	0	0	0	0	0	0	0	0	0	0	0
	PGT	24.1667	22.1239	25.6098	25	23.1579	24.2105	19.6429	22.3301	20.354	24.7423	22.6891	17.1171	17.7966	26.8519	29.8077	24.0741	26.8519	22
	(%)	cr-gcr1
	NGT	38.6667	46.2366	75	73.3333	69.7248	36.3636	40	45.122	64.9485	62.6374	54.1176	62.1053	60.7843
	DGT	34.6667	26.8817	9.78261	14.4444	21.1009	42.0455	41.25	32.9268	22.6804	20.8791	31.7647	25.2632	22.549
	PGT	26.6667	26.8817	15.2174	12.2222	9.17431	21.5909	18.75	21.9512	12.3711	16.4835	14.1176	12.6316	16.6667
	(%)	cr-gcr2
	NGT	72.449	72.1154	80	75.7009	77	72.5275	70.9302	72.3404	70.8333	75.8242	77.4775	75.6522	78.7611	81.1475
	DGT	0	0	0	0	0	0	0	0	0	0	0	0	0	0
	PGT	27.551	27.8846	20	24.2991	23	27.4725	29.0698	27.6596	29.1667	24.1758	22.5225	24.3478	21.2389	18.8525
	(%)	cr-gcr1/2
	NGT	2.43902	6.32911	3.48837	3.8961	2.88462	2.10526	4.0404	6.18557	3.73832	2.46914	5.06329	5.55556	3.75	7.95455
	DGT	82.9268	82.2785	76.7442	80.5195	81.7308	81.0526	77.7778	76.2887	84.1121	80.2469	78.481	77.7778	80	77.2727
	PGT	14.6341	11.3924	19.7674	15.5844	15.3846	16.8421	18.1818	17.5258	12.1495	17.284	16.4557	16.6667	16.25	14.7727

## Sheet: Fig. 2
Figure 2b,2d
	Figure 2b
	Fluorescence intensity	pGCR1:NLS-Staygold
	DNT-AC	154.189	148.751	136.805	124.967	119.012	112.957	111.02	106.82	106.068	99.6926	99.3009	92.6612	85.3842
	DNT-BC	108.786	96.8598	91.1778	82.9436	77.2607	67.059	62.8061	59.292	53.9693	48.0498	48.0085	31.6916	30.8485
	DGT-AC	68.8143	54.749	70.8692	56.2289	46.9474	43.5772	34.7031	58.1223	52.6957	46.4117	69.0596	53.6667	35.2711	46.3494	29.7598
	DGT-BC	24.2849	59.1473	18.2752	62.0446	40.3846	39.1011	50.0816	52.6866	89.42	30.0936	68.215	39.4165	62.6298	36.3695	27.2051
	PGT-AC	56.4735	40.9255	64.0452	47.3715	35.8039	38.0734	50.9458	45.8835	47.6975	52.2222
	PGT-BC	72.6944	39.1943	69.6425	75.7493	85.45	46.5533	70.42	81.508	80.223	65.4093
	Figure 2d
	(%)	WT
	NGT	0	5.55556	5.26316	0	0	0	0	2.67857	6.42202	8.33333	0	0	5.30973	0	0	0	2.72727	3.14961	0	0	0	3.1746
	DGT	62.3377	40.7407	35.7895	57.6923	43.1579	48.1481	52.0408	36.6071	30.2752	38.1944	55.914	32.6316	36.2832	61.5385	40	68.2927	38.1818	33.8583	54.9451	36.6667	42.8571	56.3492
	PGT	31.1688	50.9259	56.8421	42.3077	52.6316	50.9259	47.9592	58.0357	57.7982	46.5278	44.086	66.3158	56.6372	38.4615	55	31.7073	51.8182	55.1181	45.0549	58.8889	52.1008	39.6825
	N	6.49351	2.77778	2.10526	0	4.21053	0.925926	0	2.67857	5.50459	6.25	0	1.05263	1.76991	0	5	0	7.27273	7.87402	0	4.44444	5.04202	0.793651
	(%)	pMTR1:GCR1
	NGT	57.0175	37.931	53.4722	59.1304	57.047	61.8644	48.4076	33.5664	60.2837	40.8805	47.8261	61.6071	47.2	49.0323
	DGT	0	0	0	0	0	0	0	0	0	0	0	0	0	0
	PGT	17.5439	31.7241	21.5278	17.3913	19.4631	16.1017	24.2038	31.4685	14.1844	21.3836	20.2899	16.9643	26.4	17.4194
	D-PGT	22.807	26.8966	20.1389	23.4783	23.4899	22.0339	27.3885	34.965	20.5674	33.9623	26.8116	21.4286	26.4	29.0323
	N	2.63158	3.44828	4.86111	0	0	0	0	0	4.96454	3.77358	5.07246	0	0	4.51613
	(%)	pMTR1:GCR2
	NGT	50.4065	57.3333	56.9444	60.5634	63.7363	57.8431	46.087	35.5263	41.5254	52.7559	58.2609	54.0146	48.0315
	DGT	0	0	0	0	0	0	0	0	0	0	0	0	0
	PGT	21.9512	16	18.75	17.6056	6.59341	13.7255	20	28.9474	22.0339	22.0472	14.7826	21.8978	23.622
	D-PGT	21.9512	23.3333	20.1389	19.0141	29.6703	26.4706	29.5652	32.2368	36.4407	22.0472	21.7391	24.0876	28.3465
	N	5.69106	3.33333	4.16667	2.8169	0	1.96078	4.34783	3.28947	0	3.14961	5.21739	0	0
	(%)	pMTR1:NbGCR1
	NGT	49.4845	55.8333	42.9825	43.0894	39.4495	46.087	48.1818	45.5446	37.7049	50.8065
	DGT	0	0	0	0	0	0	0	0	0	0
	PGT	19.5876	20.8333	22.807	16.2602	16.5138	12.1739	15.4545	18.8119	21.3115	13.7097
	D-PGT	28.866	21.6667	34.2105	39.0244	43.1193	36.5217	33.6364	33.6634	37.7049	31.4516
	N	2.06186	1.66667	0	1.62602	0.917431	5.21739	2.72727	1.9802	3.27869	4.03226
	(%)	pMTR1:PeGCR1
	NGT	45.0549	53.7634	50	53.6842	35.5769	49.5495	53.4483	41.4634	40.7407	43.609	43.9252	46.875
	DGT	0	0	0	0	0	0	0	0	0	0	0	0
	PGT	26.3736	19.3548	21.5686	17.8947	33.6538	9.90991	15.5172	17.0732	18.5185	15.0376	16.8224	15.625
	D-PGT	28.5714	26.8817	28.4314	28.4211	30.7692	36.036	28.4483	39.8374	36.2963	35.3383	39.2523	35.1562
	N	0	0	0	0	0	5	3	2	6	8	0	3

## Sheet: Fig. 3
Figure 3a

## Sheet: Fig. 4
Figure 4b, 4c, 4e, 4g
	Figure 4b
	Fluorescence intensity	pSlTOE1B:NLS-Venus
	DGT-AC	119.792	81.9727	159.719	97.3196	60.3284	58.5442	71.1847	71.8879	202.061	130.264	144.54	197.353	134.167	125.774	125.788	144.359	159.068
	DGT-BC	0	0	0	0	0	0	0	0	0	0	0	0	0	0	0	0	0
	PGT-AC	35.2252	27.8712	29.9255	34.6648	31.9669	30.2407	23.018	21.1959	25.9127	20.4037	27.3423	20.8213	22.1215	45.3552	32.6411	33.115	33.3097	34.5966
	PGT-BC	9.84997	14.5579	12.4248	0	0	0	0	0	0
	DNT-AC	0	0	0	0	0	0	0	0	0	0	0	0	0	0	0	0	0	0
	DNT-BC	0	0	0	0	0	0	0	0	0	0	0	0	0	0	0	0	0	0
	Figure 4c
	pMTR1:rSlTOE1B-GFP & SlTOE1B
		rep1	rep2	rep3	Ave.	S.D.
	WT	1.35187	0.927438	0.797592	1.02563	0.312284
	pMTR1:rSlTOE1B-GFP-6	7.54951	6.43269	4.20423	6.06214	2.08035
	pMTR1:rSlTOE1B-GFP-5	7.37318	7.05195	5.89045	6.77186	0.850838
	pMTR1:rSlTOE1B-GFP-2	9.19301	10.3187	10.0185	9.84341	0.608096
	pMTR1:rSlTOE1B-GFP-12	11.4521	10.6396	11.2335	11.1084	0.431872
	pMTR1:rSlTOE1B-GFP-11	22.1739	22.1967	22.3401	22.2369	0.0901513
	pMTR1:rSlTOE1B-GFP-1	22.9905	23.2585	22.9481	23.0657	0.168618
	Figure 4e
	(%)	WT
	NGT	71.3147	67.5214	71.7949	61.5385	63.913	64.3777	73.5632	71.7647	66	65.4762	58.0247	64.2105	61.2903	54.4444	54.8913	56.8862	59.2593	69.5364	68.254	62.0915	70.3704	67.5497	66.4474
	DGT	0	0.42735	0.42735	0	0	0	0.574713	0	0	1.19048	0	0.526316	0	0	0	0	0	5.96026	6.34921	7.84314	4.32099	3.97351	4.60526
	PGT	20.7171	23.9316	23.9316	28.8462	24.3478	22.7468	22.9885	24.1176	26	25.5952	27.1605	28.4211	26.8817	28.8889	27.7174	32.9341	29.0123	22.5166	24.8677	27.451	24.0741	24.5033	23.0263
	N	7.96813	8.11966	3.84615	9.61538	11.7391	12.8755	2.87356	4.11765	8	7.7381	14.8148	6.84211	11.828	16.6667	17.3913	10.1796	11.7284	1.98675	0.529101	2.61438	1.23457	3.97351	5.92105
	(%)	pMTR1:rSlTOE1B
	NGT	0	0	0	0	0	0	0	0	0	0	0	0	0	0	0	0	0	0	0	0	0	0	0	0	0	0	0	0	0	0	0	0
	DGT	52.356	61.2903	63.8554	66.1972	63.1944	69.0647	59.6899	65.7895	57.3427	67.1875	56.6176	58.1197	60.8247	67.8571	50.4505	48.1818	44	51.5464	48.6239	43.75	60.6742	60.4167	60.7843	60	56.8627	57.0248	54.3307	60.3175	54.2254	53.5714	60	56.7376
	PGT	26.178	29.0323	25.9036	21.831	27.0833	29.4964	34.1085	28.0702	36.3636	31.25	37.5	33.3333	35.0515	27.6786	39.6396	43.6364	51	47.4227	48.6239	54.1667	38.2022	38.5417	33.3333	34.2857	33.3333	37.1901	39.3701	34.9206	36.6197	37.1429	31.7241	32.6241
	N	21.466	9.67742	10.241	11.9718	9.72222	1.43885	6.20155	6.14035	6.29371	1.5625	5.88235	8.54701	4.12371	4.46429	9.90991	8.18182	5	1.03093	2.75229	2.08333	1.1236	1.04167	5.88235	5.71429	9.80392	5.78512	6.29921	4.7619	9.15493	9.28571	8.27586	10.6383
	Figure 4g
	(%)	WT
	NGT	10.2273	5.26316	0	3.38983	0	17.0732	9.21053	15.1515	8.19672	1.35135	0	3.22581	13.2353
	DGT	19.3182	27.6316	16.3934	27.1186	32.3529	2.43902	18.4211	13.1313	19.6721	31.0811	23.8806	14.5161	11.7647
	PGT	68.1818	67.1053	72.1311	69.4915	60.2941	80.4878	68.4211	70.7071	70.4918	63.5135	76.1194	82.2581	75
	N	2.27273	0	11.4754	0	7.35294	0	3.94737	1.0101	1.63934	4.05405	0	0	0
	(%)	cr-sltoe1b
	NGT	20.6612	32.5926	13.5802	7.05882	19.403	14.1176	19.7802	25	12.3288	18.5714	12.5	23.4375
	DGT	8.26446	8.14815	1.23457	10.5882	4.47761	8.23529	6.59341	3.7037	9.58904	12.8571	15.625	9.375
	PGT	69.4215	59.2593	83.9506	77.6471	76.1194	74.1176	70.3297	70.3704	78.0822	68.5714	71.875	67.1875
	N	1.65289	0	1.23457	4.70588	0	3.52941	3.2967	0.925926	0	0	0	0

## Sheet: Fig. 5
Figure 5a, 5b, 5c
	Figure 5a
	pMTR1:rSlTOE1B-GFP × pMTR1:GCR1-GFP & rSlTOE1B
		rep1	rep2	rep3	Ave.	S.D.
	pMTR1:rSlTOE1B-GFP × pMTR1: GCR1-GFP-13	1.10324	0.894415	1.01342	1.00369	0.111324
	pMTR1:rSlTOE1B-GFP × pMTR1: GCR1-GFP-2	2.94766	3.58667	3.76377	3.4327	0.471854
	pMTR1:rSlTOE1B-GFP × pMTR1: GCR1-GFP-16	4.33861	3.62727	4.03306	3.99964	0.375843
	pMTR1:rSlTOE1B-GFP × pMTR1: GCR1-GFP-5	5.39508	4.82992	5.3469	5.19063	0.328629
	pMTR1:rSlTOE1B-GFP × pMTR1: GCR1-GFP-10	5.03722	5.403	5.61321	5.35114	0.301768
	pMTR1:rSlTOE1B-GFP × pMTR1:GCR1-GFP & rSlTOE1B
		rep1	rep2	rep3	Ave.	S.D.
	pMTR1:rSlTOE1B-GFP × pMTR1: GCR1-GFP-13	0.928209	1.05868	1.01763	1.00151	0.0698076
	pMTR1:rSlTOE1B-GFP × pMTR1: GCR1-GFP-2	0.975213	1.18419	0.987719	1.04904	0.119867
	pMTR1:rSlTOE1B-GFP × pMTR1: GCR1-GFP-16	1.22745	1.11485	0.866332	1.06954	0.208649
	pMTR1:rSlTOE1B-GFP × pMTR1: GCR1-GFP-5	2.8293	2.86862	3.01106	2.90299	0.0964641
	pMTR1:rSlTOE1B-GFP × pMTR1: GCR1-GFP-10	4.29	4.92243	5.05696	4.75646	0.437535
	Figure 5b
	(%)	WT
	NGT	60.6452	58.5987	56.25	54.5455	56.4356	62.6794	56.9231	62.585	37.594	49.0323	37.9085	37.3563	31.4815	57.3333	60.8696	63.9024	63.7838	52.6946	55.9701
	DGT	0	0	0	0	0	0	0	0	2	2	5	5	3	1	0	1	0	2	0
	PGT	37.4194	38.8535	35.4167	34.7594	32.6733	29.1866	39.2308	35.3741	48.1203	38.0645	39.8693	38.5057	41.6667	22.2222	27.7174	26.8293	29.7297	37.7246	43.2836
	N	1.93548	2.54777	8.33333	10.6952	10.8911	8.13397	3.84615	2.04082	12.782	11.6129	18.9542	21.2644	24.0741	20	11.413	8.78049	6.48649	8.38323	0.746269
	(%)	pMTR1:rSlTOE1B
	NGT	0	0	0	0	0	0	0	0	0	0	0	0	0	0	0	0	0	0	0	0	0	0	0	0	0	0	0	0	0	0	0
	DGT	62.5	60.7692	56.4885	61.1111	56.5217	55.2632	62.037	49.7238	42.8571	55.7823	49.6241	52	57.8947	68.3333	66.4179	68.75	67.4797	63.0573	57.4324	53.9877	59.8726	58.4615	54.6218	53.913	62.931	67.0103	39.4904	48.7179	49.6503	52.8169	62.5
	PGT	28.3333	30	34.3511	34.2593	35.6522	40.3509	34.2593	36.4641	45.9627	37.415	43.609	32.8	31.5789	25.8333	23.1343	27.6786	22.7642	34.3949	38.5135	34.9693	27.3885	32.3077	36.9748	37.3913	35.3448	24.7423	33.758	36.5385	34.2657	35.9155	28.3333
	N	9.16667	9.23077	9.16031	4.62963	7.82609	4.38596	3.7037	13.8122	11.1801	6.80272	6.76692	15.2	10.5263	5.83333	10.4478	3.57143	9.7561	2.54777	4.05405	11.0429	12.7389	9.23077	8.40336	8.69565	1.72414	8.24742	26.7516	14.7436	16.0839	11.2676	9.16667
	(%)	pMTR1:GCR1
	NGT	79.1367	83.3333	84.0183	77.3481	71.1864	70.3704	75.8065	73.6264	59.0164	69.1729	58.1699	69.4268	64.7436	71.978	73.4104	88.9908	91.129	88.9831
	DGT	0	0	0	0	0	0	0	0	0	0	0	0	0	0	0	0	0	0
	D-PGT	14.7482	13.5965	12.7854	18.7845	24.8588	16.9312	10.7527	15.9341	21.3115	12.782	15.0327	12.7389	17.9487	14.2857	15.0289	9.17431	5.64516	9.32203
	PGT	6.11511	3.07018	3.19635	3.8674	3.9548	12.6984	13.4409	10.4396	19.6721	18.0451	26.7974	17.8344	17.3077	13.7363	11.5607	1.83486	3.22581	1.69492
	N	0	0	0	0	0	0	0	0	0	0	0	0	0	0	0	0	0	0
	Figure 5c
		Biological replicates		LUC/REN(×10)				Ave.	S.D.	P-value
	pGCR1：LUC	GFP		0.228762	0.208055	0.291317	0.268218	0.249088	0.0376216
		GCR1		0.17572	0.19361	0.167517	0.161524	0.174593	0.0139497	0.00993194
		GCR1+rSlTOE1B		0.151727	0.130854	0.120209	0.0987286	0.12538	0.0220693	0.00928964
		GCR1+rSlTOE1BΔEAR		0.168273	0.190069	0.164157	0.154635	0.169284	0.014988	0.622604
		Biological replicates		LUC/REN(×10)				Ave.	S.D.	P-value
	pGCR2：LUC	GFP		0.219798	0.240272	0.241771	0.181757	0.220899	0.0279539
		GCR2		0.144369	0.152041	0.14771	0.186687	0.157702	0.0195771	0.0100451
		GCR2+rSlTOE1B		0.122156	0.103491	0.09851	0.1252	0.112339	0.013308	0.00863313
		GCR2+rSlTOE1BΔEAR		0.158111	0.172622	0.150864	0.169724	0.16283	0.0101467	0.658218

## Sheet: Fig. 6
Figure 6b，6c
	Figure 6b							Figure 6c
								CHIP-Q	Anti IgG			AVE.	Anti GFP			AVE.	P-value
								pGCR1-1	0.007482	0.006374	0.005328	0.00639467	0.028429	0.027282	0.026121	0.0272773	2.14961e-05
								pGCR1-2	0.004138	0.00316	0.003824	0.00370733	0.009649	0.008285	0.006485	0.00813967	0.00992252

## Sheet: Fig. 7
Figure 7b, 7c, 7f, 7g
Figure 7b
		rep1	rep2	rep3	Ave.	S.D.
	cr-gcr & LFS	1.11175	1.00677	1.03721	1.05191	0.0614224
	cr-gcr & HD9	1.13103	1.077	0.942699	1.05024	0.0997768
	pMTR1: GCR1-GFP & LFS	-1.97958	-1.99459	-2.18789	-2.05402	0.192961
	pMTR1: GCR1-GFP & HD9	-0.969037	-1.30087	-0.832622	-1.03418	0.252538
Figure 7c
		Biological replicates		LUC/REN				Ave.	S.D.	P-value
	pLFS：LUC	GFP		0.160717	0.132328	0.146191	0.183786	0.155756	0.02199
		GCR1		0.10114	0.078505	0.102184	0.113036	0.0987164	0.0145081	0.00492753
		GCR1mMYB		0.158157	0.149689	0.168011		0.158619	0.00916954	0.843173
		Biological replicates		LUC/REN				Ave.	S.D.	P-value
	pLFS：LUC	GFP		0.160144	0.187791	0.185498		0.177811	0.0153431
		GCR2		0.113007	0.101213	0.0982111	0.109045	0.105369	0.00684027	0.000354761
		GCR2mMYB		0.156691	0.186508	0.141765	0.176037	0.16525	0.019942	0.408639
Figure 7f
	CHIP-Q	Anti IgG			AVE.	Anti GFP			AVE.	P-value
	pLFS-2	0.00386779	0.00501337	0.00400323	0.0042948	0.00903808	0.00806496	0.0106644	0.00925582	0.00411322
	pLFS-5	0.002267	0.002328	0.003832	0.002809	0.010047	0.010945	0.01001	0.010334	0.000226763
Figure 7g

## Sheet: Fig. 8
Figure 8b
	Figure 8b
	(%)	WT
	NGT	87.7551	89.1304	87.7551	91.8367	85	85	85.4167	84.4444	84.3137	85.2459	87.5	81.5789	96.1538	88.8889	92.3077	90.1961	84.6154
	DGT	0	0	0	0	0	0	0	0	0	0	0	0	0	0	0	0	0
	PGT	12.2449	10.8696	12.2449	8.16327	15	15	14.5833	15.5556	15.6863	14.7541	12.5	18.4211	3.84615	11.1111	7.69231	9.80392	15.3846
	(%)	cr-gcr1/2
	NGT	0	0	0	0	0	0	0	0	0	0	0	0	0	0	0	0
	DGT	90.1961	89.1304	92.8571	89.7436	84.6154	85.7143	97.561	100	100	96	98.0769	98.2456	98.4615	87.0968	90.9091	86.9565
	PGT	9.80392	10.8696	7.14286	10.2564	15.3846	14.2857	2.43902	0	0	4	1.92308	1.75439	1.53846	12.9032	9.09091	13.0435
	(%)	cr-lfs
	NGT	100	100	100	100	100	100	100	100	100	100	100	100	100	100	100
	DGT	0	0	0	0	0	0	0	0	0	0	0	0	0	0	0
	PGT	0	0	0	0	0	0	0	0	0	0	0	0	0	0	0
	(%)	cr-gcr1/2/lfs
	NGT	100	100	100	100	100	100	100	100	100	100	100	100	100	100	100	100	100	100	100
	DGT	0	0	0	0	0	0	0	0	0	0	0	0	0	0	0	0	0	0	0
	PGT	0	0	0	0	0	0	0	0	0	0	0	0	0	0	0	0	0	0	0

## Sheet: Fig. 9
Figure 9a, 9c
	Figure 9a										Figure 9c
												Biological replicates		LUC/REN(×10)				Ave.	S.D.	P-value
											pLFS：LUC	GFP		0.397882	0.434524	0.419281	0.459593	0.42782	0.0259722
												GCR1		0.347423	0.360459	0.35852	0.370262	0.359166	0.00936498	0.00251852
												GCR1+TPL2		0.274882	0.334888	0.321069	0.297828	0.307167	0.0264024	0.00994173
												GCR1ΔEAR+TPL2		0.498159	0.468206	0.474113	0.418859	0.464834	0.0332752	0.130013
												Biological replicates		LUC/REN(×10)				Ave.	S.D.	P-value
											pLFS：LUC	GFP		0.465874	0.444302	0.415319	0.406213	0.432927	0.0273165
												GCR2		0.329161	0.286116	0.350587	0.32705	0.323228	0.0269297	0.00123801
												GCR2+TPL2		0.248133	0.266907	0.260295	0.282103	0.26436	0.0141556	0.00826615
												GCR2ΔEAR+TPL2		0.323535	0.422219	0.370213	0.37955	0.373879	0.040484	0.0519969

## Sheet: Fig. S1
Supplementary Figure 1b
	Fig. S1b
	(%)	S. Pennellii
	NGT	0	0	0	0	0	0	0	0	0	0	0	0	0	0	0	0	0	0	0	0	0	0	0	0	0	0	0	0	0	0
	DGT	100	100	100	98.3607	98.3607	100	98	100	97.4359	98.2143	98.8095	96.4706	100	92.9825	93.0556	100	98.3607	95.4545	98.5915	100	97.4026	100	98.4848	100	97.2222	98.3607	97.5904	98.9583	100	100
	PGT	0	0	0	1.63934	1.63934	0	2	0	2.5641	1.78571	1.19048	3.52941	0	7.01754	6.94444	0	1.63934	4.54545	1.40845	0	2.5974	0	1.51515	0	2.77778	1.63934	2.40964	1.04167	0	0
	(%)	AC
	NGT	15.7895	16.129	18.75	17.5	11.1111	15	17.6471	8.57143	16.6667	16.129	16.2162
	DGT	23.6842	35.4839	28.125	22.5	22.2222	22.5	23.5294	25.7143	27.7778	45.1613	27.027
	PGT	60.5263	48.3871	53.125	60	66.6667	62.5	58.8235	65.7143	55.5556	38.7097	56.7568

[truncated: 12 more sheets: Fig. S4, Fig. S5, Fig. S6, Fig. S8, Fig. S11, Fig. S12, Fig. S14, Fig. S15, Fig. S16, Fig. S17, Fig. S18, Fig. S20]
